# Supplementary material for: Genome-wide association meta-analyses and fine-mapping elucidate pathways influencing albuminuria
Source: Nat Commun. 2019 Sep 11;10:4130. doi: 10.1038/s41467-019-11576-0 (PMC6739370; doi:10.1038/s41467-019-11576-0)
Supplement: Supplementary file 3 — Supplementary Data 1 [file 41467_2019_11576_MOESM3_ESM.xlsx]

## Sheet: Tabelle1
Study design and phenotype distribution of participating studies
Study	Full name of the study	Subgroup	Ethnicity	Study Design (if not population-based, please specify selection and/or enrichment strategy)	Important study references	Urinary creatinine assay	Urinary albumin assay	Diabetes definition	Sample size UACR	% male	age at urine sampling, mean (SD)	% with diabetes at urine sampling	UACR overall: median (25th, 75th percentile)	UACR DM: median (25th, 75th percentile)	Number of individuals with MA (cases)	Total sample size in MA GWAS (cases+controls)
AA-DHS	African American-Diabetes Heart Study		AA	Community-based, T2D-affected	PMID: 26196951; 27552541	kinetic	immunoturbinometric	Taking insulin or oral hypoglycemic agents, FBS >126 mg/dL or random BS > 200 mg/dL	540	0.4087	56.46 (9.57)	1	12.0 (4.3, 51.1)	12.0 (4.3, 51.1)	NA	NA
ADVANCE	Action in Diabetes and Vascular disease : preterAx and diamicroN mr Controlled Evaluation	Affymetrix 5	EA	factorial, multicentre, randomised controlled trial, with a 5- to 6-year follow-up.	PMID: 11848259	Urinary creatinine assay was measured by methods used at local sites	Urinary albumine assay was measured by methods used at local sites	Diabetes only Cohort	773	0.7	67.5 (6.62)	1	14.14 (6.18, 91.05)	14.14 (6.18, 91.05)	263	574
		Affymetrix 6	EA						2204	0.620736	67.11 (6.54)	1	11.75 (5.65, 34.05)	11.75 (5.65, 34.05)	615	1609
		Affymetrix UKB	EA						1075	0.588828	68.21 (6.79)	1	15.91 (6.67, 39.78)	15.91 (6.67, 39.78)	330	736
AGES	Age, Gene/Environment Susceptibility Study		EA	population-based	PMID: 17351290	Urineary creatinine was measured using Roche-Hitachi 912 instrument with Roche Creatinine Jaffé compensated method; Roche Diagnostics, Mannheim, Germany. The coefficient of variation (CV) for the creatinine assay was 4.7%. Measurments done from 2002-2006.	Urinary albumin was measured on fresh morning urine samples using Hitachi 912 with the Tina-quant® immunoturbimetric assay (intra-assay CV 7.2%); Roche Diagnostics, Mannheim, Germany.	Fasting glucose >= 126 mg/dL OR treatment with diabetes medication	3196	0.42	76.41 (5.45)	0.09568	4.9 (3.3, 8.7)	6.5 (3.7, 18.7)	282	2784
Amish	Amish Studies		EA	Population based "founder" cohort	PMID: 18440328, 26374108, 15621217	Modified kinetic Jaffe	immunoturbimetric (Roche)	Fasting glucose >= 126 mg/dL OR treatment with diabetes medication	729	0.5046	43.68 (13.98)	0.009379	5.8 (3.5, 9.9)	N<100, not included	NA	NA
ARIC	Atherosclerosis Risk in Communities study	AFR	AA	population-based	PMID: 2646917	Jaffe method	nephelometric method, on Dade Behring BN100 or Beckman Image Nephelometer	Fasting glucose >= 126 mg/dL, non-fasting gluocse >= 200 mg/dL, or on diabetes medications in the past 2 weeks	1948	0.372	62.32 (5.66)	0.2776	3.1 (1.5, 10.4)	8.4 (2.3, 41.2)	290	1739
		EUR	EA						7243	0.4703	63.58 (5.64)	0.1377	5.3 (3.0, 9.5)	5.9 (2.9, 16.1)	483	5976
CHRIS	The Cooperative Health Research in South Tyrol		EA	Population based	PMID: 26541195, PMID 28374192	Colorimetric method (Jaffé kinetic reaction) on Roche modular PPE modular PE and Abbott Diagnostic Architect, from 2011+	Antiserum to Human Albumin on Siemens BN ProSpec System	HbA1c >= 6.5% and/or history of diabetes	4649	0.4467	46.19 (16.42)	0.02896	6.3 (4.2, 11.2)	11.4 (6.5, 23.9)	314	3598
CHS	Cardiovascular Health Study	AFR	AA	population based	PMID: 1669507	Kodak Ektachem 700 Analyzer (Eastman Kodak Company, Rochester, NY)	Urinary albumin was measured by rate nephelometry using the Array 360 CE Protein Analyzer (Beckman Instruments, Fullerton, CA)	fasting plasma glucose>=126mg/dl or treatment for diabetes	503	0.3459	76.39 (5.13)	0.2224	9.3 (4.6, 24.6)	21.1 (8.4, 85.2)	107	368
		EUR	EA						2087	0.3814	78.08 (4.51)	0.1226	8.1 (4.6, 17.6)	14.2 (7.5, 46.9)	319	1524
DECODE	deCODE genetics/Amgen		EA	population-based	PMID: 20686651, 25082825	Enzymatic	Immunoturbidometry	unrevised hospital diagnosis of T2D; self-reported T2D; use of oral diabetes medication; or at least one measure of HbA1c > 6.5%	7724	0.46568	69.63 (17.43)	0.452	15.2 (8.0, 46.8)	15.8 (8.6, 46.5)	2519	5146
DIACORE	DIAbetes COhoRtE		EA	Prospective cohort study of patients with diabetes mellitus type 2	PMID: 23409726	CreaPlus, IDMS traceable (Roche)	Albumin Tina Quant (Roche)	Diabetes mellitus type 2 is defined as need for blood glucose lowering medication, at least two measurements of fasting glucose ≥126 mg/dL or a 2-hour glucose value in OGTT >200 mg/dL. Criteria for diagnosis of diabetes mellitus type 2 are obtained by self-report or from clinical records obtained from the patients’ health care provider.	1486	0.6021	65.45 (8.77)	1	10.4 (5.1, 31.1)	10.4 (5.1, 31.1)	381	1113
ESTHER	Epidemiological investigation of the chances of preventing, recognizing early and optimally treating chronic diseases in an elderly population		EA	population-based	PMID: 23446902, 15578318	kinetic Jaffe method	Immunonephelometry assay (interassay CV 5.2%)	Physician-validated self-report OR use of glucose lowering drugs	2425	0.4179	61.61 (6.54)	0.1719	8.4 (5.1, 16.8)	12.8 (6.6, 30.4)	436	1740
FHS	the Framingham Heart Study		EA	community- and family-based	PMID: 5921755; 1208363; 17372189	modified Jaffe method	immuno-turbimetry (Tina-quant Albumin assay; Roche Diagnostics, Indianapolis, IN)	Fasting glucose >= 126 mg/dL or treatment with diabetes medication	6523	0.4665	48.82 (13.15)	0.06366	4.8 (2.8, 10.3)	10.1 (4.0, 32.5)	417	5288
FINCAVAS	The Finnish Cardiovascular Study		EA	fincavas follow-up cohort of consecutive patients undergoing exercise stress test	PMID: 16515696	Entzymatic photometric	Immunoturbinometric	Self-reported, Electronical health records, HbA1c > 47 mmol/mol, fasting plasma glucose > 7.0 mmol/l	147	0.5787	62.62 (12.06)	0.1157	4.8 (2.7, 22.9)	6.2 (3.0, 28.9)	NA	NA
GCKD	German Chronic Kidney Disease study		EA	Included are Euroepan ancestry CKD patients aged 18-74 years with an eGFR between 30–60 mL/min per 1.73 m2 or an eGFR >60 mL/ min per 1.73 m2 and a urinary albumin-to-creatinine ratio (UACR) >300 mg/g, albuminuria >300 mg/day, a urinary protein-to-creatinine ratio >500 mg/g, or proteinuria >500 mg/day	PMID: 21862458; 25271006	Urinary creatinine was measured using the Ceratinine plus enzymatic assay (Roche) on a Modular (P) analyzer in 2012	Urinary albumin was measured using a turbidimetric method (Tina quant assay, Roche) on a Modular (P) analyzer in 2012	Presence of antidiabetic medication or HbA1C level above 6.5%	4950	0.6013	60.08 (11.96)	0.3532	50.5 (10.7, 385.2)	46.6 (10.3, 367.6)	2835	3998
Generation R	Generation R		EA	Population-based	PMID 28070760 and 25527369	Jaffe method on a Beckman Coulter AU analyzer (Beckman Coulter Inc., Brea, CA, USA)	immune-turbidimetric on Beckman Coulter AU analyzer (Beckman Coulter Inc., Brea, CA, USA)	NA	1959	0.5079	6.08 (0.39)	0	8.6 (4.7, 15.1)	NA	NA	NA
Jackson Heart Study (JHS)	Jackson Heart Study	24-hour urine measurement	AA	Community and family-based	PMID: 16320381	Enzymatic/Vitros (PMID: 15367870)	Nephalometric immunoassay/Dade-Behring (PMID: 15367870)	Fasting glucose >= 7 mmol/l (i.e. >= 126 mg/dL) OR treatment with diabetes medication OR HbA1c > 6.5 %	469	0.3813	55.1 (12.84)	0.2219	6.0 (3.9, 12.85)	9.3 (5.2, 30.3)	NA	NA
		Spot urine measurment	AA						1472	0.3813	55.1 (12.84)	0.2219	6.1 (4.0, 13.3)	12.4 (5.7, 53.2)	203	1207
KORA	Cooperative Health Research in the Augsburg Region	F3	EA	Population-based	PMID: 16032514	Urinary creatinine concentration was measured using an enzymatic method in KORA F3 and using a kinetic Jaffe method in KORA F4.	Using stored urine samples, urinary albumin concentration was measured with a latex enhanced nephelometric assay (Siemens Healthcare Diagnostics) on a Dade Behring BN2 apparatus.	self-reported and validated	2722	0.485	47.32 (12.95)	0.02876	6.4 (3.1, 14.1)	N<100, not included	307	2084
		F4	EA						2915	0.4894	49.17 (13.85)	0.03992	6.0 (3.7, 11.7)	N<100, not included	273	2320
LIFE-Adult	LIFE-Adult		EA	population based	PMID: 26197779	Enzymatic assay (Roche Cobas)	NA	Fasting glucose>=7mmol/l, treatment for diabetes	4947	0	61.97 (11.14)	0.1248	5.6 (3.1, 11.8)	8.3 (4.2, 22.9)	493	3989
LIFE-Child	LIFE-Child		EA	convenience sample	PMID: 28144813	Enzymatic assay (Roche Cobas)	Turbidimetric assay (Roche Tina-Quant)	Fasting glucose>=7mmol/l, treatment for diabetes	1881	0.4967	11.43 (4.39)	0.01423	5.9 (3.6, 11.3)	N<100, not included	188	1454
Lifelines	Lifelines Cohort Study		EA	Population-based	PMID: 18075776, 25502107, 26333164	Enzymatic, IDMS traceable, Roche (Modular)	Tinaquant turbidimetric assay, Roche (Modular)	For fasting > 7 mmol/l; for non-fasting > 11 mmol/l; or self-reported treatment for diabetes	13332	0.4179	48.13 (11.44)	0.0333	4.6 (3.2, 6.8)	5.9 (4.1, 10.2)	375	11766
living-biobank-CHS	Living biobank-Chinese		EAS	population-based	PMID: 2348145,10333940,9328546, 11693972, 25884916	Enzymatic, Tanganelli	PEG Enchanced Immunoturbidimetry	fasting plasma glucose ≥ 7.0 mmol/L OR on diabetes medication	101	0.5	35.58 (10.49)	0.03713	8.1 (4.5, 22.2)	N<100, not included	NA	NA
MESA	Multi-Ethnic Study of Atherosclerosis	AFR	AA	Population based without CVD	PMID: 12397006	Urine creatinine measured using Vitros 9501RC instrument via a colorimetric reaction	Array 360 CE Protein Analyzer (Beckman Instruments, Inc. Drea, CA using nephelometry	fasting glucose => 126 mg/dl and/or use of diabetes lowering medication	1598	0.4612	62.29 (10.06)	0.1732	5.9 (3.7, 13.1)	13.6 (6.0, 41.3)	187	1286
		EUR	EA						2514	0.4774	62.66 (10.24)	0.05978	5.5 (3.6, 9.7)	10.0 (5.4, 19.5)	154	2065
		EAS	EAS						775	0.4916	62.38 (10.38)	0.1342	7.2 (4.4, 13.1)	12.5 (6.1, 66.1)	NA	NA
		HIS	HIS						1442	0.4838	61.38 (10.3)	0.1774	6.5 (4.0, 12.9)	14.5 (6.5, 43.8)	174	1146
MICROS	Microisolates in South Tyrol		EA	population-based	PMID: 17550581; PMID: 17934319	Bayer DCA 2000+ analyzer	Bayer DCA 2000+ analyzer	HbA1c >= 6.5% and/or history of diabetes	494	0.4416	46.31 (16.96)	0.0266	5.4 (3.9, 8.4)	N<100, not included	NA	NA
MyCode (Geisinger Research)	MyCode Community Health Initiative		EA	Population based	PMID: 26866580	GMC: Jaffe method; all other sites: enzymatic (Roche Cobas)	Immunoturbidimetric assay (Roche Cobas)	fasting plasma glucose ≥126 mg/dl or treatment for diabetes or non-fasting glucose ≥200 mg/dl or any of the following: 2 or more Type I or Type II DM medication orders (outpatient) at least 90 days apart / self-reported (outpatient), 2 or more Type I or Type II DM diagnoses at outpatient encounters, 1 or more Type I or Type II DM diagnoses at emergency department or hospital admission	13660	0.4152	58.56 (13.96)	0.2419	10.3 (4.8, 28.3)	10.7 (4.8, 31.1)	3277	9908
NEO	Netherlands Epidemiology of Obesity		EA	population-based with oversampling of individuals with overweight	PMID: 23576214	Enzymatic assay (Roche Cobas)	Immunoturbidimetric assay Roche Moledular P800 Analyzer)	Fasting glucose>=7mmol/l, treatment for diabetes, diagnosis by general practioner	5724	0.48	55.97 (5.94)	0.07528	3.9 (2.5, 6.3)	5.0 (2.9, 9.3)	179	5258
PIVUS	Prospective Investigation of Vasculature in Uppsala Seniors		EA	population based	PMID: 16141402	Abbott, Abbot Park, IL, USA	Urine albumin, Dade Behring, Deerfield IL, USA)	fasting plasma glucose ≥ 7.0 mmol/L OR on diabetes medication	733	0.4995	75.28 (0.18)	0.1505	12.3 (7.5, 25.5)	16.3 (9.3, 58.3)	NA	NA
POPGEN	POPGEN control sample		EA	population-based	PMID: 16490960	Cobas 8000 System (Roche) with Creatinine reagent: Creatinine plus vers. 2	Cobas 8000 System (Roche) with Albumin reagent: ALB Generation 2	(fasting plasma glucose>= 126mg/dl OR non-fasting glucose >=220 mg/dl)OR on diabetes medication	839	0.5313	61.36 (12.32)	0.06272	5.7 (3.3, 11.8)	10.1 (5.2, 38.4)	NA	NA
PREVEND	Prevention of Renal and Vascular End-stage Disease study		EA	Population based	PMID: 12356629	Kodak Ektachem dry chemistry (Eastman Kodak, Rochester, New York)	Behring Nephelometer II (Dade Behring Diagnostic, Marburg, Germany)	fasting plasma glucose ≥ 7.0 mmol/L OR on diabetes medication	3634	0.5152	49.62 (12.48)	0.04191	7.9 (5.0, 15.3)	14.8 (7.6, 33.4)	446	2639
RS-III	Rotterdam Study		EA	Population based	PMID: 29064009	turbidimetric method, measured by a Hitachi MODULAR P Analyzer (Roche/Hitachi Diagnostics, Mannheim, Germany)	turbidimetric method, measured by a Hitachi MODULAR P Analyzer (Roche/Hitachi Diagnostics, Mannheim, Germany)	use of blood glucose lowering drugs or a random non-fasting glucose above 11.1 mmol/l	2861	0.4359	57.15 (6.87)	0.09247	4.4 (2.9, 7.3)	5.5 (3.4, 13.1)	169	2558
SCES	Singapore Chinese Eye Study(SCES)-610	610	EAS	population-based	PMID:19995197	Enzymatic Colorimetric Assay on Beckman Au 5800	immune-turbidimetric on Beckman Au 5800	Non-fasting plasma glucose >=11.1 mmol/l or on diabetic medication or self-reported history or HbA1c >=6.5	1833	0.5125	58.48 (9.52)	0.1641	13.0 (7.1, 24.6)	20.7 (10.6, 53.1)	363	1078
		omniexpress	EAS						585	0.5122	60.3 (9.56)	0.1716	15.6 (7.8, 31.6)	N<100, not included	158	352
SHIP	Study of Health in Pomerania		EA	Population based	PMID: 20167617	Kodak Ektachem dry chemistry (Eastman Kodak, Rochester, New York)	Behring Nephelometer II (Dade Behring Diagnostic, Marburg, Germany)	diagnosed, HbA1c > 6.5%, glucose > 11 mmol/l, and/or self-report of T2D meds (ATC-Code A10)	3199	0.4812	54.49 (15.26)	0.09145	8.4 (5.0, 17.2)	18.5 (8.4, 58.0)	503	2345
SHIP-Trend	Study of Health in Pomerania - Trend		EA	Population based	PMID: 20167617	VISTA (Siemens)	VISTA (Siemens)	diagnosed, HbA1c > 6.5%, glucose > 11 mmol/l, and/or self-report of T2D meds (ATC-Code A10)	985	0.4381	50.13 (13.69)	0	7.4 (4.8, 13.7)	NA	NA	NA
SiMES	Singapore Malay Eye Study		EAS	population-based	PMID:17365815	Enzymatic Colorimetric Assay on Beckman Au 5800	immune-turbidimetric on Beckman Au 5800	Non-fasting plasma glucose >=11.1 mmol/l or on diabetic medication or self-reported history or HbA1c >=6.5	681	0.4945	59.58 (11.03)	0.3194	15.1 (8.4, 40.8)	28.4 (13.6, 100.3)	209	431
SINDI	Singapore Indian Eye Study		SA	population-based	PMID:19995197	Enzymatic Colorimetric Assay on Beckman Au 5800	immune-turbidimetric on Beckman Au 5800	Non-fasting plasma glucose >=11.1 mmol/l or on diabetic medication or self-reported history or HbA1c >=6.5	2335	0.5114	58.04 (10)	0.4024	13.9 (7.2, 28.9)	19.3 (9.8, 44.8)	559	1442
SKIPOGH	Swiss Kidney project for genes in hypertension		EA	population based	PMID: 24663506	Jaffe Kinetic compensated method	immunoturbidimetry	NA	934	0.4778	47.08 (17.39)	0.02097	4.4 (2.4, 8.4)	N<100, not included	NA	Na
Sorbs	Sorbs cohort		EA	convenience sample	PMID: 19729412, 21798003	Enzymatic assay (Roche Cobas)	Turbidimetric assay (Roche Tina-Quant)	Fasting glucose>=7mmol/l, treatment for diabetes	950	0.4107	48.19 (16.45)	0.1147	6.7 (4.6, 13.3)	13.1 (5.9, 28.7)	NA	NA
SP2-1M	Singapore Prospective Study Program (SP2) - 1M	1M	EAS	population-based	PMID: 2348145,10333940, 9328546,11693972	Immulite; Roche Diagnostics GmbH, Mannheim, Germany	Immulite; Diagnostic Products Corporation, Gwynedd, United Kingdom	fasting plasma glucose ≥ 7.0 mmol/L OR on diabetes medication	907	0.638	46.94 (10.33)	0.01469	6.2 (4.2, 11,2)	N<100, not included	NA	NA
SP2-550		550	EAS						332	0.7612	49.71 (12.75)	0.0806	6.6 (4.4, 13.0)	N<100, not included	NA	NA
SP2-610		610	EAS						1110	0.2339	48.67 (11.37)	0.08028	7.2 (4.6, 12.8)	N<100, not included	121	855
UKBB	UK (United Kingdom) Biobank		EA	Population based	PMID: 25826379	Enzymatic assay (Beckman Coulter) measured on a Beckman Coulter AU5400	Immuno-turbidimetric (Randox Bioscience) measured on a Beckman Coulter AU5400	Self-reported, prescription information, doctor diagnosed or reported as having diabetes related eye-disease	436392	0.4571	57.25 (8.04)	0.05029	9.7 (6.1, 16.4)	11.1 (6.9, 20.3)	33296	256402
ULSAM	Uppsala study of adult men		EA	Population based	PMID: 21335440	Abbott, Abbot Park, IL, USA	Urine albumin, Dade Behring, Deerfield IL, USA)	fasting plasma glucose ≥ 7.0 mmol/L OR on diabetes medication	620	1	77.55 (0.77)	0.1438	7.5 (4.1, 21.4)	14.3 (5.4, 68.1)	NA	NA
Vanderbilt-660	Vanderbilt BioVU	660	EA	Population based with enrichment for a variety of disease studies	PMID: 18500243	Kinetic Alkaline Picrate	Bromocresol Green	EHR Derived: least 2 of {T2D billing codes, T2D meds, T2D labs out of range}	301	0.4546	59.41 (14.33)	0.0564	12.5 (6.5, 33.9)	11.9 (6.7, 34.0)	134	198
Vanderbilt-AA1M		AA1M	AA						265	0.3437	54.39 (14.48)	0.0949	13.5 (6.0, 68.3)	17.7 (8.2, 88.5)	NA	NA
Vanderbilt-Omni1		Omni1	EA						423	0.5313	59.04 (14.07)	0.0468	15.3 (7.4, 45.6)	17.9 (7.5, 51.0)	178	293
Vanderbilt-Omni5		Omni5	EA						131	0.5513	57.32 (13.38)	0.05163	17.4 (7.3, 61.3)	N<100, not included	NA	NA
UACR: urinary albumin-to-creatinine ratio; MA: microalbuminuria; DM: diabetes mellitus; T2D: type II diabetes; SD: standard deviation
Studies with <100 MA cases or controls were not included in the MA meta-analysis.
