# Supplementary material for: Genome-wide association meta-analyses and fine-mapping elucidate pathways influencing albuminuria
Source: Nat Commun. 2019 Sep 11;10:4130. doi: 10.1038/s41467-019-11576-0 (PMC6739370; doi:10.1038/s41467-019-11576-0)
Supplement: Supplementary file 4 — Supplementary Data 2 [file 41467_2019_11576_MOESM4_ESM.xlsx]

## Sheet: Tabelle1
Details on genotyping and imputation of participating studies
Study	Exclusions prior to genotyping and/or genetic analysis	Genotyping Array	Genotype calling	QC filters for genotyped SNPs used for imputation	No of SNPs used for imputation	Pre-phasing Software1	Imputation Software2	Imputation reference panel	Filtering of imputed genotypes	Software used for GWAS3	Handling of population stratification	Type of reported imputation quality
AA-DHS	Sample call rate > 0.99. Sample with low YRI admixture deleted(one sample with admixture as 0.000001). Duplication removed. Het as 4std outlier removed. DNA gender mismatch checked	Illumina Omni5 array	GenomeStudio	MAF < 0.01 HWE p < 1e-6 SNP call rate < 0.99	1729662	SHAPEIT	IMPUTE2	1000G Phase I Integrated Release Version 3 [MARCH 2012].	none	GEMMA-0.93	admixture estimation instead of PC	IMPUTE2 Info
ADVANCE	Ethnic outliers, sex mismatches, call rate < 95%	Affymetrix 5.0, Affymetrix 6.0, Affymetrix UKB	Affymetrix power tools 1.17.0	avg_het <23% or >30%; call rate <97%; MAF <1%; snp call rate <95%; HWE <0.001;	Affymetrix 5.0 : 363062; Affymetrix 6.0 : 702628; Affymetrix UKB : 759238;	SHAPEIT2	IMPUTE2	1000 Genomoes Project Phase 3 version 5 reference population	maf<0.005; info score<0.3	PLINK 1.90 beta	PCs 1 and 2	IMPUTE2 Info Score
AGES	Sample call rate <0.95 Samples with mismatched genotypes excluded Samples with sex mismatches excluded	llumina Hu370CNV	Illumina BeadStudio	MAF < 0.01 HWE p < 1e-6 SNP call rate < 0.97	324602	Mach v1.0.16	Mach v1.0.16	1000G phase1 release v3 ALL (march 2012)	none	probABEL v0.4.2	First 3 PCs as covariates	r2
Amish	age <18, severe chronic disease, call rate <95%, pHWE<10E-6	Affymetrix 500K and 6.0	BRLMM	Sample call rate <95%, pHWE<5E-6, MAF <0.01	397704	SHAPEIT	IMPUTE2	1000G phase1 release v3 ALL (March 2012)	none	MMAP	NA	IMPUTE2 Info
ARIC AA	Of the 3,207 genotyped individuals of Africa ancestry, we excluded 336 individuals based on discrepancies with previous genotypes, disagreement between reported and genotypic sex, one randomly selected member of a pair of first-degree relatives, or outlier based on measures of average DST or >6 SD away on any of the first 10 principal components.	Affymetrix 6.0	Birdseed	call rate <95%, MAF<1%, pHWE<10e-5	773317	SHAPEIT	IMPUTE2	1000 Genomes Phase I Version 3 All	none	SNPTEST v2	first 10 PCs were included in the analysis for association between genotype and outcome	IMPUTE2 Info
ARIC EA	Of the 9713 genotyped individuals of European ancestry, we excluded 658 individuals based on discrepancies with previous genotypes, disagreement between reported and genotypic sex, one randomly selected member of a pair of first-degree relatives, or outlier based on measures of average DST or >8 SD away on any of the first 10 principal components.	Affymetrix 6.0	Birdseed	call rate <95%, MAF<0.5%, pHWE<10e-5	682749	SHAPEIT	IMPUTE2	1000 Genomes Phase I Version 3 All	none	SNPTEST v2	first 10 PCs were included in the analysis for association between genotype and outcome	IMPUTE2 Info
CHRIS	call rate, sex check, duplicate removal, PC outliers	Illumina HumanOmniExpressExome	Genome Studio	call rate <99%, HWE<1x10-6, MAF<1%	610883	SHAPEIT2	Minimac3	HRC 1.1.	rsq<0.3	EPACTS	Mixed-model	R2
CHS AA	Beyond laboratory genotyping failures, participants were excluded if they had a call rate<=95% or if their genotype was discordant with known sex or prior genotyping (to identify possible sample swaps).	Illumina HumanOmni1-Quad_v1 BeadChip	Illumina GenomeStudio	call rate < 97%, HWE P < 10-5, > 1 duplicate error or Mendelian inconsistency (for reference CEPH trios), heterozygote frequency = 0	963248 SNPs (940567 autosomal & 22681 X)	none (no pre-phasing performed)	IMPUTE version 2.2.2	1000 Genomes Phase 3	Variants with insufficient effective minor alleles are filtered prior to analysis. This threshold was set at 5 effective alleles. Where effective alleles is defined as MAF*sampleN*2*impQuality.	custom R software	First 5 PCs	r2
CHS EA	European ancestry participants were excluded from the GWAS study sample due to the presence at study baseline of coronary heart disease, congestive heart failure, peripheral vascular disease, valvular heart disease, stroke or transient ischemic attack or lack of available DNA. Beyond laboratory genotyping failures, participants were excluded if they had a call rate<=95% or if their genotype was d…	Illumina 370CNV BeadChip	Illumina BeadStudio	call rate < 97%, HWE P < 10-5, > 2 duplicate errors or Mendelian inconsistencies (for reference CEPH trios), heterozygote frequency = 0, SNP not found in HapMap.	359592	MaCH	minimac	1000 Genomes Phase 3	Variants with insufficient effective minor alleles are filtered prior to analysis. This threshold was set at 10 effective alleles. Where effective alleles is defined as MAF*sampleN*2*impQuality.	custom R software	First 5 PCs	r2
DECODE	Call rate < 97%	The chip-typed samples were assayed with the Illumina HumanHap300, HumanCNV370, HumanHap610, HumanHap1M, HumanHap660, Omni-1, Omni 2.5 or Omni Express bead chips at deCODE genetics	Graphtyper	Yield < 95%, MAF>0.01, HW < 0.001	676913	Inhouse software	Inhouse software, similar to IMPUTE	Icelandic reference panel - variants matched with HRC or 1000g phase 3	None	Inhouse software	for quantitative traits: BOLT LMM or variance covariance matrix prop. to the kinship matrix / for binary: adj. for county of birth	Info
DIACORE	all patients included	Axiom UK Biobank Array	Axiom GT1 in Genotyping Console 4.0	1) Missing phenotype 2) Ancestry not European 3) Relatedness 2nd degree or closer 4) Genetic gender discordant with phenotypic gender 5) Gonosomal aberation 6) Excess of Heterocygosity 7) Low callrate	799756	ShapeIT v2.r727	minimac-2013-7-17	1000 Genomes Phase III Version 5	none	epacts 3.2.6	adjustment for first 10 PCs	minimac RSQ
ESTHER	Quality control was performed according to Nat. Protoc. 2010 Sept.; 5(9): 1564-1573, Anderson et al.: Gender mismatch, sample call rate < 97%,removal of duplicated or related samples, removal of ethnic outliers (Germans only remained), MAF 0.01, GENO 0.05, HWE 0.00001	Illumina Infinium OncoArray-500K BeadChip	GenomeStudio	MAF < 0.01	368205	SHAPEIT	IMPUTE2	1000G Phase3 Version 5	none	SNPTEST v2.5.2	not required	IMPUTE2 Info
FHS	call rate >97%,sample failures, genotyped sex different from recorded sex, extreme heterozygosity or high Mendelian error rate	Affymetrix GeneChip Human Mapping 500K Array Set® and 50K Human Gene Focused Panel®	Affymetrix BRLMM	call rate ≥97%, pHWE≥1E-6, Mishap p≥1e-9, ≤100 Mendel errors, MAF≥1%	412053	SHAPEIT	MACH version 1.0.16	1000G Phase I Integrated Release Version 3 Haplotypes (2010-11 data freeze, 2012-03-14 haplotypes)	none	GWAF	PCs asscoated with trait with p<0.05	MACH R2
FINCAVAS	call rates < 95%, pHWE < 1E-6, sex mismatch, MDS outliers, excess heterozygosity	Illumina HumanCoreExome and Metabochip	Genome Studio	call rate<95%, pHWE<1e-6, monomorphic removed	HCE: 306474. MC: 155499	Eagle2	Minimac3	HRC r1.1	None	EPACTS	PCs 1-5	R2
GCKD	Call rate < 97%, failed sex check, outside 2 SD of mean heterozygosity, cryptic relatedness and genetic ancestry outlier	Illumina Omni2.5Exome BeadChip	Illumina GenomeStudio	Exclude SNPs with call rate < 96%, or HWE p < 1E-5, or MAF < 1%	2337794	Eagle	minimac3	HRC r1.1	none	EPACTS	no associated PCs	r2
Generation R	Sex mismatch, sample call rate < 97.5%, heterozygosity	Illumina 610 Quad and 660 platforms	Genomestudio 2009 V.1.1.9	SNP call rate < 98%, highly significant departures from Hardy-Weinberg equilibrium (P < 1*10–6), or low Minor Allele Frequencies (MAF < 0.1%) were used to determine which SNPs to include in the imputation step.	469664	SHAPEIT	Michigan Imputation Server	HRC release 1	none	rvtest	PCs 1, 2, 3 and 4	MACH R2
JHS	sex mismatches, sample duplications or swaps, sample call rate <95%	Affymetrix 6.0	Birdseed	call rate <95%	868969	MACH 1.0	minimac	March 2012 1000G V3 release, all	none	EPACTS (v3.2.6)	First 10 PCs included in the analysis, and kinship matrix for continuous traits	r2 from MACH
KORA_F3	check for European ancestry, check for population outlier	Illumina Omni 2.5/Illumina Omni Express	Genome Studio	call rate >97%, missmatch of phenotypic and genetic gender, 5SD from mean heterozygosity rate, comparison with other genotyping of the same individuals (Metabochip, Exome, Omni)	587981 (chr 1-22)	SHAPEIT	Michigan Imputation Server	1000 Genomes Phase 3 version 5 Mixed	none	EPACTS (v3.2.6)	PC1-PC10	r2
KORA_F4	check for European ancestry, check for population outlier	Affymetrix Axiom	Affymetrix Software	call rate >97%, missmatch of phenotypic and genetic gender, 5SD from mean heterozygosity rate, comparison with other genotyping of the same individuals (Metabochip, Exome, Omni)	508532 (chr 1-22)	SHAPEIT	Michigan Imputation Server	1000 Genomes Phase 3 version 5 Mixed	none	EPACTS (v3.2.6)	PC1-PC10	r2
LIFE-Adult	sample call rate <97%, sex mismatches, duplicated samples or samples with unresolved relatedness, ethnic outliers, additional sample filter for gonosomal analysis (abnormality in X-Y-Intensity plot)	Affymetrix Axiom CEU1	Affymetrix Power Tools v1.17.0	SNP call rate < 97%, HWE < 1x10^-6, plate association < 1x10^-7, monomorphic; SNPs violating criteria of Affymetrix cluster measures FLD, HetSO and HomRO were removed too. For chr. X: call rate < 98%, HWE in females < 1x10^-4, MAF < 1%, plate association < 1x10^-7 and Affymetrix cluster measures.	541431	SHAPEIT v2.r837	IMPUTE2 v2.3.2	1000 Genomes Phase 3 Version 5 All	none	SNPTEST v2.5.2	First 3 PCs included as covariables	IMPUTE2 info
LIFE-Child	sample call rate <97%, sex mismatches, duplicated samples or samples with unresolved relatedness, ethnic outliers, additional sample filter for gonosomal analysis (abnormality in X-Y-Intensity plot)	Affymetrix Axiom CEU1	Affymetrix Power Tools v1.17.0	SNP call rate < 97%, HWE < 1x10^-6, plate association < 1x10^-7, monomorphic; SNPs violating criteria of Affymetrix cluster measures FLD, HetSO and HomRO were removed too. For chr. X: call rate < 98%, HWE in females < 1x10^-4, MAF < 1%, plate association < 1x10^-7 and Affymetrix cluster measures.	551555	SHAPEIT v2.r837	IMPUTE2 v2.3.2	1000 Genomes Phase 3 Version 5 All	none	SNPTEST v2.5.2	Adjustment for relatedness	IMPUTE2 info
Lifelines	call rate <95%; sex mismatch; heterozygosity > 4SD from mean; non-CaucasiansIBS	Illumina Cyto SNP12 v2	GenomeStudio	samples with call rate < 0.8, excess heterozygosity, non-Caucasian ethnicity (as determined by PCA), high relatedness (pi-hat > 0.4) or a gender mismatch; SNPs with MAF < 1%, a HWE p-value ≤10-3, or a callrate < 95%	257581	SHAPEIT2	Minimac (2012.10.3)	1000 Genomes phase 1, v3, march 2012, build 37	none	PLINK 1.90 beta	Top 10 PCs	r2
living-biobank-CHS	call rate <95%, pHW <1E-6, heterozygosity, related individuals/duplicates, discordant ethnicity, and gender discrepancy.	Illumina OmniExpress	Genomestudio GenTrain and GenCall	T2D DIAMANTE protocol: exclude SNPs do not match or not present in 1000 Genomes phase 3 reference panel, remove SNPs with allele freqeuncy difference >20% between scaffold and reference population in 1000Gp3, remove duplicates	700826	SHAPEIT	Michigan Imputation Server	1000 Genomes Phase 3 version 5 Mixed	none	EPACTS (v3.2.6)	NA	r2
MESA-AFA	Sex discrepancy, duplicates, call rate <95%, pHW <1E-6, heterozygosity, and outliers	Affymetrix Genome-Wide Human SNP Array 6.0	Birdseed v2	call rate≥95%, MA>1%	897979	SHAPEIT2	Michigan Imputation Server	1000 Genomes Phase 3 version 5 ALL	none	EPACTS (v3.2.6)	First 3 PCs included in analysis	r2
MESA-CAU	Sex discrepancy, duplicates, call rate <95%, pHW <1E-6, heterozygosity, and outliers	Affymetrix Genome-Wide Human SNP Array 6.0	Birdseed v2	call rate≥95%, MA>1%	897979	SHAPEIT2	Michigan Imputation Server	HRC	none	EPACTS (v3.2.6)	First 3 PCs included in analysis	r2
MESA-CHN	Sex discrepancy, duplicates, call rate <95%, pHW <1E-6, heterozygosity, and outliers	Affymetrix Genome-Wide Human SNP Array 6.0	Birdseed v2	call rate≥95%, MA>1%	897979	SHAPEIT2	Michigan Imputation Server	1000 Genomes Phase 3 version 5 ALL	none	EPACTS (v3.2.6)	First 3 PCs included in analysis	r2
MESA-HIS	Sex discrepancy, duplicates, call rate <95%, pHW <1E-6, heterozygosity, and outliers	Affymetrix Genome-Wide Human SNP Array 6.0	Birdseed v2	call rate≥95%, MA>1%	897979	SHAPEIT2	Michigan Imputation Server	1000 Genomes Phase 3 version 5 ALL	none	EPACTS (v3.2.6)	First 3 PCs included in analysis	r2
MICROS	call rate, sex check, duplicate removal, PC outliers	Illumina HumanOmniExpress	GenomeStudio	call rate<99%, MAF<1%	610883	SHAPEIT2	minimac3	HRC v1.1	none	EPACTS	mixed-model	r2
MyCode (Geisinger Research)	none	Illumina Human Omni express Exome	Illumina’s Genotype studio	Removed samples and markers having: 1. IMPUTE2 info score < 0.7 2. Marker call rate < 99% 3. Sample call rate < 90% 4. MAF < 0.01 5. HWE < 1e-07 6. Removed SNPs having insertions and deletions	589485	SHAPEIT2	IMPUTE2	1KGPph1v3	Removed SNPs with info score<0.7	PLATO v0.0.1	not required	IMPUTE2 Info Score
NEO	sample call rate <98%, heterozygosity > 3SD from mean, sex mismatches, non-European ancestry, relatedness	Illumina HumanCoreExome-24v1_A Beadchip	GenCall	HWE > 1e-5, call rate >98%	361046	SHAPEIT2	IMPUTE2	1000 Genomes Phase 3 (2011 v3)	none	Probabel	First 4 PCs included in the model	IMPUTE2 info
PIVUS	Call rate <95%; sex mismatch; extreme heterozygosity; related individuals; ancestry outliers	Illumina OmniExpress and Metabochip	Genome Studio	call rate <95%, HWE p<10^-6, MAF<1%	738583	SHAPEIT2	IMPUTE4	HRC	info<0.4	SNPTEST	2PCs	Info Score
POPGEN	sample call rate < 90 %, sex mismatches, duplicates Samples (IBD 0.185), samples with heterozygosity outside mean +-3SD, samples not mapping to CEU (Hapmap), i.e. outside median +- 3*IQR and samples with batch problems, i.e. outside median +-3*IQR	Affymetrix Axiom, Affymetrix 6.0, Illumina Immunochip (Beadchip), Illumina Metabochip, Illumina 550k (merged after QC)	Illumina GenomeStudio or Illumina Opticall	SNP call rate < 5%, HWE < 1x10^-5, no MAF for QC but MAF pre Imputation	1049248	SHAPEIT2	IMPUTE2	1000 Genomes Phase I reference panel	removed SNPs with info <= 0.3	EPACTS	not required	IMPUTE2 info
PREVEND	call rate <95%; sex mismatch; non-Caucasians; duplicated samples	Illumina Cyto SNP12 v2	Illumina GenomeStudio	call rate < 95%; MAF <1%; pHWE< 1E-4	232571	SHAPEIT	Michigan Imputation Server	HRC	none	SNPTEST V2	exclusion of PC outliers, adjusting for PC1-5	Info Score
RS-III	MAF < 0.05, SNP callrate < 0.95 and/or HWE p-value < 1 x 10-7, excess heterozygosity, gender swaps, genetic ancestry and familial relationships	Illumina 610K and 660K	GenCall	MAF < 0.05, SNP callrate < 0.95 and/or HWE p-value < 1 x 10-9	517658	MaCH and Minimac	Minimac 5	HRC release 1	none	RVTEST	PC1-5	r2
SCES-610	monomorphic, call rate <95%, pHW <1E-6, heterozygosity, related individuals/duplicates, discordant ethnicity, and gender discrepancy.	Illumina Human610-Quad Beadchips	Genomestudio GenTrain and GenCall	T2D DIAMANTE protocol: exclude SNPs do not match or not present in 1000 Genomes phase 3 reference panel, remove SNPs with allele freqeuncy difference >20% between scaffold and reference population in 1000Gp3, remove duplicates	532116	SHAPEIT	Michigan Imputation Server	1000 Genomes Phase 3 version 5 Mixed	none	EPACTS (v3.2.6)	NA	r2
SCES-omniexpress	call rate <95%, pHW <5E-5, heterozygosity, related individuals/duplicates, discordant ethnicity.	Illumina OmniExpress	Genomestudio GenTrain and GenCall	T2D DIAMANTE protocol: exclude SNPs do not match or not present in 1000 Genomes phase 3 reference panel, remove SNPs with allele freqeuncy difference >20% between scaffold and reference population in 1000Gp3, remove duplicates	629062	SHAPEIT	Michigan Imputation Server	1000 Genomes Phase 3 version 5 Mixed	none	EPACTS (v3.2.6)	NA	r2
SHIP	duplicate samples (by IBS), reported/genotyped gender mismatch, callrate <= 92%	Affymetrix SNP 6.0	Birdseed2	pHWE <= 0.0001 or CallRate <= 0.95 or monomorphic SNPs, duplicate IDs, inconsistent reference alleles, mapping problem to build 37	823635	Eagle2	Minimac3 (Michigan Imputation Server)	HRCv1.1	none	EPACTS-3.2.6-patched	not required	minimac RSQ
SHIP-Trend	duplicate samples (by IBS), reported/genotyped gender mismatch, callrate < 94%	Illumina Omni 2.5	GenCall	pHWE <= 0.0001 or CallRate <= 0.95 or monomorphic SNPs, duplicate IDs, inconsistent reference alleles, mapping problem to build 37	1803558	Eagle2	Minimac3 (Michigan Imputation Server)	HRCv1.1	none	EPACTS-3.2.6-patched	not required	minimac RSQ
SiMES	monomorphic, call rate <95%, pHW <1E-6, heterozygosity, related individuals/duplicates, discordant ethnicity, and gender discrepancy.	Illumina Human610-Quad Beadchips	Genomestudio GenTrain and GenCall	T2D DIAMANTE protocol: exclude SNPs do not match or not present in 1000 Genomes phase 3 reference panel, remove SNPs with allele freqeuncy difference >20% between scaffold and reference population in 1000Gp3, remove duplicates	549947	SHAPEIT	Michigan Imputation Server	1000 Genomes Phase 3 version 5 Mixed	none	EPACTS (v3.2.6)	PC1, PC2	r2
SINDI	monomorphic, call rate <95%, pHW <1E-6, heterozygosity, related individuals/duplicates, discordant ethnicity, and gender discrepancy.	Illumina Human610-Quad Beadchips	Genomestudio GenTrain and GenCall	T2D DIAMANTE protocol: exclude SNPs do not match or not present in 1000 Genomes phase 3 reference panel, remove SNPs with allele freqeuncy difference >20% between scaffold and reference population in 1000Gp3, remove duplicates	552278	SHAPEIT	Michigan Imputation Server	1000 Genomes Phase 3 version 5 Mixed	none	EPACTS (v3.2.6)	PC1, PC2, PC3	r2
SKIPOGH	sex check, duplicate removal, call rate (<95%), HapMap concordance check	Illumina 2.5M	Genome studio	call rate <95%, HWE p<10^-6, MAF<1%	2354176	SHAPEIT	Minimac4	HRCv1.2	none	EPACTS	PCs 1-3 and kinship matrix	r2
Sorbs	call rate <90%, sex mismatches	Affymetrix Human Mapping 500 K Array Set; Affyme- trix Genome-Wide Human SNP Array 6.0	GeneChip Genotyping Analysis Software (BRLMM for 500K arrays, Birdseed for others)	snp call rate < 95%, HWE < 1x10^-6, monomorphic	822334	SHAPEIT v2.r837	IMPUTE2 v2.3.2	1000 Genomes Phase 3 Version 5 All	none	SNPTEST v2.5.2	Adjustment for relatedness	IMPUTE2 info
SP2-1M	monomorphic, call rate <95%, pHW <1E-6, heterozygosity, related individuals/duplicates, discordant ethnicity, and gender discrepancy.	Illumina1Mduov3	Genomestudio GenTrain and GenCall	T2D DIAMANTE protocol: exclude SNPs do not match or not present in 1000 Genomes phase 3 reference panel, remove SNPs with allele freqeuncy difference >20% between scaffold and reference population in 1000Gp3, remove duplicates	929398	SHAPEIT	Michigan Imputation Server	1000 Genomes Phase 3 version 5 Mixed	none	EPACTS (v3.2.6)	NA	r2
SP2-550	monomorphic, call rate <95%, pHW <1E-6, heterozygosity, related individuals/duplicates, discordant ethnicity, and gender discrepancy.	Illumina 550 duo	Genomestudio GenTrain and GenCall	T2D DIAMANTE protocol: exclude SNPs do not match or not present in 1000 Genomes phase 3 reference panel, remove SNPs with allele freqeuncy difference >20% between scaffold and reference population in 1000Gp3, remove duplicates	495823	SHAPEIT	Michigan Imputation Server	1000 Genomes Phase 3 version 5 Mixed	none	EPACTS (v3.2.6)	NA	r2
SP2-610	monomorphic, call rate <95%, pHW <1E-6, heterozygosity, related individuals/duplicates, discordant ethnicity, and gender discrepancy.	Illumina Human610-Quad Beadchips	Genomestudio GenTrain and GenCall	T2D DIAMANTE protocol: exclude SNPs do not match or not present in 1000 Genomes phase 3 reference panel, remove SNPs with allele freqeuncy difference >20% between scaffold and reference population in 1000Gp3, remove duplicates	535198	SHAPEIT	Michigan Imputation Server	1000 Genomes Phase 3 version 5 Mixed	none	EPACTS (v3.2.6)	NA	r2
UKBB	Excluded variants that showed batch effects, plate effects, departures from HWE, sex effects, array effects, discordance across control replicates. Excluded samples that were ancestry outliers, outliers for heterozygosity and missingness. Further QC details can be found here : https://www.biorxiv.org/content/early/2017/07/20/166298	UK BiLEVE Axiom array, UK Biobank Axiom array	Axiom GT1 algorithm as implemented in the Affymetrix Power Tools software	Failed QC in > 1 batch, call rate < 95%, MAF < 0.0001, further details can be found here : https://www.biorxiv.org/content/early/2017/07/20/166298	670739	SHAPEIT3	IMPUTE4	HRC	None	BOLT-LMM v.2.3	Adjustment for in Linear Mixed Model as implemented in BOLT-LMM	IMPUTE info score
ULSAM	Call rate <95%; sex mismatch; extreme heterozygosity; related individuals; ancestry outliers	Illumina 2.5M and Metabochip	Genome Studio	call rate <95%, HWE p<10^-6, MAF<1%	1621481	SHAPEIT2	IMPUTE4	HRC	info<0.4	SNPTEST	2PCs	Info Score
Vanderbilt-660	sex check, duplicate removal, call rate (<98%), HapMap concordance check	Illumina 660W	Genome Studio	call rate <98%, HWE<0.001, MAF <0.001	527715	SHAPEIT	Minimac3	HRCv1.1	none	EPACTS	PCs 1-3	R2
Vanderbilt-AA1M	sex check, duplicate removal, call rate (<98%), HapMap concordance check	Illumina 1M	Genome Studio	call rate <98%, HWE<0.001, MAF <0.001	784048	SHAPEIT	Minimac3	HRCv1.1	none	EPACTS	PCs 1-3	R2
Vanderbilt-Omni1	sex check, duplicate removal, call rate (<98%), HapMap concordance check	Illumina OMNI-Quad	Genome Studio	call rate <98%, HWE<0.001, MAF <0.001	924162	SHAPEIT	Minimac3	HRCv1.1	none	EPACTS	PCs 1-3	R2
Vanderbilt-Omni5	sex check, duplicate removal, call rate (<98%), HapMap concordance check	HumanOmni5-Quad	Genome Studio	call rate <98%, HWE<0.001, MAF <0.001	3702007	SHAPEIT	Minimac3	HRCv1.1	none	EPACTS	PCs 1-3	R2
PC: principal component
1 References for cited software: MACH (PMID: 19715440); ShapeIT (PMID: 22138821); Eagle (PMID: 27270109); Beagle (PMID: 21310274).
2 References for cited software: ImputeV2 (PMID: 19543373); minimac3 (PMID: 27571263); PBWT (PMID: 24413527); Sanger Imputation server (PMID: 27548312); Michigan Imputation Server (PMID: 27571263).
3 References for cited software: EPACTS (Kang, H.M. Epacts: Efficient and Parallelizable Association Container Toolbox. University of Michigan: Department of Biostatistics and Center for Statistical Genetics (2012); PMID: 20208533); SNPTest (PMID: 20517342); RegScan (PMID: 24008273); RVTESTS (PMID: 27153000); PLINK 1.90 (PMID: 25722852); GenABEL (PMID: 17384015); ProbABEL (PMID: 20233392); GWAF (…
