# Supplementary material for: Genome-wide association meta-analyses and fine-mapping elucidate pathways influencing albuminuria
Source: Nat Commun. 2019 Sep 11;10:4130. doi: 10.1038/s41467-019-11576-0 (PMC6739370; doi:10.1038/s41467-019-11576-0)
Supplement: Supplementary file 5 — Supplementary Data 3 [file 41467_2019_11576_MOESM5_ESM.xlsx]

## Sheet: Tabelle1
Index SNP characteristics at 59 loci associated with UACR in trans-ethnic meta-analysis
SNP	chr	position (b37)	EA	NEA	Closest gene	Impact	FreqEA	Effect	SE	P-value	I2	Het p-value	N UACR	Anc-het p-value	Anc direction	Effect MA	OR MA	SE MA	P-value MA	N MA
rs34071855	1	10798489	c	g	CASZ1	intron	0.6535	-0.0131	0.0021	6.669e-10	39.9	0.002235	549767	0.0625479	------	-0.0423	0.958582	0.0073	5.962e-09	337361
rs1337526	1	47965130	a	g	FOXD2	intergenic	0.2102	-0.0271	0.0024	9.631e-29	5.9	0.3518	564088	0.962586	------	-0.0677	0.934541	0.0083	3.347e-16	347230
rs2070803	1	155157715	a	g	TRIM46	near-gene-3	0.572	-0.0167	0.002	4.481e-17	10	0.269	564127	0.153303	------	-0.0318	0.9687	0.0068	2.408e-06	347188
rs16864515	1	171435542	a	c	PRRC2C	intergenic	0.0968	-0.0185	0.0033	2.311e-08	1.6	0.4413	564073	0.116168	---+-+	-0.0511	0.950184	0.0113	6.178e-06	347223
rs78444298	1	184672098	a	g	EDEM3	ncRNA,missense	0.0192	-0.0474	0.0075	2.508e-10	0	0.9561	531690	0.34912	---?+-	-0.0693	0.933047	0.0253	0.006229	323483
rs819636	1	200271408	t	c	LINC00862	intergenic	0.6612	-0.012	0.0021	1.386e-08	0	0.909	550496	0.76173	---+--	-0.0275	0.972875	0.0073	0.0001485	337361
rs3850625	1	201016296	a	g	CACNA1S	missense	0.1185	0.0177	0.0031	1.076e-08	22.3	0.08575	546256	0.210326	++++++	0.0422	1.0431	0.0104	5.346e-05	335517
rs4665972	2	27598097	t	c	SNX17	intron	0.3941	0.0182	0.0021	1.169e-18	33.2	0.01226	550496	0.0641173	++++++	0.0449	1.04592	0.0071	2.176e-10	337361
rs12714144	2	85754578	a	t	PARTICL	intergenic	0.8687	0.0219	0.0029	7.584e-14	0	0.4874	564072	0.421702	+++---	0.0463	1.04739	0.0099	3.179e-06	347218
rs2880119	2	111809330	a	c	ACOXL	intron	0.8578	-0.0169	0.0028	1.93e-09	0	0.6875	564184	0.411488	----+-	-0.0484	0.952753	0.0096	4.333e-07	347225
rs10207567	2	203714973	c	g	ICA1L	intron	0.8138	0.0191	0.0025	3.324e-14	0.5	0.4641	564253	0.00108813	++++--	0.0392	1.03998	0.0085	4.388e-06	347279
rs78999781	2	204290037	t	c	ABI2	intron	0.8963	0.0198	0.0033	1.086e-09	0	0.9943	564030	0.472401	++--++	0.0403	1.04112	0.0111	0.0002728	347191
rs1047891	2	211540507	a	c	CPS1	missense	0.314	-0.0187	0.0021	4.007e-18	21.6	0.09119	549562	0.425558	--+--+	-0.0299	0.970543	0.0074	5.162e-05	337361
rs57858280	2	227941981	t	c	COL4A4	intron	0.1298	0.0191	0.003	9.435e-11	3.7	0.4001	561346	0.235148	+++---	0.0328	1.03334	0.0101	0.001116	346069
rs73065147	3	46894939	t	c	MYL3	intergenic	0.9262	-0.0261	0.0038	7.534e-12	6.7	0.3355	564247	0.965005	-----+	-0.0684	0.933887	0.0129	1.188e-07	347277
rs1010553	3	52540773	t	c	STAB1	coding-synon	0.5131	0.0115	0.002	4.11e-09	0	0.8546	563323	0.321449	+++++-	0.0254	1.02573	0.0067	0.0001391	347283
rs112607182	3	170027407	t	c	PRKCI	intergenic	0.0749	0.0306	0.0041	6.781e-14	14.4	0.2283	514263	0.0238473	+++?++	0.0758	1.07875	0.0139	4.856e-08	310306
rs10023335	4	77358987	t	c	SHROOM3	intron	0.5967	0.0145	0.002	5.282e-13	0	0.4915	564151	0.971322	++++-+	0.0428	1.04373	0.0068	3.949e-10	347280
rs6535594	4	149132756	a	g	NR3C2	intron	0.5016	0.0148	0.002	4.597e-14	0	0.4861	563323	0.431932	+++++-	0.0431	1.04404	0.0067	1.141e-10	347283
rs40480	5	53325481	c	g	ARL15	intron	0.6333	-0.0132	0.0021	1.477e-10	0	0.6305	550496	0.321119	------	-0.0303	0.970154	0.0071	2.082e-05	337361
rs1309550	5	64288705	a	t	CWC27	intron	0.4531	-0.0123	0.002	1.411e-09	0	0.7008	532275	0.474004	--+???	-0.0291	0.971319	0.0069	2.647e-05	326790
rs162890	5	131623658	t	c	SLC22A4	intron	0.3352	0.0132	0.0021	8.391e-10	0	0.9683	550496	0.812861	++-+-+	0.0315	1.032	0.0074	1.978e-05	337361
rs2240060	6	31114900	a	g	CCHCR1	intron	0.2883	0.0137	0.0022	2.943e-10	0	0.4996	556590	0.468845	++++-+	0.0373	1.038	0.0074	4.338e-07	340817
rs2760995	6	32574358	a	g	HLA-DRB*	intergenic	0.2003	-0.014	0.0025	3.58e-08	0	0.5672	524148	0.151064	------	-0.0436	0.957337	0.0085	3.278e-07	315964
rs1544935	6	39124448	t	g	KCNK5	intergenic	0.7853	-0.0167	0.0024	2.819e-12	34.3	0.009075	563323	0.149924	--++-+	-0.0279	0.972486	0.0082	0.0006461	347283
rs3734692	6	43817791	a	t	LINC01512	intergenic	0.6891	-0.0173	0.0022	1.004e-15	11.1	0.2507	550496	0.568247	----+-	-0.0231	0.977165	0.0074	0.001788	337361
rs4410790	7	17284577	t	c	AHR	intergenic	0.3752	-0.0209	0.002	6.689e-25	25.1	0.05508	563222	0.0159901	---+++	-0.0417	0.959157	0.0069	1.466e-09	347283
rs2023843	7	27243221	t	c	HOTTIP	intron	0.9117	0.0275	0.0037	5.458e-14	0	0.9827	563323	0.447137	++++-+	0.0588	1.06056	0.0124	2.141e-06	347283
rs17158386	7	29805361	a	g	WIPF3	intergenic	0.2623	0.02	0.0023	4.756e-18	13.5	0.2101	549562	0.022846	++-+-+	0.0547	1.05622	0.0079	5.822e-12	337361
rs13230845	7	69869513	c	g	AUTS2	intron	0.1892	-0.0156	0.0025	5.105e-10	0.2	0.4707	564109	0.789094	---++-	-0.0366	0.964062	0.0085	1.858e-05	347251
rs10110261	8	23739375	a	g	STC1	intergenic	0.4971	-0.0116	0.002	3.015e-09	0	0.5067	563382	0.990557	------	-0.0259	0.974433	0.0067	9.894e-05	347257
rs28412751	8	61639875	t	c	CHD7	intron	0.4503	-0.0116	0.002	6.418e-09	0	0.487	550496	0.683465	-----+	-0.0267	0.973653	0.0069	0.0001087	337361
rs6998967	8	81364205	a	g	ZBTB10	intergenic	0.1692	-0.0148	0.0027	2.325e-08	0	0.7022	560499	0.666151	--++--	-0.0327	0.967829	0.009	0.0002843	345544
rs28601761	8	126500031	c	g	TRIB1	intergenic	0.5813	0.0156	0.002	1.716e-14	0.8	0.458	550496	0.563448	++++-+	0.0385	1.03925	0.007	3.847e-08	337361
rs45551835	10	16932384	a	g	CUBN	missense	0.0147	0.2008	0.0084	2.77e-126	34.8	0.02732	545479	0.0102247	++??-+	0.5678	1.76438	0.029	2.089e-85	336118
rs147215801	10	17436778	t	c	ST8SIA6	intron	0.015	0.0576	0.0086	2.76e-11	14.6	0.2355	535032	0.23733	++??--	0.1815	1.19901	0.0299	1.334e-09	329554
rs2793351	10	22151578	a	g	DNAJC1	intron	0.6849	0.0117	0.0021	4.285e-08	27.7	0.03609	556327	0.00898072	++--++	0.0144	1.0145	0.0072	0.04555	347205
rs67339103	10	77893686	a	g	LRMDA	intron	0.2296	0.017	0.0024	1.308e-12	0	0.9323	550496	0.874055	++++++	0.0554	1.05696	0.0083	2.103e-11	337361
rs2068888	10	94839642	a	g	CYP26A1	intergenic	0.4537	-0.0124	0.002	3.238e-10	0	0.87	563323	0.98283	----+-	-0.0219	0.978338	0.0067	0.001117	347283
rs113139575	11	10296221	c	g	SBF2	intron	0.9364	-0.025	0.004	6.407e-10	0	0.8735	564139	0.210229	--+---	-0.055	0.946485	0.0137	5.878e-05	347272
rs11030024	11	27508681	t	c	LOC105376671	intergenic	0.2194	-0.0134	0.0024	2.353e-08	0	0.6849	562373	0.766051	----++	-0.0251	0.975212	0.0081	0.002043	347283
rs7115200	11	71752160	t	g	NUMA1	intron	0.5608	-0.0123	0.002	9.228e-10	20.7	0.1038	546366	0.748012	---+--	-0.0311	0.969379	0.0069	7.316e-06	334577
rs508205	11	120057343	a	g	OAF	near-gene-5	0.5572	-0.0131	0.002	3.045e-11	17.8	0.1363	563323	0.672828	---+-+	-0.0184	0.981768	0.0067	0.005938	347283
rs10491967	12	3368093	a	g	TSPAN9*	intron	0.1174	-0.0184	0.0033	1.817e-08	13.2	0.2105	563323	0.0639925	------	-0.0257	0.974627	0.0111	0.02047	347283
rs776434	12	69934116	a	c	FRS2	intron	0.6471	0.0156	0.0021	3.504e-14	3.2	0.4082	564107	0.122826	++-+++	0.0466	1.0477	0.007	2.889e-11	347253
rs11158763	14	69253343	t	c	ZFP36L1	intergenic	0.4628	-0.0136	0.002	7.426e-12	42.2	0.002807	550094	0.596179	---???	-0.0393	0.961462	0.0068	5.957e-09	339562
rs3784283	15	41867782	a	t	TYRO3	intron	0.5918	0.0148	0.002	1.698e-13	12.9	0.2164	564119	0.485579	+++--+	0.0402	1.04102	0.0068	3.68e-09	347255
rs1145078	15	45682277	t	c	GATM	intergenic	0.2718	-0.0179	0.0022	8.94e-16	23.9	0.06221	564257	0.0148253	---++-	-0.032	0.968507	0.0076	2.44e-05	347283
rs146311723	15	63804507	t	c	USP3	intron	0.8239	-0.0152	0.0026	8.755e-09	0	0.6597	544954	0.283332	----++	-0.0364	0.964255	0.0091	6.28e-05	335076
rs2470893	15	75019449	t	c	CYP1A1	near-gene-5	0.3247	0.0231	0.0021	7.542e-27	12.2	0.2472	542938	0.0314061	+++?+-	0.0441	1.04509	0.0072	1.213e-09	332801
rs8031650	15	75609030	a	c	COMMD4	intergenic	0.7275	-0.0182	0.0022	4.257e-16	14	0.1988	550496	0.220851	----++	-0.0401	0.960693	0.0077	1.774e-07	337361
rs2460448	16	89700881	a	g	DPEP1*	intron	0.4416	-0.0112	0.002	3.643e-08	3.7	0.3992	542831	0.533795	---+--	-0.019	0.981179	0.007	0.006427	330896
rs11078597	17	1618363	t	c	MIR22HG	intron,near-gene-5	0.8118	-0.0159	0.0026	5.706e-10	0	0.9433	551639	0.388949	--+--+	-0.0351	0.965509	0.0087	5.08e-05	338313
rs677888	17	37461018	t	g	FBXL20	intron	0.7569	-0.0142	0.0023	4.879e-10	19.9	0.1081	564155	0.19627	-----+	-0.0427	0.958199	0.0078	4.09e-08	347282
rs11659764	18	53335512	a	t	TCF4	intergenic	0.0525	0.0297	0.0045	2.834e-11	2.3	0.4284	556280	0.138496	++-?++	0.063	1.06503	0.0154	4.141e-05	344163
rs1688031	19	35556640	t	c	HPN	intron+G21	0.1562	-0.0194	0.0028	6.042e-12	3.2	0.4092	550597	0.707978	------	-0.0423	0.958582	0.0097	1.278e-05	337361
rs15052	19	41813375	t	c	HNRNPUL1	untranslated-3	0.8254	0.0173	0.0027	2.446e-10	25.2	0.0853	518043	0.308162	++---+	0.0319	1.03241	0.0093	0.00062	313420
rs11882796	19	49225766	a	t	RASIP1	intron	0.4712	-0.0155	0.002	2.119e-14	0	0.5143	549721	0.0868224	---+--	-0.017	0.983144	0.0069	0.01459	337009
rs6142630	20	30761183	a	g	TM9SF4	intergenic	0.4018	0.0112	0.002	1.94e-08	8.1	0.3087	564146	0.694388	++++-+	0.0323	1.03283	0.0068	2.089e-06	347278
Abbreviations: EA: effect allele, NEA: non-effect allele; FreqEA: frequency of effect allele; SE: standard error; N: sample size; I2: heterogeneity I2; Het p-value: heterogeneity p-value of Cochran's Q; MA: microalbuminuria;
Anc-het p-value: p-value of ancestry associated heterogeneity; OR: odds ratio; Closest gene and Impact: obtained from UCSC database based on the dbSNP 147 dataset; Novel loci are labeled bold; * specific locus for trans-ethnic analysis.
Anc direction: direction of effect between ancestries (all, European, African, East Asian, South Asian, Hispanics). ? indicates missing effect in that ancestry sample.
Alternative thresholds to define genome-wide significance in the setting of densely imputed and/or whole genome sequencing data have been suggested as 1e-08 (PMID: 28506277) and as 1.62e-08 (PMID: 24676807). These thresholds are not met by 10 and 8 SNPs, respectively.
