# Supplementary material for: Genome-wide association meta-analyses and fine-mapping elucidate pathways influencing albuminuria
Source: Nat Commun. 2019 Sep 11;10:4130. doi: 10.1038/s41467-019-11576-0 (PMC6739370; doi:10.1038/s41467-019-11576-0)
Supplement: Supplementary file 6 — Supplementary Data 4 [file 41467_2019_11576_MOESM6_ESM.xlsx]

## Sheet: Tabelle1
Associations of 59 trans-ethnic index SNPs for UACR in a meta-analysis of 53 CKDGen cohorts without UK Biobank and in UK Biobank only
SNP	chr	position (b37)	EA	NEA	Closest gene	Impact	FreqEA CKDGen	Effect CKDGen	SE CKDGen	P-value CKDGen	I2 CKDGen	Het P-value CKDGen	N CKDGen	FreqEA UKBB	Effect UKBB	SE UKBB	P-value UKBB	N UKBB
rs34071855	1	10798489	c	g	CASZ1	intron	0.6307	-0.0294	0.0047	3.907e-10	27.9	0.03757	113375	0.6593	-0.0089	0.0024	0.0001698	436392
rs1337526	1	47965130	a	g	FOXD2	intergenic	0.2453	-0.0245	0.0049	6.438e-07	7.1	0.3287	127696	0.1988	-0.0279	0.0028	2.14e-23	436392
rs2070803	1	155157715	a	g	TRIM46	near-gene-3	0.5636	-0.0306	0.0042	2.809e-13	0	0.7554	127735	0.5745	-0.0127	0.0023	2.05e-08	436392
rs16864515	1	171435542	a	c	PRRC2C	intergenic	0.0995	-0.0092	0.0068	0.1755	0	0.4996	127681	0.096	-0.0215	0.0038	1.64e-08	436392
rs78444298	1	184672098	a	g	EDEM3	ncRNA,missense	0.0179	-0.0579	0.0192	0.002533	0	0.9485	95298	0.0194	-0.0456	0.0081	2.26e-08	436392
rs819636	1	200271408	t	c	LINC00862	intergenic	0.6681	-0.014	0.0046	0.002377	0	0.896	114104	0.6594	-0.0114	0.0024	1.45e-06	436392
rs3850625	1	201016296	a	g	CACNA1S	missense	0.119	0.0195	0.007	0.005382	23.8	0.07239	109864	0.1184	0.0173	0.0035	5.64e-07	436392
rs4665972	2	27598097	t	c	SNX17	intron	0.3926	0.0283	0.0047	1.208e-09	29	0.02983	114104	0.3945	0.0157	0.0023	8.28e-12	436392
rs12714144	2	85754578	a	t	PARTICL	intergenic	0.8576	0.0213	0.006	0.0004245	1.2	0.4486	127680	0.8721	0.0221	0.0033	4.24e-11	436392
rs2880119	2	111809330	a	c	ACOXL	intron	0.8556	-0.0287	0.0059	8.966e-07	0	0.8327	127792	0.8584	-0.0133	0.0032	3.32e-05	436392
rs10207567	2	203714973	c	g	ICA1L	intron	0.8132	0.0142	0.0052	0.006495	0.3	0.4688	127861	0.814	0.0205	0.0029	8.11e-13	436392
rs78999781	2	204290037	t	c	ABI2	intron	0.9015	0.0183	0.0072	0.01074	0	0.9925	127638	0.895	0.0202	0.0037	2.99e-08	436392
rs1047891	2	211540507	a	c	CPS1	missense	0.3074	-0.0189	0.0048	8.674e-05	23.2	0.07636	113170	0.3156	-0.0186	0.0024	9.89e-15	436392
rs57858280	2	227941981	t	c	COL4A4	intron	0.1346	0.017	0.0062	0.006204	5.4	0.3669	124954	0.1284	0.0197	0.0034	4.05e-09	436392
rs73065147	3	46894939	t	c	MYL3	intergenic	0.9117	-0.033	0.0076	1.302e-05	6.6	0.3375	127855	0.9311	-0.0238	0.0044	7.33e-08	436392
rs1010553	3	52540773	t	c	STAB1	coding-synon	0.5125	0.0196	0.0041	1.983e-06	0	0.9382	126931	0.5133	0.0092	0.0022	3.95e-05	436392
rs112607182	3	170027407	t	c	PRKCI	intergenic	0.0727	0.0379	0.0112	0.0006683	15.8	0.2093	77871	0.0752	0.0295	0.0044	1.92e-11	436392
rs10023335	4	77358987	t	c	SHROOM3	intron	0.6138	0.0187	0.0043	1.173e-05	0	0.5015	127759	0.5918	0.0133	0.0023	5.12e-09	436392
rs6535594	4	149132756	a	g	NR3C2	intron	0.5164	0.0154	0.0041	0.0001637	1.3	0.4477	126931	0.4972	0.0146	0.0022	6.33e-11	436392
rs40480	5	53325481	c	g	ARL15	intron	0.6183	-0.0141	0.0044	0.001451	0	0.5935	114104	0.6375	-0.013	0.0023	2.63e-08	436392
rs1309550	5	64288705	a	t	CWC27	intron	0.4541	-0.0134	0.0047	0.004258	0	0.6579	95883	0.4529	-0.012	0.0022	9.1e-08	436392
rs162890	5	131623658	t	c	SLC22A4	intron	0.3471	0.0112	0.0047	0.01721	0	0.9623	114104	0.3321	0.0137	0.0024	1.38e-08	436392
rs2240060	6	31114900	a	g	CCHCR1	intron	0.3113	0.0177	0.0045	8.463e-05	0	0.5003	120198	0.2813	0.0125	0.0025	4.97e-07	436392
rs2760995	6	32574358	a	g	HLA-DRB	intergenic	0.2121	-0.022	0.0061	0.0003192	0	0.6174	87756	0.1978	-0.0124	0.0028	1.02e-05	436392
rs1544935	6	39124448	t	g	KCNK5	intergenic	0.7909	-0.0157	0.005	0.001664	35.5	0.007135	126931	0.7837	-0.017	0.0027	4.28e-10	436392
rs3734692	6	43817791	a	t	LINC01512	intergenic	0.6882	-0.0218	0.0047	3.861e-06	11.1	0.2532	114104	0.6894	-0.0161	0.0024	2.9e-11	436392
rs4410790	7	17284577	t	c	AHR	intergenic	0.3989	-0.0044	0.0042	0.2973	0	0.5619	126830	0.3679	-0.0259	0.0023	4.18e-29	436392
rs2023843	7	27243221	t	c	HOTTIP	intron	0.8726	0.0286	0.0071	5.717e-05	0	0.9779	126931	0.9257	0.0271	0.0043	2.07e-10	436392
rs17158386	7	29805361	a	g	WIPF3	intergenic	0.2684	0.0273	0.0052	1.841e-07	11.5	0.2478	113170	0.2608	0.0182	0.0026	1.38e-12	436392
rs13230845	7	69869513	c	g	AUTS2	intron	0.1815	-0.0149	0.0053	0.004933	2	0.4325	127717	0.1914	-0.0158	0.0029	2.92e-08	436392
rs10110261	8	23739375	a	g	STC1	intergenic	0.4924	-0.0197	0.0041	1.188e-06	0	0.6732	126990	0.4986	-0.0092	0.0022	4.21e-05	436392
rs28412751	8	61639875	t	c	CHD7	intron	0.4503	-0.0136	0.0044	0.001955	0.8	0.4573	114104	0.4503	-0.0111	0.0022	7.96e-07	436392
rs6998967	8	81364205	a	g	ZBTB10	intergenic	0.1827	-0.0092	0.0056	0.1027	0	0.7161	124107	0.1652	-0.0165	0.003	4.67e-08	436392
rs28601761	8	126500031	c	g	TRIB1	intergenic	0.5831	0.011	0.0044	0.01258	0.1	0.4714	114104	0.5809	0.0168	0.0023	2.05e-13	436392
rs45551835	10	16932384	a	g	CUBN	missense	0.0165	0.2293	0.0184	1.075e-35	32.6	0.04032	109087	0.0142	0.1932	0.0094	4.15e-93	436392
rs147215801	10	17436778	t	c	ST8SIA6	intron	0.0163	0.0545	0.0206	0.00827	17.3	0.1996	98640	0.0148	0.0582	0.0095	9.65e-10	436392
rs2793351	10	22151578	a	g	DNAJC1	intron	0.664	0.004	0.0046	0.3803	25.3	0.05537	119935	0.6908	0.0139	0.0024	9.61e-09	436392
rs67339103	10	77893686	a	g	LRMDA	intron	0.2797	0.0139	0.005	0.005626	0	0.9266	114104	0.2147	0.018	0.0027	5.04e-11	436392
rs2068888	10	94839642	a	g	CYP26A1	intergenic	0.465	-0.0125	0.0042	0.002946	0	0.847	126931	0.4505	-0.0124	0.0022	3.03e-08	436392
rs113139575	11	10296221	c	g	SBF2	intron	0.9321	-0.0277	0.0084	0.000914	0	0.8545	127747	0.9377	-0.0242	0.0046	1.71e-07	436392
rs11030024	11	27508681	t	c	LOC105376671	intergenic	0.2555	-0.0151	0.0048	0.001818	0	0.6544	125981	0.2077	-0.0129	0.0028	3.33e-06	436392
rs7115200	11	71752160	t	g	NUMA1	intron	0.5621	-0.0094	0.0045	0.03891	21.6	0.09477	109974	0.5605	-0.0131	0.0023	6.26e-09	436392
rs508205	11	120057343	a	g	OAF	near-gene-5	0.5553	-0.0175	0.0041	1.951e-05	17.4	0.1438	126931	0.5577	-0.0118	0.0022	1.64e-07	436392
rs10491967	12	3368093	a	g	TSPAN9	intron	0.1813	-0.0156	0.0061	0.0113	14.5	0.1908	126931	0.0922	-0.0195	0.0039	4.3e-07	436392
rs776434	12	69934116	a	c	FRS2	intron	0.6475	0.0159	0.0043	0.0001929	5.1	0.3707	127715	0.647	0.0155	0.0024	4.16e-11	436392
rs11158763	14	69253343	t	c	ZFP36L1	intergenic	0.4571	-0.0179	0.0043	2.803e-05	42.6	0.002799	113702	0.4644	-0.0124	0.0022	3.07e-08	436392
rs3784283	15	41867782	a	t	TYRO3	intron	0.5772	0.0157	0.0042	0.0001696	14.5	0.1907	127727	0.5961	0.0145	0.0023	2.23e-10	436392
rs1145078	15	45682277	t	c	GATM	intergenic	0.3201	-0.0163	0.0046	0.0003635	25.2	0.05305	127865	0.2566	-0.0185	0.0026	5.24e-13	436392
rs146311723	15	63804507	t	c	USP3	intron	0.817	-0.0079	0.006	0.1851	0	0.697	108562	0.8256	-0.017	0.0029	8.29e-09	436392
rs2470893	15	75019449	t	c	CYP1A1	near-gene-5	0.2991	0.0078	0.0051	0.1266	0	0.656	106546	0.3302	0.0264	0.0024	9.48e-29	436392
rs8031650	15	75609030	a	c	COMMD4	intergenic	0.7324	-0.0099	0.0049	0.04449	10.4	0.2658	114104	0.7262	-0.0203	0.0025	5.62e-16	436392
rs2460448	16	89700881	a	g	DPEP1	intron	0.4627	-0.0156	0.0046	0.0006908	3.5	0.4047	106439	0.4365	-0.0101	0.0023	7.81e-06	436392
rs11078597	17	1618363	t	c	MIR22HG	intron,near-gene-5	0.8055	-0.0184	0.0057	0.001242	0	0.9339	115247	0.8134	-0.0152	0.0029	1.07e-07	436392
rs677888	17	37461018	t	g	FBXL20	intron	0.7472	-0.0142	0.0047	0.002571	21.4	0.09149	127763	0.7599	-0.0143	0.0026	5.21e-08	436392
rs11659764	18	53335512	a	t	TCF4	intergenic	0.0518	0.0296	0.0097	0.002266	4.7	0.3852	119888	0.0527	0.0297	0.005	3.35e-09	436392
rs1688031	19	35556640	t	c	HPN	intron+G21	0.2096	-0.0266	0.0058	4.692e-06	1.3	0.4469	114205	0.1397	-0.0172	0.0032	1e-07	436392
rs15052	19	41813375	t	c	HNRNPUL1	untranslated-3	0.8388	0.0293	0.0074	6.884e-05	22.3	0.1196	81651	0.8233	0.0154	0.0029	1.71e-07	436392
rs11882796	19	49225766	a	t	RASIP1	intron	0.5272	-0.0124	0.0047	0.007806	0	0.4953	113329	0.4582	-0.0162	0.0022	5.93e-13	436392
rs6142630	20	30761183	a	g	TM9SF4	intergenic	0.4189	0.0089	0.0041	0.03178	9.2	0.2882	127754	0.3966	0.0119	0.0023	1.69e-07	436392
EA: effect allele, NEA: non-effect allele; FreqEA: frequency of effect allele; SE: standard error; I2: heterogeneity I2; Het: heterogeneity; N: sample size; CKDGen indicates results in trans-ethnic meta-analysis without UK Biobank. UKBB indicates results in the UK Biobank only. P-values <0.05 are in bold.
Closest gene and Impact: obtained from UCSC database based on the dbSNP 147 dataset.
