# Supplementary material for: Genome-wide association meta-analyses and fine-mapping elucidate pathways influencing albuminuria
Source: Nat Commun. 2019 Sep 11;10:4130. doi: 10.1038/s41467-019-11576-0 (PMC6739370; doi:10.1038/s41467-019-11576-0)
Supplement: Supplementary file 7 — Supplementary Data 5 [file 41467_2019_11576_MOESM7_ESM.xlsx]

## Sheet: Tabelle1
Index SNP characteristics at 61 loci associated with UACR in meta-analysis of European-ancestry participants
SNP	chr	position (b37)	EA	NEA	Closest gene	Impact	FreqEA	Effect	SE	P-value	N	I2	Het p-value
rs17035646	1	10796547	a	g	CASZ1	intron	0.3398	0.0120302	0.0021185	1.358e-08	545747	21.2	0.1353
rs4641276	1	33760743	t	c	ZNF362*	intron	0.2455	-0.0128406	0.0023308	3.607e-08	546427	0	0.5253
rs1337526	1	47965130	a	g	FOXD2	intergenic	0.1983	-0.027088	0.0024882	1.338e-27	547293	22.6	0.1125
rs34257409	1	155131394	t	g	KRTCAP2	intergenic	0.4038	0.0160895	0.0020197	1.633e-15	547303	16	0.2003
rs16864515	1	171435542	a	c	PRRC2C	intergenic	0.0965	-0.0188738	0.0033621	1.981e-08	547278	0	0.7008
rs78444298	1	184672098	a	g	EDEM3	ncRNA,missense	0.0192	-0.0473471	0.0075067	2.839e-10	526702	0	0.9548
rs819636	1	200271408	t	c	LINC00862	intergenic	0.6609	-0.01209	0.0021408	1.629e-08	533701	0	0.6628
rs3850625	1	201016296	a	g	CACNA1S	missense	0.1187	0.0177182	0.0031206	1.364e-08	529461	23.6	0.1098
rs4665972	2	27598097	t	c	SNX17	intron	0.3953	0.0173726	0.0020777	6.196e-17	533701	16.7	0.193
rs12714144	2	85754578	a	t	PARTICL	intergenic	0.8733	0.0224637	0.0029873	5.494e-14	547277	8.8	0.3178
rs2880119	2	111809330	a	c	ACOXL	intron	0.8582	-0.0164051	0.0028558	9.215e-09	547288	0	0.6946
rs10207567	2	203714973	c	g	ICA1L	intron	0.8151	0.0193712	0.002552	3.182e-14	547357	0	0.5052
rs78999781	2	204290037	t	c	ABI2	intron	0.8957	0.020025	0.0032721	9.362e-10	547235	0	0.9654
rs1047891	2	211540507	a	c	CPS1	missense	0.3148	-0.0189908	0.0021754	2.553e-18	532767	14	0.2358
rs7597336	2	227942519	a	g	COL4A4	intron	0.8726	-0.0199876	0.0029934	2.434e-11	547352	11.4	0.2737
rs73065147	3	46894939	t	c	MYL3	intergenic	0.9306	-0.0264326	0.0039274	1.693e-11	547351	23.5	0.103
rs1010553	3	52540773	t	c	STAB1	coding-synon	0.5176	0.0112182	0.001988	1.673e-08	546427	0	0.9645
rs112607182	3	170027407	t	c	PRKCI	intergenic	0.0751	0.0301346	0.0041018	2.032e-13	504999	8.7	0.3297
rs13132085	4	56460085	a	g	NMU*	near-gene-5	0.2893	-0.0127622	0.0021969	6.278e-09	546427	17.2	0.1857
rs10023335	4	77358987	t	c	SHROOM3	intron	0.5932	0.01439	0.002017	9.715e-13	547356	19.7	0.1489
rs6535594	4	149132756	a	g	NR3C2	intron	0.4979	0.0143694	0.0019939	5.74e-13	546427	0	0.8638
rs76027714	5	53275370	a	g	ARL15	intron	0.9238	0.0234446	0.0038402	1.027e-09	533701	0	0.5195
rs1309546	5	64290004	t	c	CWC27	intron	0.5515	0.0123644	0.0019965	5.898e-10	547310	0	0.8738
rs162890	5	131623658	t	c	SLC22A4	intron	0.3317	0.0134553	0.002176	6.269e-10	533701	0	0.9806
rs2240060	6	31114900	a	g	CCHCR1	intron	0.2881	0.0136336	0.0022064	6.442e-10	541635	5.6	0.3738
rs1544935	6	39124448	t	g	KCNK5	intergenic	0.7836	-0.0172549	0.0024209	1.021e-12	546427	25	0.08996
rs3734692	6	43817791	a	t	LINC01512	intergenic	0.6908	-0.0177228	0.0021814	4.487e-16	533701	23.6	0.1045
rs4410790	7	17284577	t	c	AHR	intergenic	0.3689	-0.0219239	0.0020613	2.032e-26	546427	30	0.04812
rs2023844	7	27243238	a	g	HOTTIP	intron	0.9255	0.0265227	0.0037816	2.321e-12	547356	0	0.9741
rs17158386	7	29805361	a	g	WIPF3	intergenic	0.2584	0.019817	0.0023357	2.168e-17	532767	4.2	0.3981
rs35692677	7	69902654	a	g	AUTS2	intron	0.1863	-0.016352	0.0025946	2.934e-10	533701	0	0.4993
rs1057868	7	75615006	t	c	POR*	missense	0.2846	0.0121717	0.0021985	3.089e-08	547361	1.9	0.4366
rs7812843	8	23737080	a	g	STC1	intergenic	0.501	-0.0116995	0.0019827	3.616e-09	547324	5.8	0.3694
rs4738817	8	61620613	a	g	CHD7	intron	0.4535	-0.0115306	0.0019942	7.385e-09	546427	0	0.7121
rs6998967	8	81364205	a	g	ZBTB10	intergenic	0.1664	-0.0152428	0.0026868	1.401e-08	546427	0	0.7427
rs2954021	8	126482077	a	g	TRIB1	intergenic	0.4915	0.0148457	0.0019821	6.89e-14	547342	18.9	0.159
rs45551835	10	16932384	a	g	CUBN	missense	0.0147	0.201076	0.0084199	4.83e-126	541702	37.5	0.0198
rs147215801	10	17436778	t	c	ST8SIA6	intron	0.0151	0.0582633	0.008657	1.694e-11	531255	14.5	0.2425
rs2793351	10	22151578	a	g	DNAJC1	intron	0.6854	0.0121018	0.0021631	2.21e-08	539532	26.5	0.07559
rs67339103	10	77893686	a	g	LRMDA	intron	0.2163	0.0172135	0.0024569	2.451e-12	533701	0	0.9422
rs2068888	10	94839642	a	g	CYP26A1	intergenic	0.4515	-0.0124266	0.0020029	5.499e-10	546427	0	0.661
rs113139575	11	10296221	c	g	SBF2	intron	0.9366	-0.0248385	0.004086	1.209e-09	547344	0	0.7143
rs988712	11	27563382	t	g	BDNF-AS	intron	0.2363	-0.0131747	0.0023395	1.788e-08	545477	10.1	0.299
rs7115200	11	71752160	t	g	NUMA1	intron	0.5605	-0.0122547	0.0020438	2.021e-09	529571	24.3	0.1029
rs12790943	11	120058623	t	c	OAF	intergenic	0.422	0.0136538	0.0020126	1.168e-11	547291	14.2	0.2283
rs2601006	12	69979517	t	c	CCT2	intron,near-gene-5,untranslated-5	0.343	-0.015452	0.0020932	1.559e-13	547241	0	0.4872
rs11158763	14	69253343	t	c	ZFP36L1	intergenic	0.4637	-0.0134884	0.0019915	1.261e-11	544897	41.8	0.005688
rs3784283	15	41867782	a	t	TYRO3	intron	0.5955	0.0151347	0.0020297	8.868e-14	547324	3.8	0.4042
rs2433611	15	45665653	a	c	GATM	intron	0.2594	-0.0175444	0.0022635	9.107e-15	547360	7.2	0.345
rs146311723	15	63804507	t	c	USP3	intron	0.8235	-0.0154168	0.0026582	6.64e-09	533701	0	0.857
rs2470893	15	75019449	t	c	CYP1A1	near-gene-5	0.3259	0.0230342	0.0021538	1.075e-26	532366	23.9	0.1075
rs56164452	15	75623664	a	g	COMMD4	intergenic	0.272	0.018347	0.0022615	4.941e-16	533701	21.8	0.1255
rs11078597	17	1618363	t	c	MIR22HG	intron,near-gene-5	0.813	-0.0159921	0.0025948	7.133e-10	536684	0	0.7036
rs677888	17	37461018	t	g	FBXL20	intron	0.7598	-0.0143186	0.0023247	7.299e-10	547360	8.5	0.3222
rs35572189	17	79419025	a	g	BAHCC1*	near-gene-5,missense	0.3641	-0.0119865	0.0021641	3.046e-08	518675	15.6	0.2228
rs11659764	18	53335512	a	t	TCF4	intergenic	0.0527	0.0300782	0.0044753	1.806e-11	546442	5.9	0.3689
rs1688031	19	35556640	t	c	HPN	intron	0.142	-0.019485	0.002893	1.636e-11	533701	20.1	0.1462
rs15052	19	41813375	t	c	HNRNPUL1	untranslated-3	0.8253	0.0173241	0.0027287	2.17e-10	516735	22.8	0.1188
rs838142	19	49252151	a	g	FUT1	near-gene-5,untranslated-3	0.7203	0.017184	0.0023041	8.783e-14	517917	0	0.8966
rs6119771	20	30770375	c	g	TSPY26P	intergenic	0.4257	0.0112904	0.0020089	1.906e-08	547278	7.3	0.3435
rs11912350	22	30748027	t	c	SF3A1*	intron	0.7582	-0.0130071	0.002332	2.437e-08	539625	32.7	0.0321
EA: effect allele, NEA: non-effect allele; FreqEA: frequency of effect allele; SE: standard error; N: sample size; I2: heterogeneity I2; Het: heterogeneity; Novel loci are labeled bold; * specific locus for European-ancestry analysis.
