# Supplementary material for: Genome-wide association meta-analyses and fine-mapping elucidate pathways influencing albuminuria
Source: Nat Commun. 2019 Sep 11;10:4130. doi: 10.1038/s41467-019-11576-0 (PMC6739370; doi:10.1038/s41467-019-11576-0)
Supplement: Supplementary file 8 — Supplementary Data 6 [file 41467_2019_11576_MOESM8_ESM.xlsx]

## Sheet: Tabelle1
Index SNP characteristics at 8 loci associated with UACR in meta-analysis of individuals with diabetes: CKDGen (including UK Biobank) as well as in CKDGen cohorts without UK Biobank and UK Biobank only, and compared to the overall sample of CKDGen
SNP	chr	position (b37)	EA	NEA	FreqEA overall	Gene	CKDGen					CKDGen without UK Biobank					UK Biobank				CKDGen overall
							effect	SE	p-value	N	I2	effect	SE	p-value	N	I2	effect	SE	p-value	N	effect	SE	p-value	N	I2
rs59825600	1	15133064	A	G	0.0905	KAZN*	-0.0751	0.0136	3.646e-08	40668	19.5	-0.0676	0.0193	0.0004545	18965	21.6	-0.0827195	0.0191712	1.6e-05	21703	-0.0107	0.0039	0.005863	549562	0
rs6688849	1	47996204	A	G	0.8195	FOXD2	-0.0485	0.0082	4.07e-09	51215	0	-0.0584	0.011	1.231e-07	29512	0	-0.0359885	0.0122993	0.0034	21703	-0.0216	0.0025	1.851e-17	564135	30.1
rs780093	2	27742603	T	C	0.373	GCKR	0.0485	0.0066	1.458e-13	51515	1	0.0565	0.0087	7.573e-11	29812	0	0.0377803	0.00992917	0.00014	21703	0.0171	0.002	1.941e-17	563291	36
rs6706313	2	60538889	A	G	0.7416	MIR4432HG-BCL11A*	-0.0408	0.0073	2.757e-08	51162	0	-0.0436	0.0099	1.011e-05	29459	0	-0.037306	0.010891	0.00061	21703	-0.0058	0.0022	0.00936	564068	21.5
rs17137004	7	114029251	A	G	0.6176	FOXP2*	-0.0364	0.0065	2.714e-08	51294	0.6	-0.0401	0.0087	3.97e-06	29591	2.4	-0.0314975	0.00986423	0.0014	21703	-0.0049	0.002	0.01657	563167	20.8
rs74375025	10	16947664	A	G	0.1071	CUBN	0.1064	0.0104	1.102e-24	50641	8.6	0.1027	0.0138	8.963e-14	28938	11.2	0.111315	0.0156587	1.2e-12	21703	0.0611	0.0032	2.927e-80	558518	12.9
rs4258701	18	25475798	T	C	0.3272	CDH2*	0.0385	0.0067	1.136e-08	51328	7.1	0.0393	0.0089	9.844e-06	29625	9.9	0.0375186	0.0103018	0.00027	21703	0.0068	0.0021	0.001098	564246	25.5
rs149131600	19	35549122	T	C	0.1614	HPN	0.0501	0.0091	3.461e-08	46939	23.9	0.0531	0.0128	3.557e-05	25236	26.5	0.0470184	0.0127263	0.00022	21703	0.0172	0.0027	1.342e-10	554659	39
EA: effect allele, NEA: non-effect allele; FreqEA: frequency of effect allele; SE: standard error; N: sample size; I2: heterogeneity I2; Novel loci are labeled bold; * specific locus in UACR with diabetes.
