# Supplementary material for: Genome-wide association meta-analyses and fine-mapping elucidate pathways influencing albuminuria
Source: Nat Commun. 2019 Sep 11;10:4130. doi: 10.1038/s41467-019-11576-0 (PMC6739370; doi:10.1038/s41467-019-11576-0)
Supplement: Supplementary file 9 — Supplementary Data 7 [file 41467_2019_11576_MOESM9_ESM.xlsx]

## Sheet: Tabelle1
Enrichment analysis results for tissues/cell types where UACR-associated genes are highly expressed (DEPICT)
Name	MeSH first level term	MeSH second level term	Nominal P value	False discovery rate	Tissue-specific expression Z score gene 1	Tissue-specific expression Z score gene 2	Tissue-specific expression Z score gene 3	Tissue-specific expression Z score gene 4	Tissue-specific expression Z score gene 5	Tissue-specific expression Z score gene 6	Tissue-specific expression Z score gene 7	Tissue-specific expression Z score gene 8	Tissue-specific expression Z score gene 9	Tissue-specific expression Z score gene 10
Parotid Gland	Digestive System	Gastrointestinal Tract	0.000647	<0.20	LMAN1L (3.7)	FGF21 (3.6)	SEMA3G (2.9)	SPATA2L (2.6)	CASZ1 (2.3)	RPP25 (2.3)	PPP1R1B (2.2)	NEIL1 (2.1)	SNUPN (1.9)	CYP2A6 (1.8)
Salivary Glands	Digestive System	Gastrointestinal Tract	0.000711	<0.20	LMAN1L (3.8)	FGF21 (3.5)	SEMA3G (2.8)	CASZ1 (2.5)	SPATA2L (2.4)	PPP1R1B (2.3)	RPP25 (2.1)	NEIL1 (2.1)	CYP2A6 (1.8)	WDR81 (1.8)
Genitalia	Urogenital System	Genitalia	0.000711	<0.20	PRKCI (1.5)	ZBTB10 (1.5)	ENSG00000236318 (1.4)	NUMA1 (1.3)	HPN (1.2)	MUC1 (1.2)	KRTCAP3 (1.1)	HOXA11-AS1 (1.1)	SHROOM3 (1.0)	NBEAL1 (1.0)
Urinary Bladder	Urogenital System	Urinary Tract	0.000823	<0.20	ENSG00000236318 (3.9)	ACOXL (2.8)	CYP1A1 (2.0)	VEGFA (1.9)	AHR (1.8)	TRIM29 (1.7)	GNL3 (1.6)	KRTCAP3 (1.4)	HOXA13 (1.4)	ENSG00000236772 (1.4)
Endocrine Glands	Endocrine System	Endocrine Glands	0.00258	<0.20	PRKCI (1.9)	ENSG00000236318 (1.6)	FAM47E (1.5)	MUC1 (1.4)	ZBTB10 (1.2)	AUTS2 (1.2)	NUMA1 (1.1)	HPN (1.0)	KRTCAP2 (1.0)	THBS3 (1.0)
Ovary	Urogenital System	Genitalia	0.0027	<0.20	PRKCI (2.5)	ENSG00000236318 (2.2)	MUC1 (2.0)	FAM47E (1.9)	ZBTB10 (1.5)	AUTS2 (1.4)	THBS3 (1.4)	NUMA1 (1.3)	HPN (1.2)	KRTCAP3 (1.2)
Adnexa Uteri	Urogenital System	Genitalia	0.00274	<0.20	PRKCI (2.5)	ENSG00000236318 (2.2)	MUC1 (2.0)	FAM47E (1.9)	ZBTB10 (1.5)	AUTS2 (1.4)	THBS3 (1.4)	NUMA1 (1.3)	HPN (1.3)	KRTCAP3 (1.2)
Genitalia Female	Urogenital System	Genitalia	0.00297	<0.20	ENSG00000236318 (2.0)	MUC1 (1.7)	PRKCI (1.5)	NUMA1 (1.3)	THBS3 (1.2)	ZBTB10 (1.2)	FAM47E (1.1)	AUTS2 (1.0)	KRTCAP3 (1.0)	KRTCAP2 (1.0)
Gonads	Endocrine System	Endocrine Glands	0.00375	<0.20	PRKCI (2.4)	ENSG00000236318 (2.1)	MUC1 (1.8)	FAM47E (1.8)	ZBTB10 (1.5)	AUTS2 (1.4)	THBS3 (1.2)	KRTCAP3 (1.2)	NUMA1 (1.2)	HPN (1.1)
Exocrine Glands	Tissues	Exocrine Glands	0.0055	<0.20	HOXA11-AS1 (4.5)	HOXA13 (4.1)	HOTTIP (3.1)	ENSG00000204832 (2.9)	HPN (2.8)	ZBTB10 (2.6)	FUT1 (2.2)	FOXD2 (2.2)	SLC22A5 (2.2)	KRTCAP3 (2.2)
Fallopian Tubes	Urogenital System	Genitalia	0.00603	<0.20	PRKCI (3.7)	ENSG00000236318 (3.0)	MUC1 (2.3)	ZBTB10 (2.2)	THBS3 (1.9)	FAM47E (1.9)	KRTCAP3 (1.6)	IFT172 (1.5)	ALS2CR8 (1.5)	ENSG00000254469 (1.5)
Urinary Tract	Urogenital System	Urinary Tract	0.00778	<0.20	CUBN (7.1)	ENSG00000230288 (4.3)	HPN (3.7)	SLC22A5 (3.4)	COL4A4 (2.7)	SERPINF2 (2.6)	DPEP1 (2.4)	ENSG00000236318 (2.4)	GATM (1.8)	VEGFA (1.7)
Prostate	Tissues	Exocrine Glands	0.00803	<0.20	HOXA11-AS1 (4.9)	HOXA13 (4.5)	HOTTIP (3.5)	ENSG00000204832 (3.1)	HPN (2.9)	ZBTB10 (2.8)	FUT1 (2.5)	SLC22A5 (2.4)	FOXD2 (2.4)	ACOXL (2.2)
Colon Sigmoid	Digestive System	Gastrointestinal Tract	0.00809	<0.20	HOTTIP (3.5)	HOXA13 (3.2)	DPEP1 (2.4)	SLC28A2 (2.3)	PPP1R1B (2.0)	HOXA11-AS1 (1.8)	SPATA2L (1.7)	KRTCAP3 (1.7)	SHROOM3 (1.6)	FUT2 (1.6)
Cartilage	Musculoskeletal System	Cartilage	0.01	<0.20	THBS3 (3.9)	PDLIM4 (3.6)	AMPD3 (3.1)	C1orf98 (3.1)	ZBTB10 (2.8)	VEGFA (2.6)	TM9SF4 (2.6)	STC1 (2.6)	P4HA2 (2.5)	SBF2 (2.5)
Kidney	Urogenital System	Urinary Tract	0.01	<0.20	CUBN (7.9)	ENSG00000230288 (4.8)	HPN (4.1)	SLC22A5 (3.7)	COL4A4 (3.0)	SERPINF2 (2.8)	DPEP1 (2.6)	ENSG00000236318 (2.3)	GATM (2.0)	ENSG00000233006 (1.8)
Stomach	Digestive System	Gastrointestinal Tract	0.01	<0.20	SLC28A2 (2.4)	MUC1 (2.3)	ENSG00000254469 (2.0)	FUT2 (1.8)	CPS1 (1.7)	DNAJC1 (1.6)	EDEM3 (1.4)	NUMA1 (1.4)	KRTCAP2 (1.4)	KRTCAP3 (1.3)
Genitalia Male	Urogenital System	Genitalia	0.01	<0.20	HOXA13 (3.7)	HOXA11-AS1 (3.7)	HOTTIP (2.5)	ENSG00000204832 (2.4)	C10orf140 (2.2)	ZBTB10 (2.2)	HPN (2.1)	FUT1 (2.0)	SLC22A5 (1.8)	C1orf98 (1.7)
Endometrium	Urogenital System	Genitalia	0.02	<0.20	HOXA11 (3.5)	ENSG00000236318 (3.2)	LRTOMT (1.9)	SLC22A5 (1.7)	MUC1 (1.6)	SHROOM3 (1.5)	NUMA1 (1.4)	HOXA11-AS1 (1.4)	WDR82 (1.4)	ZBTB10 (1.2)
Rectum	Digestive System	Gastrointestinal Tract	0.02	<0.20	HOTTIP (2.8)	DPEP1 (2.8)	SLC28A2 (2.5)	FOXD2 (2.3)	HOXA13 (1.9)	PPP1R1B (1.8)	ENSG00000236772 (1.8)	KRTCAP3 (1.7)	TM9SF4 (1.4)	FUT2 (1.3)
Liver	Digestive System	Liver	0.02	>=0.20	ITIH1 (12.4)	ITIH3 (10.1)	SERPINF2 (9.3)	GCKR (8.0)	CPS1 (7.6)	HPN (6.5)	CYP2A6 (6.3)	ITIH4 (6.0)	GLYCTK (5.8)	FGF21 (3.3)
Uterus	Urogenital System	Genitalia	0.02	>=0.20	HOXA11 (2.8)	ENSG00000236318 (1.9)	NUMA1 (1.4)	MUC1 (1.4)	STC1 (1.2)	LRTOMT (1.1)	HOXA11-AS1 (1.1)	WDR82 (1.1)	THBS3 (1.0)	SHROOM3 (1.0)
Upper Gastrointestinal Tract	Digestive System	Gastrointestinal Tract	0.02	>=0.20	MUC1 (2.1)	SLC28A2 (2.0)	ENSG00000254469 (1.7)	FUT2 (1.7)	DNAJC1 (1.3)	NUMA1 (1.3)	KRTCAP3 (1.3)	KRTCAP2 (1.2)	CPS1 (1.2)	ZFP36L1 (1.1)
Gastrointestinal Tract	Digestive System	Gastrointestinal Tract	0.03	>=0.20	HOTTIP (2.2)	DPEP1 (2.0)	SLC28A2 (1.9)	KRTCAP3 (1.9)	FOXD2 (1.9)	HOXA13 (1.8)	FUT2 (1.7)	SHROOM3 (1.6)	PPP1R1B (1.5)	LGR4 (1.0)
Membranes	Tissues	Membranes	0.03	>=0.20	SLC28A2 (2.7)	FUT2 (2.2)	NBEAL1 (1.5)	SHROOM3 (1.5)	FOXD2 (1.5)	HOTTIP (1.4)	HOXA13 (1.4)	KRTCAP3 (1.4)	MUC1 (1.3)	TRIM29 (1.3)
Lower Gastrointestinal Tract	Digestive System	Gastrointestinal Tract	0.03	>=0.20	DPEP1 (3.1)	HOTTIP (2.8)	HOXA13 (2.3)	KRTCAP3 (2.2)	FOXD2 (2.0)	SLC28A2 (2.0)	PPP1R1B (1.9)	SHROOM3 (1.6)	FUT2 (1.6)	TM9SF4 (1.3)
Intestine Large	Digestive System	Gastrointestinal Tract	0.03	>=0.20	DPEP1 (3.0)	HOTTIP (2.9)	HOXA13 (2.4)	KRTCAP3 (2.2)	FOXD2 (2.1)	PPP1R1B (1.9)	SLC28A2 (1.9)	SHROOM3 (1.6)	FUT2 (1.6)	TM9SF4 (1.4)
Colon	Digestive System	Gastrointestinal Tract	0.03	>=0.20	DPEP1 (3.0)	HOTTIP (2.9)	HOXA13 (2.5)	KRTCAP3 (2.2)	FOXD2 (2.2)	PPP1R1B (1.9)	SLC28A2 (1.9)	SHROOM3 (1.7)	FUT2 (1.6)	TM9SF4 (1.4)
Mucous Membrane	Tissues	Membranes	0.03	>=0.20	SLC28A2 (3.4)	FUT2 (2.8)	FOXD2 (1.9)	SHROOM3 (1.9)	KRTCAP3 (1.8)	HOTTIP (1.8)	TRIM29 (1.8)	NBEAL1 (1.7)	MUC1 (1.7)	SCAMP2 (1.6)
Ileum	Digestive System	Gastrointestinal Tract	0.03	>=0.20	DPEP1 (6.1)	SLC28A2 (4.4)	GLYCTK (2.8)	ENSG00000230288 (2.7)	CPS1 (2.7)	FUT2 (2.4)	LGR4 (1.7)	KRTCAP3 (1.7)	SPATA2L (1.6)	STC1 (1.5)
Thyroid Gland	Endocrine System	Endocrine Glands	0.03	>=0.20	FAM47E (2.9)	COL4A4 (2.7)	HPN (2.1)	C3orf78 (2.1)	TRIB1 (2.0)	C10orf140 (2.0)	CCDC158 (2.0)	ZFP36L1 (1.6)	C1orf98 (1.6)	ALS2CR8 (1.5)
Intestines	Digestive System	Gastrointestinal Tract	0.04	>=0.20	HOTTIP (3.1)	SLC28A2 (2.7)	DPEP1 (2.6)	HOXA13 (2.5)	FOXD2 (2.5)	KRTCAP3 (2.2)	PPP1R1B (1.9)	SHROOM3 (1.7)	FUT2 (1.7)	HOXA11-AS1 (1.3)
Nasal Mucosa	Respiratory System	Nose	0.04	>=0.20	FUT2 (3.9)	IFT172 (3.8)	LRTOMT (3.8)	MUC1 (3.7)	ENSG00000236318 (3.6)	CYP2A6 (3.4)	SLC22A4 (3.3)	SLC28A2 (3.0)	C16orf55 (2.9)	SCAMP2 (2.9)
Respiratory Mucosa	Tissues	Membranes	0.04	>=0.20	FUT2 (3.9)	IFT172 (3.8)	LRTOMT (3.8)	MUC1 (3.7)	ENSG00000236318 (3.6)	CYP2A6 (3.4)	SLC22A4 (3.3)	SLC28A2 (3.0)	C16orf55 (2.9)	SCAMP2 (2.9)
Nose	Sense Organs	Nose	0.04	>=0.20	FUT2 (3.9)	IFT172 (3.8)	LRTOMT (3.8)	MUC1 (3.7)	ENSG00000236318 (3.6)	CYP2A6 (3.4)	SLC22A4 (3.3)	SLC28A2 (3.0)	C16orf55 (2.9)	SCAMP2 (2.9)
Lung	Respiratory System	Lung	0.04	>=0.20	NBEAL1 (1.5)	PRKCI (1.2)	COL4A4 (1.1)	HNRNPUL1 (1.1)	MUC1 (1.1)	ACOXL (1.0)	RNF181 (0.9)	STC1 (0.9)	VEGFA (0.8)	AHR (0.8)
Intestine Small	Digestive System	Gastrointestinal Tract	0.04	>=0.20	DPEP1 (3.9)	SLC28A2 (3.0)	CPS1 (2.0)	GLYCTK (1.7)	FUT2 (1.3)	KRTCAP3 (1.2)	SPATA2L (1.2)	CASZ1 (1.0)	STC1 (0.9)	VEGFA (0.9)
Epithelium	Tissues	Epithelium	0.05	>=0.20	FUT2 (2.4)	IFT172 (2.4)	MUC1 (2.3)	LRTOMT (2.2)	ENSG00000236318 (2.0)	TRIM29 (2.0)	CYP2A6 (2.0)	SLC22A4 (1.9)	SLC28A2 (1.7)	NBEAL1 (1.7)
Pancreas	Digestive System	Pancreas	0.06	>=0.20	DPEP1 (1.9)	MUC1 (1.5)	EDEM3 (1.5)	ENSG00000230288 (1.4)	GATM (1.4)	VEGFA (1.3)	STC1 (1.3)	NBEAL1 (1.3)	MAT2A (1.1)	AHR (1.1)
Arteries	Cardiovascular System	Blood Vessels	0.07	>=0.20	CYP1A1 (3.6)	ITIH4 (2.5)	STAB1 (2.2)	AXL (1.9)	RPP25 (1.5)	VAMP5 (1.4)	FOXD2 (1.4)	EDC3 (1.4)	TRDMT1 (1.3)	FNDC4 (1.3)
Epithelial Cells	Cells	Epithelial Cells	0.08	>=0.20	LRTOMT (2.0)	CYP1A1 (1.8)	C16orf55 (1.4)	P4HA2 (1.4)	DNAH1 (1.2)	EDC3 (1.0)	CPS1 (1.0)	SLC22A4 (1.0)	PPM1G (1.0)	TRMT1L (0.9)
Adrenal Cortex	Endocrine System	Endocrine Glands	0.08	>=0.20	C10orf11 (3.8)	C3orf78 (3.7)	FNDC4 (3.0)	MAMSTR (2.6)	COL4A4 (2.5)	MAN2C1 (2.5)	ARL15 (1.9)	MIR22HG (1.8)	VEGFA (1.8)	RASIP1 (1.5)
Kidney Cortex	Urogenital System	Urinary Tract	0.09	>=0.20	BDNF-AS1 (6.7)	CUBN (4.2)	ENSG00000255496 (2.8)	COMMD4 (2.5)	C10orf11 (2.4)	SLC22A5 (1.9)	BDNF (1.9)	ENSG00000230288 (1.9)	COL4A4 (1.8)	ZFP36L1 (1.8)
Hepatocytes	Cells	Epithelial Cells	0.1	>=0.20	ITIH3 (8.1)	SERPINF2 (6.2)	CYP1A1 (5.5)	GCKR (5.3)	ITIH1 (5.2)	HPN (5.1)	ITIH4 (4.6)	CPS1 (4.3)	CCDC158 (3.9)	GLYCTK (3.8)
Cervix Uteri	Urogenital System	Genitalia	0.11	>=0.20	MUC1 (1.6)	TRIM29 (1.6)	ENSG00000254469 (1.2)	KRTCAP3 (1.1)	FUT2 (1.0)	HOXA13 (1.0)	DNAJC1 (1.0)	COMMD4 (1.0)	RASIP1 (1.0)	VEGFA (0.9)
Adrenal Glands	Endocrine System	Endocrine Glands	0.13	>=0.20	C10orf11 (3.1)	C3orf78 (3.1)	FNDC4 (2.6)	MAMSTR (2.4)	COL4A4 (2.2)	MAN2C1 (2.1)	VEGFA (1.8)	RPP25 (1.6)	WDR81 (1.4)	ARL15 (1.3)
Serous Membrane	Tissues	Membranes	0.14	>=0.20	THBS3 (1.5)	SNUPN (1.5)	ENSG00000254469 (1.3)	AUTS2 (1.3)	SLC22A5 (1.1)	POFUT1 (1.0)	GNL3 (0.9)	GLT8D1 (0.9)	KRTCAP3 (0.9)	DNAJC1 (0.8)
Induced Pluripotent Stem Cells	Cells	Stem Cells	0.15	>=0.20	CYP26A1 (3.8)	ARID3B (3.6)	FRS2 (3.3)	MLLT10 (3.0)	ENSG00000229191 (2.9)	LGR4 (2.6)	CWC27 (2.5)	C10orf114 (2.5)	C10orf140 (2.5)	NT5DC2 (2.4)
Pluripotent Stem Cells	Cells	Stem Cells	0.15	>=0.20	CYP26A1 (3.8)	ARID3B (3.6)	FRS2 (3.3)	MLLT10 (3.0)	ENSG00000229191 (2.9)	LGR4 (2.6)	CWC27 (2.5)	C10orf114 (2.5)	C10orf140 (2.5)	NT5DC2 (2.4)
Esophagus	Digestive System	Gastrointestinal Tract	0.15	>=0.20	TRIM29 (1.9)	MUC1 (1.8)	FUT2 (1.8)	SHROOM3 (1.5)	KRTCAP3 (1.4)	NUMA1 (1.4)	ENSG00000254469 (1.3)	FAM47E (1.2)	VEGFA (1.2)	AHR (1.0)
Mouth	Stomatognathic System	Mouth	0.18	>=0.20	TRIM29 (2.9)	FUT2 (1.9)	ULK3 (1.7)	PDLIM4 (1.5)	TNNC1 (1.5)	CASZ1 (1.4)	TCAP (1.4)	SPATA5L1 (1.2)	SHROOM3 (1.2)	MYL3 (1.1)
Tongue	Stomatognathic System	Mouth	0.19	>=0.20	C1orf98 (2.9)	CHMP1A (2.6)	ENSG00000236772 (2.5)	SPATA2L (2.5)	FAM47E (2.5)	FUT1 (2.4)	COX5A (2.3)	FGF21 (2.1)	KRTCAP3 (2.0)	ENSG00000237773 (1.9)
Embryonic Stem Cells	Cells	Stem Cells	0.19	>=0.20	C10orf140 (4.4)	CYP26A1 (3.8)	C10orf114 (2.5)	CWC27 (2.5)	ARID3B (2.4)	FRS2 (2.3)	MLLT10 (2.2)	CPS1 (2.1)	NT5DC2 (2.1)	LGR4 (2.0)
Granulosa Cells	Cells	Epithelial Cells	0.21	>=0.20	WIPF3 (3.5)	BDNF-AS1 (3.4)	GCKR (2.8)	FBXL20 (2.8)	FNDC4 (2.8)	ACOXL (2.7)	SEMA7A (2.6)	MPI (2.6)	BDNF (2.4)	MAT2A (2.0)
Ovarian Follicle	Urogenital System	Genitalia	0.21	>=0.20	WIPF3 (3.5)	BDNF-AS1 (3.4)	GCKR (2.8)	FBXL20 (2.8)	FNDC4 (2.8)	ACOXL (2.7)	SEMA7A (2.6)	MPI (2.6)	BDNF (2.4)	MAT2A (2.0)
Cumulus Cells	Endocrine System	Endocrine Glands	0.21	>=0.20	WIPF3 (3.5)	BDNF-AS1 (3.4)	GCKR (2.8)	FBXL20 (2.8)	FNDC4 (2.8)	ACOXL (2.7)	SEMA7A (2.6)	MPI (2.6)	BDNF (2.4)	MAT2A (2.0)
Cecum	Digestive System	Gastrointestinal Tract	0.22	>=0.20	HOTTIP (3.0)	DPEP1 (3.0)	PPP1R1B (2.2)	ENSG00000233006 (2.1)	KRTCAP3 (2.1)	FUT2 (1.8)	SHROOM3 (1.8)	HOXA13 (1.6)	TM9SF4 (1.5)	VEGFA (1.5)
Vulva	Urogenital System	Genitalia	0.23	>=0.20	TRIM29 (3.1)	CASZ1 (2.0)	AHR (1.5)	VAMP8 (1.1)	RASIP1 (1.1)	ZFP36L1 (1.0)	PDLIM4 (1.0)	NBEAL1 (0.9)	RAPH1 (0.9)	GATM (0.8)
Endocrine Cells	Cells	Endocrine Cells	0.24	>=0.20	MPI (2.0)	BDNF-AS1 (2.0)	WIPF3 (1.8)	MAT2A (1.7)	GCKR (1.5)	LIN7C (1.5)	GGCX (1.4)	FBXL20 (1.4)	BDNF (1.4)	ADM (1.2)
Intestinal Mucosa	Digestive System	Gastrointestinal Tract	0.24	>=0.20	SLC28A2 (6.6)	FOXD2 (5.6)	HOTTIP (5.0)	HOXA13 (4.2)	KRTCAP3 (2.9)	NR3C2 (2.8)	LGR4 (2.8)	FUT2 (2.5)	COX5A (2.5)	PPP1R1B (2.5)
Eye	Sense Organs	Eye	0.28	>=0.20	WDR81 (2.0)	SNX17 (1.9)	C6orf64 (1.6)	C10orf11 (1.5)	ZBTB10 (1.5)	EIF2B4 (1.4)	CUBN (1.4)	NBEAL1 (1.0)	TSPAN9 (1.0)	ALS2CR8 (0.9)
Precursor Cells B Lymphoid	Cells	Blood Cells	0.28	>=0.20	NEIL1 (5.3)	SIN3A (4.0)	ASXL1 (3.9)	AUTS2 (3.8)	ZBTB10 (3.1)	HERC1 (2.8)	TRDMT1 (2.6)	FRS2 (2.6)	PRRC2C (2.5)	ZFP36L1 (2.4)
Lymphoid Progenitor Cells	Cells	Stem Cells	0.28	>=0.20	NEIL1 (5.3)	SIN3A (4.0)	ASXL1 (3.9)	AUTS2 (3.8)	ZBTB10 (3.1)	HERC1 (2.8)	TRDMT1 (2.6)	FRS2 (2.6)	PRRC2C (2.5)	ZFP36L1 (2.4)
Myometrium	Urogenital System	Genitalia	0.3	>=0.20	HOXA11 (4.2)	THBS3 (2.7)	HOXA11-AS1 (2.4)	PDLIM4 (2.3)	COL4A4 (1.4)	ARL15 (1.4)	HOXA13 (1.3)	ZBTB10 (1.2)	RASIP1 (1.2)	VAMP5 (1.2)
Monocytes	Hemic and Immune Systems	Hematopoietic System	0.3	>=0.20	IL18BP (2.7)	AMPD3 (2.6)	PPM1M (2.5)	IZUMO1 (2.2)	PLAGL2 (1.9)	FOLR3 (1.7)	STAB1 (1.7)	WDR81 (1.7)	C15orf39 (1.6)	CLK3 (1.6)
Adult Stem Cells	Cells	Stem Cells	0.31	>=0.20	CYP26A1 (3.7)	ARID3B (2.7)	IMP3 (2.4)	MLLT10 (2.1)	FRS2 (2.1)	STC1 (2.0)	C10orf114 (2.0)	CWC27 (2.0)	ENSG00000229191 (2.0)	CCT2 (2.0)
Ovum	Urogenital System	Genitalia	0.32	>=0.20	ENSG00000236318 (4.1)	CYP26A1 (3.4)	LRTOMT (2.8)	HOXA11 (2.7)	BDNF-AS1 (1.8)	HOXA11-AS1 (1.7)	LGR4 (1.7)	FBXL20 (1.7)	ICA1L (1.5)	ZBTB10 (1.5)
Oocytes	Cells	Germ Cells	0.32	>=0.20	ENSG00000236318 (4.1)	CYP26A1 (3.4)	LRTOMT (2.8)	HOXA11 (2.7)	BDNF-AS1 (1.8)	HOXA11-AS1 (1.7)	LGR4 (1.7)	FBXL20 (1.7)	ICA1L (1.5)	ZBTB10 (1.5)
Retina	Sense Organs	Eye	0.32	>=0.20	GLYCTK-AS1 (5.2)	C10orf140 (3.6)	PBRM1 (3.4)	LGR4 (3.2)	CHD7 (3.0)	MLLT10 (2.9)	ALS2CR8 (2.8)	ZBTB10 (2.6)	CASZ1 (2.6)	KIF21B (2.6)
Dendritic Cells	Hemic and Immune Systems	Immune System	0.34	>=0.20	IL18BP (3.4)	PPM1M (2.7)	IZUMO1 (2.2)	STAB1 (1.8)	ENSG00000237773 (1.8)	ENSG00000230288 (1.7)	WDR81 (1.7)	ZNF513 (1.6)	AMPD3 (1.6)	PBRM1 (1.5)
Antigen Presenting Cells	Cells	Antigen-Presenting Cells	0.34	>=0.20	IL18BP (3.4)	PPM1M (2.7)	IZUMO1 (2.2)	STAB1 (1.8)	ENSG00000237773 (1.8)	ENSG00000230288 (1.7)	WDR81 (1.7)	ZNF513 (1.6)	AMPD3 (1.6)	PBRM1 (1.5)
Hypothalamo Hypophyseal System	Nervous System	Central Nervous System	0.34	>=0.20	CDK10 (3.2)	NUMA1 (2.8)	C15orf17 (2.8)	ENSG00000233006 (2.8)	IFT172 (2.8)	NISCH (2.7)	MAN2C1 (2.4)	SCAMP5 (2.3)	ICA1L (2.1)	ENSG00000243224 (2.1)
Neurosecretory Systems	Nervous System	Neurosecretory Systems	0.34	>=0.20	CDK10 (3.2)	NUMA1 (2.8)	C15orf17 (2.8)	ENSG00000233006 (2.8)	IFT172 (2.8)	NISCH (2.7)	MAN2C1 (2.4)	SCAMP5 (2.3)	ICA1L (2.1)	ENSG00000243224 (2.1)
Hypothalamus Middle	Nervous System	Central Nervous System	0.34	>=0.20	CDK10 (3.2)	NUMA1 (2.8)	C15orf17 (2.8)	ENSG00000233006 (2.8)	IFT172 (2.8)	NISCH (2.7)	MAN2C1 (2.4)	SCAMP5 (2.3)	ICA1L (2.1)	ENSG00000243224 (2.1)
Blood Vessels	Cardiovascular System	Blood Vessels	0.36	>=0.20	STAB1 (3.4)	RASIP1 (3.3)	CYP1A1 (2.8)	VAMP5 (2.4)	AXL (2.0)	TSPAN9 (1.9)	PDLIM4 (1.8)	EDC3 (1.8)	STC1 (1.7)	NT5DC2 (1.6)
Germ Cells	Urogenital System	Genitalia	0.37	>=0.20	ENSG00000236318 (3.7)	LRTOMT (3.1)	CYP26A1 (3.0)	HOXA11 (2.4)	CCDC158 (1.8)	BDNF-AS1 (1.7)	LGR4 (1.7)	HOXA11-AS1 (1.6)	FBXL20 (1.5)	ENSG00000230288 (1.4)
Monocyte Macrophage Precursor Cells	Cells	Myeloid Cells	0.37	>=0.20	C3orf78 (4.6)	EDC3 (3.7)	RPP25 (3.6)	HOXA11-AS1 (3.4)	SNUPN (3.1)	POFUT1 (3.1)	CYP1A1 (2.9)	HOXA13 (2.9)	HOXA11 (2.9)	PLAGL2 (2.6)
Stromal Cells	Cells	Connective Tissue Cells	0.39	>=0.20	ENSG00000255496 (5.5)	BDNF-AS1 (4.6)	BDNF (3.3)	C1orf98 (2.5)	PDLIM4 (2.4)	SEMA7A (2.3)	AXL (2.3)	PTPN9 (2.1)	GGCX (2.1)	STC1 (2.1)
Bones of Lower Extremity	Musculoskeletal System	Skeleton	0.39	>=0.20	FUT1 (2.6)	MUC1 (2.3)	CYP26A1 (2.1)	FUT2 (2.0)	ENSG00000237773 (2.0)	SNX17 (1.9)	TRIM29 (1.8)	AHR (1.7)	NEK4 (1.5)	VAMP8 (1.5)
Endothelial Cells	Cells	Epithelial Cells	0.39	>=0.20	RASIP1 (4.1)	STAB1 (3.9)	CYP1A1 (3.2)	VAMP5 (2.3)	TSPAN9 (2.2)	EDC3 (2.1)	PDLIM4 (1.9)	RPP25 (1.8)	NT5DC2 (1.6)	C20orf112 (1.6)
Conjunctiva	Sense Organs	Eye	0.39	>=0.20	FUT1 (2.9)	MUC1 (2.6)	CYP26A1 (2.3)	ENSG00000237773 (2.3)	FUT2 (2.3)	SNX17 (2.2)	TRIM29 (2.0)	AHR (1.9)	NEK4 (1.8)	VAMP8 (1.6)
Eyelids	Sense Organs	Eye	0.39	>=0.20	FUT1 (2.9)	MUC1 (2.6)	CYP26A1 (2.3)	ENSG00000237773 (2.3)	FUT2 (2.3)	SNX17 (2.2)	TRIM29 (2.0)	AHR (1.9)	NEK4 (1.8)	VAMP8 (1.6)
Bone Marrow Cells	Hemic and Immune Systems	Hematopoietic System	0.4	>=0.20	FOLR3 (2.7)	IZUMO1 (2.2)	PPM1M (2.2)	AMPD3 (2.2)	IL18BP (2.1)	C15orf39 (2.1)	TRIB1 (2.0)	SLC22A4 (1.9)	CLK3 (1.9)	PLAGL2 (1.8)
Hematopoietic System	Hemic and Immune Systems	Hematopoietic System	0.4	>=0.20	FOLR3 (2.7)	IZUMO1 (2.2)	PPM1M (2.2)	AMPD3 (2.2)	IL18BP (2.1)	C15orf39 (2.1)	TRIB1 (2.0)	SLC22A4 (1.9)	CLK3 (1.9)	PLAGL2 (1.8)
Anterior Eye Segment	Sense Organs	Eye	0.4	>=0.20	FUT1 (2.9)	MUC1 (2.6)	CYP26A1 (2.3)	FUT2 (2.3)	ENSG00000237773 (2.2)	SNX17 (2.2)	TRIM29 (1.9)	AHR (1.9)	NEK4 (1.8)	VAMP8 (1.6)
Synovial Membrane	Musculoskeletal System	Skeleton	0.41	>=0.20	FOLR3 (2.7)	C6orf64 (2.4)	ENSG00000236263 (2.1)	FRS2 (2.1)	ENSG00000237773 (1.9)	SBF2 (1.8)	ADM (1.7)	THBS3 (1.7)	HOXA11 (1.7)	GLT8D1 (1.6)
Joint Capsule	Musculoskeletal System	Skeleton	0.41	>=0.20	FOLR3 (2.7)	C6orf64 (2.4)	ENSG00000236263 (2.1)	FRS2 (2.1)	ENSG00000237773 (1.9)	SBF2 (1.8)	ADM (1.7)	THBS3 (1.7)	HOXA11 (1.7)	GLT8D1 (1.6)
Joints	Musculoskeletal System	Skeleton	0.41	>=0.20	FOLR3 (2.7)	C6orf64 (2.4)	ENSG00000236263 (2.1)	FRS2 (2.1)	ENSG00000237773 (1.9)	SBF2 (1.8)	ADM (1.7)	THBS3 (1.7)	HOXA11 (1.7)	GLT8D1 (1.6)
Foot Bones	Musculoskeletal System	Skeleton	0.42	>=0.20	FUT1 (2.7)	MUC1 (2.4)	ENSG00000237773 (2.1)	CYP26A1 (2.1)	FUT2 (2.1)	SNX17 (2.0)	TRIM29 (1.8)	AHR (1.8)	NEK4 (1.6)	VAMP8 (1.5)
Tarsal Bones	Musculoskeletal System	Skeleton	0.42	>=0.20	FUT1 (2.7)	MUC1 (2.4)	ENSG00000237773 (2.1)	CYP26A1 (2.1)	FUT2 (2.1)	SNX17 (2.0)	TRIM29 (1.8)	AHR (1.8)	NEK4 (1.6)	VAMP8 (1.5)
Mouth Mucosa	Tissues	Membranes	0.43	>=0.20	TRIM29 (3.9)	TNNC1 (2.7)	FUT2 (2.6)	ULK3 (2.4)	C15orf17 (2.3)	TCAP (1.9)	IMP3 (1.8)	MYL3 (1.8)	NRBP1 (1.7)	PDLIM4 (1.6)
Periodontium	Stomatognathic System	Mouth	0.43	>=0.20	TRIM29 (4.1)	EIF2B4 (3.3)	CHMP1A (2.6)	FUT1 (2.5)	CASZ1 (2.2)	FUT2 (2.1)	TM9SF4 (2.0)	ULK3 (1.8)	PDLIM4 (1.7)	LGR4 (1.6)
Neutrophils	Hemic and Immune Systems	Immune System	0.44	>=0.20	FOLR3 (5.3)	ZFP36L1 (3.8)	TRIB1 (3.8)	C15orf39 (3.7)	SLC22A4 (3.7)	FBXL20 (3.5)	CLK3 (3.2)	SBF2 (2.9)	SPATA2L (2.8)	PPM1M (2.6)
Killer Cells Natural	Hemic and Immune Systems	Immune System	0.45	>=0.20	AUTS2 (2.8)	FAM47E (2.7)	ENSG00000229191 (2.6)	C20orf112 (2.6)	PRRC2C (2.3)	KIF21B (2.1)	MED1 (2.1)	ACOXL (1.9)	ARID3B (1.7)	FOXD2 (1.6)
Islets of Langerhans	Digestive System	Pancreas	0.46	>=0.20	STC1 (2.0)	FRS2 (1.9)	CCT2 (1.7)	POFUT1 (1.6)	IMP3 (1.5)	GGCX (1.5)	VEGFA (1.4)	LIN7C (1.4)	COMMD4 (1.4)	CDK12 (1.4)
Embryoid Bodies	Cells	Stem Cells	0.47	>=0.20	NT5DC2 (2.9)	BDNF (2.5)	BDNF-AS1 (2.1)	TM9SF4 (2.1)	HOXA11 (2.1)	AXL (1.9)	PTPN9 (1.8)	RNF181 (1.8)	TYRO3 (1.7)	ENSG00000232036 (1.7)
Granulocytes	Cells	Blood Cells	0.48	>=0.20	FOLR3 (5.1)	SLC22A4 (3.5)	TRIB1 (3.5)	C15orf39 (3.5)	FBXL20 (3.1)	ZFP36L1 (3.1)	CLK3 (3.0)	IZUMO1 (2.6)	SBF2 (2.5)	SPATA2L (2.5)
Chorion	Tissues	Membranes	0.49	>=0.20	ENSG00000204832 (4.0)	ENSG00000255496 (3.4)	BDNF (2.9)	HOXA11 (2.8)	FRS2 (2.3)	GLT8D1 (2.3)	GGCX (2.3)	STC1 (2.2)	IZUMO1 (2.2)	EDEM3 (2.1)
Extraembryonic Membranes	Tissues	Membranes	0.49	>=0.20	ENSG00000204832 (4.0)	ENSG00000255496 (3.4)	BDNF (2.9)	HOXA11 (2.8)	FRS2 (2.3)	GLT8D1 (2.3)	GGCX (2.3)	STC1 (2.2)	IZUMO1 (2.2)	EDEM3 (2.1)
Glucagon Secreting Cells	Cells	Epithelial Cells	0.49	>=0.20	POFUT1 (2.0)	STC1 (2.0)	IMP3 (1.9)	LRTOMT (1.9)	C11orf51 (1.8)	FRS2 (1.8)	CDK12 (1.8)	COMMD4 (1.8)	CCT2 (1.7)	VEGFA (1.7)
Enteroendocrine Cells	Cells	Endocrine Cells	0.49	>=0.20	POFUT1 (2.0)	STC1 (2.0)	IMP3 (1.9)	LRTOMT (1.9)	C11orf51 (1.8)	FRS2 (1.8)	CDK12 (1.8)	COMMD4 (1.8)	CCT2 (1.7)	VEGFA (1.7)
Synovial Fluid	Musculoskeletal System	Skeleton	0.49	>=0.20	PPM1M (3.0)	ENSG00000237773 (3.0)	ZNF513 (2.8)	WDR82 (2.3)	MAN2C1 (2.2)	SERPINF2 (2.0)	CSK (1.8)	MLLT10 (1.7)	WDR81 (1.7)	SIN3A (1.7)
Serum	Hemic and Immune Systems	Blood	0.49	>=0.20	CYP1A1 (2.4)	STAB1 (2.4)	AXL (2.4)	HOXA11 (2.3)	PDLIM4 (2.3)	EDC3 (2.2)	RASIP1 (2.2)	HOXA11-AS1 (2.1)	CUBN (2.0)	NT5DC2 (1.9)
Penis	Urogenital System	Genitalia	0.5	>=0.20	BDNF-AS1 (2.7)	HOXA13 (2.2)	C1orf98 (1.9)	HOXA11 (1.6)	PRKCI (1.6)	FRS2 (1.5)	C10orf140 (1.5)	ENSG00000255496 (1.4)	BDNF (1.4)	ARL15 (1.3)
Blood Platelets	Hemic and Immune Systems	Blood	0.5	>=0.20	ARL15 (5.6)	LMAN1L (4.8)	RHBDD1 (4.6)	NEK4 (4.5)	LAMTOR1 (3.9)	ENSG00000236772 (3.8)	FGF21 (3.5)	GLYCTK-AS1 (3.3)	ARID3B (3.3)	SEMA7A (3.3)
Heart Atria	Cardiovascular System	Heart	0.51	>=0.20	TNNC1 (3.9)	COX5A (3.6)	TRIM54 (3.2)	TCAP (3.1)	MYL3 (3.1)	COL4A4 (2.7)	FAM129A (2.4)	CWC27 (2.3)	WDR82 (2.3)	LMAN1L (2.3)
Skin	Integumentary System	Skin	0.52	>=0.20	TRIM29 (2.5)	C1orf21 (1.6)	CASZ1 (1.6)	ENSG00000237773 (1.5)	GATM (1.3)	RAPH1 (1.3)	AHR (1.2)	IMP3 (1.1)	PBRM1 (1.0)	ZFP36L1 (0.9)
Corpus Striatum	Nervous System	Central Nervous System	0.53	>=0.20	ENSG00000231064 (4.8)	ICA1L (3.7)	FRS2 (3.0)	MGA (2.8)	CPS1 (2.7)	PPP1R1B (2.6)	P4HA2 (2.3)	C1orf98 (2.3)	CWC27 (2.1)	ENSG00000236772 (2.1)
Foreskin	Urogenital System	Genitalia	0.54	>=0.20	BDNF-AS1 (2.8)	HOXA13 (2.2)	C1orf98 (2.0)	HOXA11 (1.7)	FRS2 (1.7)	PRKCI (1.7)	C10orf140 (1.6)	ENSG00000255496 (1.5)	BDNF (1.4)	ARL15 (1.4)
Phagocytes	Hemic and Immune Systems	Immune System	0.54	>=0.20	FOLR3 (2.6)	IL18BP (2.6)	PPM1M (2.5)	AMPD3 (2.3)	IZUMO1 (2.1)	TRIB1 (1.8)	C15orf39 (1.7)	SLC22A4 (1.6)	DNAH1 (1.6)	CLK3 (1.5)
Veins	Cardiovascular System	Blood Vessels	0.55	>=0.20	STAB1 (4.6)	RASIP1 (4.6)	CYP1A1 (3.6)	VAMP5 (2.9)	PDLIM4 (2.2)	EDC3 (2.1)	CUBN (2.1)	TSPAN9 (2.0)	NT5DC2 (1.9)	HOXA11-AS1 (1.9)
Blood	Hemic and Immune Systems	Blood	0.56	>=0.20	FOLR3 (2.0)	CLK3 (1.8)	PPM1M (1.6)	CSK (1.6)	C15orf39 (1.6)	USP3 (1.6)	CCDC97 (1.4)	DNAH1 (1.4)	IZUMO1 (1.4)	ZFP36L1 (1.3)
CD4 Positive T Lymphocytes	Hemic and Immune Systems	Blood	0.56	>=0.20	ASXL1 (3.9)	FAM47E (2.9)	ENSG00000237773 (2.7)	ENSG00000254469 (2.6)	USP3 (2.6)	CSK (2.5)	SIN3A (2.5)	ARID3B (2.4)	KIF21B (2.4)	TRDMT1 (2.4)
Mononuclear Phagocyte System	Hemic and Immune Systems	Immune System	0.56	>=0.20	IL18BP (2.7)	PPM1M (2.4)	AMPD3 (2.2)	IZUMO1 (2.1)	WDR81 (1.8)	FOLR3 (1.6)	C10orf11 (1.5)	ENSG00000237773 (1.5)	PBRM1 (1.4)	P4HA2 (1.4)
Myeloid Cells	Cells	Myeloid Cells	0.57	>=0.20	FOLR3 (2.5)	IL18BP (2.4)	PPM1M (2.3)	AMPD3 (2.2)	IZUMO1 (2.1)	TRIB1 (1.7)	C15orf39 (1.6)	SLC22A4 (1.6)	DNAH1 (1.5)	PLAGL2 (1.4)
Blood Cells	Hemic and Immune Systems	Blood	0.58	>=0.20	PPM1M (1.7)	CSK (1.6)	C15orf39 (1.6)	USP3 (1.5)	DNAH1 (1.5)	CLK3 (1.5)	FOLR3 (1.4)	CCDC97 (1.4)	IZUMO1 (1.3)	ARID3B (1.3)
Leukocytes	Cells	Blood Cells	0.58	>=0.20	CCDC97 (1.7)	C15orf39 (1.7)	CLK3 (1.7)	PPM1M (1.6)	CSK (1.6)	IZUMO1 (1.5)	IL18BP (1.5)	ARID3B (1.5)	USP3 (1.4)	DNAH1 (1.4)
Testis	Endocrine System	Endocrine Glands	0.58	>=0.20	C10orf140 (6.0)	RNF2 (4.3)	C1orf98 (3.3)	SPATA5L1 (2.5)	CCDC158 (2.4)	C10orf114 (2.2)	WIPF3 (2.2)	PTPN9 (2.1)	CDK12 (2.1)	SIN3A (2.1)
Heart	Cardiovascular System	Heart	0.59	>=0.20	MYL3 (5.4)	TNNC1 (4.7)	TCAP (4.5)	TRIM54 (3.4)	TSPAN9 (3.0)	GBAP1 (3.0)	COX5A (2.3)	FAM129A (2.1)	ENSG00000176984 (2.0)	C15orf17 (1.8)
Heart Ventricles	Cardiovascular System	Heart	0.59	>=0.20	MYL3 (6.1)	TNNC1 (5.2)	TCAP (5.0)	TRIM54 (3.8)	GBAP1 (3.5)	TSPAN9 (3.5)	ENSG00000176984 (2.5)	COX5A (2.5)	C15orf17 (2.1)	ENSG00000231064 (2.1)
Megakaryocyte Erythroid Progenitor Cells	Cells	Stem Cells	0.59	>=0.20	ENSG00000254469 (3.7)	MLLT10 (3.2)	TRMT1L (3.2)	WDR12 (3.0)	ARL15 (3.0)	RNF2 (2.3)	C3orf78 (2.3)	C20orf112 (2.3)	CCT2 (2.2)	FBXL20 (1.9)
Erythroid Precursor Cells	Hemic and Immune Systems	Hematopoietic System	0.59	>=0.20	ENSG00000254469 (3.7)	MLLT10 (3.2)	TRMT1L (3.2)	WDR12 (3.0)	ARL15 (3.0)	RNF2 (2.3)	C3orf78 (2.3)	C20orf112 (2.3)	CCT2 (2.2)	FBXL20 (1.9)
Atrial Appendage	Cardiovascular System	Heart	0.6	>=0.20	TNNC1 (3.9)	COX5A (3.8)	TRIM54 (3.3)	TCAP (3.0)	MYL3 (2.9)	COL4A4 (2.6)	CWC27 (2.5)	FAM129A (2.4)	WDR82 (2.4)	C10orf140 (2.3)
Muscle Skeletal	Tissues	Muscles	0.61	>=0.20	CACNA1S (7.2)	TRIM54 (6.1)	TCAP (5.3)	MYL3 (5.3)	TNNC1 (5.1)	MAMSTR (5.0)	C1orf21 (3.4)	WIPF3 (2.6)	C11orf51 (2.4)	VAMP5 (2.4)
Muscle Striated	Tissues	Muscles	0.61	>=0.20	CACNA1S (7.2)	TRIM54 (6.1)	TCAP (5.3)	MYL3 (5.3)	TNNC1 (5.1)	MAMSTR (5.0)	C1orf21 (3.4)	WIPF3 (2.6)	C11orf51 (2.4)	VAMP5 (2.4)
Erythroid Cells	Cells	Erythroid Cells	0.61	>=0.20	ARL15 (4.0)	NEK4 (2.6)	ENSG00000254469 (2.6)	C20orf112 (2.5)	RHBDD1 (2.5)	RNF2 (2.3)	GLYCTK-AS1 (2.1)	WDR12 (1.9)	ENSG00000204832 (1.8)	ENSG00000229191 (1.7)
Granulocyte Macrophage Progenitor Cells	Cells	Stem Cells	0.61	>=0.20	C3orf78 (3.4)	POFUT1 (2.7)	EDC3 (2.7)	HOXA11-AS1 (2.5)	SNUPN (2.5)	C10orf11 (2.4)	PLAGL2 (2.3)	RPP25 (2.2)	SPATA5L1 (2.1)	HOXA13 (2.1)
Erythrocytes	Hemic and Immune Systems	Blood	0.61	>=0.20	ARL15 (4.1)	ENSG00000254469 (2.7)	NEK4 (2.6)	C20orf112 (2.5)	RHBDD1 (2.5)	RNF2 (2.2)	GLYCTK-AS1 (2.1)	ENSG00000204832 (1.9)	WDR12 (1.8)	ENSG00000229191 (1.7)
Portal System	Cardiovascular System	Blood Vessels	0.62	>=0.20	RASIP1 (4.8)	STAB1 (4.7)	CYP1A1 (3.5)	VAMP5 (3.0)	PDLIM4 (2.3)	EDC3 (2.2)	CUBN (2.1)	TSPAN9 (2.1)	NT5DC2 (2.1)	HOXA11-AS1 (2.0)
Umbilical Veins	Cardiovascular System	Blood Vessels	0.62	>=0.20	RASIP1 (4.8)	STAB1 (4.7)	CYP1A1 (3.5)	VAMP5 (3.0)	PDLIM4 (2.3)	EDC3 (2.2)	CUBN (2.1)	TSPAN9 (2.1)	NT5DC2 (2.1)	HOXA11-AS1 (2.0)
Leukocytes Mononuclear	Hemic and Immune Systems	Blood	0.62	>=0.20	ACOXL (1.7)	CCDC97 (1.6)	CSK (1.6)	PPM1M (1.5)	CLK3 (1.3)	USP3 (1.3)	RHBDD1 (1.3)	ARID3B (1.3)	CYP20A1 (1.2)	C15orf39 (1.2)
Hematopoietic Stem Cells	Cells	Stem Cells	0.63	>=0.20	C3orf78 (2.3)	POFUT1 (2.1)	MLLT10 (1.9)	TRMT1L (1.7)	SPATA5L1 (1.7)	PLAGL2 (1.7)	EDC3 (1.6)	WDR12 (1.6)	MED1 (1.5)	NEK4 (1.4)
Antibody Producing Cells	Cells	Antibody-Producing Cells	0.64	>=0.20	ACOXL (3.7)	RHBDD1 (3.2)	SPCS1 (2.7)	DNAJC1 (2.6)	CYP20A1 (1.9)	RNF2 (1.9)	CSK (1.9)	GLYCTK (1.8)	CCDC97 (1.8)	COX5A (1.8)
B Lymphocytes	Cells	Blood Cells	0.64	>=0.20	ACOXL (3.7)	RHBDD1 (3.2)	SPCS1 (2.7)	DNAJC1 (2.6)	CYP20A1 (1.9)	RNF2 (1.9)	CSK (1.9)	GLYCTK (1.8)	CCDC97 (1.8)	COX5A (1.8)
Myeloid Progenitor Cells	Cells	Myeloid Cells	0.65	>=0.20	C3orf78 (3.0)	TRMT1L (2.3)	POFUT1 (2.2)	EDC3 (2.1)	WDR12 (2.0)	MLLT10 (2.0)	PLAGL2 (1.8)	SPATA5L1 (1.8)	SNUPN (1.8)	EDEM3 (1.7)
T Lymphocytes Regulatory	Cells	Blood Cells	0.66	>=0.20	ASXL1 (4.0)	TRDMT1 (2.8)	SIN3A (2.7)	FAM47E (2.6)	ENSG00000237773 (2.6)	ENSG00000254469 (2.6)	ALS2CR8 (2.6)	USP3 (2.6)	HERC1 (2.6)	KIF21B (2.4)
Chondrocytes	Cells	Connective Tissue Cells	0.67	>=0.20	THBS3 (3.2)	FOXD2 (2.6)	HOXA11 (2.4)	IZUMO1 (2.3)	GLT8D1 (2.2)	BDNF-AS1 (2.1)	HOXA11-AS1 (2.0)	AXL (1.9)	ENSG00000255496 (1.9)	ADM (1.9)
Quadriceps Muscle	Musculoskeletal System	Muscles	0.67	>=0.20	CACNA1S (7.4)	TRIM54 (6.2)	MYL3 (5.4)	TCAP (5.4)	MAMSTR (5.2)	TNNC1 (5.2)	C1orf21 (3.4)	ENSG00000233006 (2.8)	C11orf51 (2.7)	WIPF3 (2.6)
Hypothalamus	Nervous System	Central Nervous System	0.67	>=0.20	CDK10 (2.8)	IFT172 (2.6)	NUMA1 (2.5)	C15orf17 (2.5)	NISCH (2.4)	SCAMP5 (2.4)	ENSG00000243224 (2.4)	ENSG00000233006 (2.3)	MAN2C1 (2.0)	ENSG00000176984 (2.0)
Muscles	Tissues	Muscles	0.69	>=0.20	CACNA1S (5.1)	TRIM54 (4.2)	MAMSTR (3.7)	MYL3 (3.7)	TCAP (3.6)	TNNC1 (3.6)	C1orf21 (2.3)	VAMP5 (2.1)	C11orf51 (2.0)	COL4A4 (1.9)
Cerebellum	Nervous System	Central Nervous System	0.7	>=0.20	NEUROD2 (4.2)	LIN7C (4.1)	CHD7 (4.0)	ALS2CR8 (3.5)	MGA (3.4)	ICA1L (3.3)	MAPKBP1 (3.1)	TRIM46 (2.9)	HERC1 (2.9)	ULK3 (2.7)
Aortic Valve	Cardiovascular System	Heart	0.72	>=0.20	THBS3 (3.3)	TRDMT1 (3.1)	COL4A4 (3.1)	CCDC158 (2.3)	RAPH1 (2.3)	ITIH3 (2.1)	GLT8D1 (2.1)	MIR22HG (1.9)	ZBTB10 (1.7)	SNX17 (1.7)
Heart Valves	Cardiovascular System	Heart	0.72	>=0.20	THBS3 (3.3)	TRDMT1 (3.1)	COL4A4 (3.1)	CCDC158 (2.3)	RAPH1 (2.3)	ITIH3 (2.1)	GLT8D1 (2.1)	MIR22HG (1.9)	ZBTB10 (1.7)	SNX17 (1.7)
Plasma Cells	Hemic and Immune Systems	Blood	0.74	>=0.20	ACOXL (4.8)	RHBDD1 (4.1)	DNAJC1 (4.0)	SPCS1 (4.0)	TM9SF4 (2.7)	COX5A (2.5)	DPEP1 (2.5)	RNF2 (2.4)	CYP20A1 (2.3)	SCAMP5 (2.3)
Lymphocytes	Hemic and Immune Systems	Immune System	0.74	>=0.20	ACOXL (2.2)	CCDC97 (1.7)	RHBDD1 (1.7)	CSK (1.7)	SPCS1 (1.6)	DNAJC1 (1.5)	ARID3B (1.5)	KRTCAP2 (1.5)	ASXL1 (1.5)	CYP20A1 (1.4)
Plasma	Hemic and Immune Systems	Blood	0.74	>=0.20	ACOXL (4.8)	RHBDD1 (4.1)	DNAJC1 (4.0)	SPCS1 (3.9)	TM9SF4 (2.6)	COX5A (2.5)	DPEP1 (2.5)	RNF2 (2.3)	CYP20A1 (2.3)	SCAMP5 (2.3)
Epidermis	Tissues	Epithelium	0.74	>=0.20	BAP1 (3.9)	TRIM29 (3.8)	CASZ1 (3.6)	ENSG00000233006 (2.9)	ENSG00000176984 (2.8)	C1orf21 (2.7)	ENSG00000236263 (2.7)	ULK3 (2.5)	EIF2B4 (2.4)	MAN2C1 (2.4)
Fibroblasts	Cells	Connective Tissue Cells	0.76	>=0.20	ENSG00000255496 (3.5)	BDNF-AS1 (3.0)	BDNF (2.5)	STC1 (2.0)	FRS2 (1.9)	ADM (1.9)	AXL (1.8)	GLT8D1 (1.6)	VAMP5 (1.6)	PDLIM4 (1.4)
Immune System	Hemic and Immune Systems	Immune System	0.76	>=0.20	CLK3 (1.7)	C15orf39 (1.5)	CCDC97 (1.4)	ARID3B (1.4)	ENSG00000236772 (1.4)	TRIB1 (1.4)	PHF7 (1.4)	CSK (1.2)	DNAH1 (1.2)	IL18BP (1.2)
Keratinocytes	Cells	Epithelial Cells	0.77	>=0.20	TRIM29 (3.0)	ENSG00000236263 (2.0)	CASZ1 (2.0)	MAPKBP1 (1.9)	EDC3 (1.9)	ZNF513 (1.7)	FUT1 (1.7)	TM9SF4 (1.7)	C15orf17 (1.6)	NRBP1 (1.5)
Spine	Musculoskeletal System	Skeleton	0.79	>=0.20	CWC27 (1.7)	C10orf140 (1.5)	FRS2 (1.5)	NT5DC2 (1.3)	CPS1 (1.3)	BDNF (1.3)	WDR12 (1.2)	CYP26A1 (1.2)	AXL (1.1)	MED1 (1.1)
Bone Marrow	Hemic and Immune Systems	Immune System	0.79	>=0.20	CLK3 (2.1)	C15orf39 (1.7)	PHF7 (1.7)	ENSG00000236772 (1.7)	TRIB1 (1.7)	ARID3B (1.6)	DNAJC1 (1.4)	CCDC97 (1.4)	DPEP1 (1.4)	LMAN1L (1.3)
Rhombencephalon	Nervous System	Central Nervous System	0.79	>=0.20	NEUROD2 (3.9)	CHD7 (3.7)	LIN7C (3.4)	MGA (3.2)	ALS2CR8 (3.1)	ICA1L (3.0)	MAPKBP1 (2.9)	TRIM46 (2.7)	ULK3 (2.7)	HERC1 (2.6)
Metencephalon	Nervous System	Central Nervous System	0.79	>=0.20	NEUROD2 (3.9)	CHD7 (3.7)	LIN7C (3.4)	MGA (3.2)	ALS2CR8 (3.1)	ICA1L (3.0)	MAPKBP1 (2.9)	TRIM46 (2.7)	ULK3 (2.7)	HERC1 (2.6)
Cervical Vertebrae	Musculoskeletal System	Skeleton	0.79	>=0.20	CWC27 (1.7)	C10orf140 (1.5)	FRS2 (1.5)	NT5DC2 (1.4)	CPS1 (1.3)	BDNF (1.3)	WDR12 (1.2)	CYP26A1 (1.2)	AXL (1.1)	MED1 (1.1)
Adipose Tissue	Tissues	Connective Tissue	0.79	>=0.20	SEMA3G (4.0)	RASIP1 (2.3)	MAN2C1 (2.1)	SBF2 (1.9)	ENSG00000254469 (1.7)	NBEAL1 (1.6)	PPP1R1B (1.6)	C15orf17 (1.5)	VIM (1.3)	NUMA1 (1.3)
Bone and Bones	Musculoskeletal System	Skeleton	0.8	>=0.20	CLK3 (1.8)	C15orf39 (1.6)	PHF7 (1.5)	TRIB1 (1.4)	ARID3B (1.4)	ENSG00000236772 (1.4)	DNAJC1 (1.3)	CCDC97 (1.2)	DPEP1 (1.1)	SPCS1 (1.1)
Skeleton	Musculoskeletal System	Skeleton	0.81	>=0.20	CLK3 (1.7)	C15orf39 (1.5)	PHF7 (1.5)	TRIB1 (1.4)	ARID3B (1.4)	ENSG00000236772 (1.3)	DNAJC1 (1.3)	CCDC97 (1.2)	DPEP1 (1.1)	SPCS1 (1.1)
Fetal Blood	Hemic and Immune Systems	Blood	0.81	>=0.20	CLK3 (2.7)	IZUMO1 (2.3)	SLC22A4 (2.2)	C20orf112 (2.2)	FOLR3 (2.1)	PPM1M (1.6)	HNRNPUL1 (1.6)	KIF21B (1.5)	C15orf39 (1.4)	PHF7 (1.4)
Neural Stem Cells	Cells	Stem Cells	0.81	>=0.20	PTPN9 (4.0)	LAMTOR1 (3.4)	EDC3 (2.8)	BAP1 (2.6)	CHMP1A (2.4)	FRS2 (2.4)	NT5DC2 (2.2)	C15orf17 (2.2)	COMMD4 (2.2)	PPM1G (2.1)
Basal Ganglia	Nervous System	Central Nervous System	0.81	>=0.20	ENSG00000231064 (4.3)	ICA1L (2.8)	PPP1R1B (2.6)	MGA (2.2)	ENSG00000236772 (1.7)	WIPF3 (1.7)	CPS1 (1.7)	ABI2 (1.7)	GATM (1.7)	TYRO3 (1.6)
Muscle Smooth	Tissues	Muscles	0.82	>=0.20	ENSG00000204832 (3.0)	AXL (2.4)	BDNF (1.9)	THBS3 (1.9)	NRBP1 (1.6)	VAMP5 (1.6)	STC1 (1.6)	ENSG00000176984 (1.5)	PDLIM4 (1.5)	SEMA7A (1.5)
Connective Tissue	Tissues	Connective Tissue	0.82	>=0.20	CLK3 (1.6)	C15orf39 (1.5)	PHF7 (1.4)	TRIB1 (1.3)	ARID3B (1.3)	ENSG00000236772 (1.3)	DNAJC1 (1.2)	CCDC97 (1.1)	DPEP1 (1.1)	HNRNPUL1 (1.0)
Osteoblasts	Cells	Connective Tissue Cells	0.83	>=0.20	THBS3 (3.6)	LIN7C (2.9)	C1orf98 (2.5)	C6orf64 (2.5)	SPCS1 (2.4)	BDNF (2.4)	ENSG00000236263 (2.2)	KIF3B (2.1)	FRS2 (2.0)	FBXL20 (1.9)
Adipose Tissue White	Tissues	Connective Tissue	0.84	>=0.20	SEMA3G (4.3)	RASIP1 (2.5)	MAN2C1 (2.3)	SBF2 (2.1)	ENSG00000254469 (1.8)	PPP1R1B (1.8)	NBEAL1 (1.8)	C15orf17 (1.7)	NUMA1 (1.5)	VIM (1.4)
Subcutaneous Fat	Tissues	Connective Tissue	0.84	>=0.20	SEMA3G (4.3)	RASIP1 (2.5)	MAN2C1 (2.3)	SBF2 (2.1)	ENSG00000254469 (1.8)	PPP1R1B (1.8)	NBEAL1 (1.8)	C15orf17 (1.7)	NUMA1 (1.5)	VIM (1.4)
Palatine Tonsil	Hemic and Immune Systems	Immune System	0.84	>=0.20	CSK (3.0)	ZFP36L1 (2.4)	MGA (1.9)	NEIL1 (1.9)	MED1 (1.9)	SIN3A (1.7)	POFUT1 (1.6)	WDR82 (1.5)	ASXL1 (1.5)	PPM1G (1.4)
Oropharynx	Respiratory System	Pharynx	0.84	>=0.20	CSK (3.0)	ZFP36L1 (2.4)	MGA (1.9)	NEIL1 (1.9)	MED1 (1.9)	SIN3A (1.7)	POFUT1 (1.6)	WDR82 (1.5)	ASXL1 (1.5)	PPM1G (1.4)
Stem Cells	Cells	Stem Cells	0.84	>=0.20	CWC27 (1.4)	WDR12 (1.3)	MLLT10 (1.2)	MED1 (1.2)	EDC3 (1.1)	CCT2 (1.1)	FRS2 (1.1)	C10orf140 (1.1)	C3orf78 (1.1)	NEK4 (1.1)
T Lymphocytes	Cells	Blood Cells	0.86	>=0.20	ASXL1 (2.4)	KIF21B (2.1)	WDR82 (2.1)	ALS2CR8 (2.0)	ENSG00000229191 (1.7)	SIN3A (1.6)	ARID3B (1.6)	CCDC97 (1.5)	PPM1M (1.5)	CSK (1.5)
Subcutaneous Fat Abdominal	Tissues	Connective Tissue	0.86	>=0.20	SEMA3G (4.7)	RASIP1 (2.7)	MAN2C1 (2.6)	C15orf17 (2.1)	SBF2 (2.1)	PPP1R1B (1.9)	NBEAL1 (1.8)	ENSG00000254469 (1.7)	TYRO3 (1.7)	NUMA1 (1.7)
Abdominal Fat	Tissues	Connective Tissue	0.86	>=0.20	SEMA3G (4.7)	RASIP1 (2.7)	MAN2C1 (2.6)	C15orf17 (2.1)	SBF2 (2.1)	PPP1R1B (1.9)	NBEAL1 (1.8)	ENSG00000254469 (1.7)	TYRO3 (1.7)	NUMA1 (1.7)
Adipocytes	Cells	Connective Tissue Cells	0.87	>=0.20	SEMA3G (2.9)	C15orf17 (1.6)	C10orf11 (1.5)	GGCX (1.4)	ENSG00000237773 (1.4)	ITIH1 (1.4)	VAMP5 (1.4)	VIM (1.3)	ADM (1.3)	CUBN (1.3)
Dentition	Stomatognathic System	Mouth	0.87	>=0.20	EIF2B4 (2.5)	TRIM29 (2.3)	AXL (1.8)	PDLIM4 (1.8)	CCDC158 (1.5)	FUT1 (1.4)	C10orf114 (1.4)	MIR22HG (1.4)	CHMP1A (1.3)	TM9SF4 (1.2)
Macrophages	Hemic and Immune Systems	Immune System	0.87	>=0.20	IL18BP (2.3)	AMPD3 (2.2)	PPM1M (2.0)	WDR81 (1.7)	C10orf11 (1.7)	PBRM1 (1.7)	SCAMP2 (1.6)	PTPN9 (1.5)	C3orf78 (1.5)	FOLR3 (1.4)
Muscle Cells	Cells	Muscle Cells	0.88	>=0.20	ENSG00000204832 (4.6)	BDNF (2.8)	AXL (2.8)	GGCX (2.3)	SEMA7A (2.3)	ENSG00000176984 (2.2)	NRBP1 (2.2)	NT5DC2 (2.1)	TRIM46 (2.0)	STC1 (1.9)
Myocytes Smooth Muscle	Cells	Muscle Cells	0.88	>=0.20	ENSG00000204832 (4.6)	BDNF (2.8)	AXL (2.8)	GGCX (2.3)	SEMA7A (2.3)	ENSG00000176984 (2.2)	NRBP1 (2.2)	NT5DC2 (2.1)	TRIM46 (2.0)	STC1 (1.9)
Diencephalon	Nervous System	Central Nervous System	0.9	>=0.20	ENSG00000232036 (2.6)	SCAMP5 (2.4)	ENSG00000176984 (2.4)	ENSG00000243224 (2.4)	NUMA1 (2.2)	IFT172 (2.2)	MAMSTR (2.1)	NISCH (2.0)	ULK3 (1.9)	CDK10 (1.9)
Mesenchymal Stem Cells	Cells	Stem Cells	0.93	>=0.20	BDNF (2.7)	THBS3 (2.2)	AXL (2.0)	PDLIM4 (1.9)	BDNF-AS1 (1.8)	GGCX (1.8)	ENSG00000236263 (1.8)	GLT8D1 (1.8)	SNX17 (1.7)	ENSG00000255496 (1.6)
Connective Tissue Cells	Cells	Connective Tissue Cells	0.93	>=0.20	ENSG00000255496 (1.6)	VIM (1.2)	SNUPN (1.2)	ENSG00000237773 (1.1)	BDNF-AS1 (1.0)	ENSG00000236263 (1.0)	PBRM1 (1.0)	GGCX (1.0)	PTPN9 (1.0)	C3orf78 (1.0)
Brain Stem	Nervous System	Central Nervous System	0.94	>=0.20	NEUROD2 (3.0)	CHD7 (2.9)	MGA (2.6)	ULK3 (2.5)	MAPKBP1 (2.4)	TRIM46 (2.3)	SCAMP5 (2.2)	ICA1L (2.2)	ALS2CR8 (2.1)	TYRO3 (2.0)
Lymphocytes Null	Hemic and Immune Systems	Immune System	0.95	>=0.20	ENSG00000229191 (6.9)	ASXL1 (2.8)	PPM1G (2.7)	MED1 (2.7)	KIF21B (2.2)	PLAGL2 (2.0)	KRTCAP2 (1.9)	PRRC2C (1.8)	ARID3B (1.8)	CCDC97 (1.7)
Spleen	Hemic and Immune Systems	Immune System	0.95	>=0.20	ALS2CR8 (1.9)	ENSG00000229191 (1.9)	ITIH3 (1.6)	MED1 (1.3)	VAMP5 (1.3)	SNX17 (1.2)	MLLT10 (1.1)	TRMT1L (1.0)	ASXL1 (1.0)	PBRM1 (1.0)
Visual Cortex	Nervous System	Central Nervous System	0.95	>=0.20	WDR82 (3.4)	NISCH (3.3)	MAPKBP1 (3.0)	C10orf140 (2.7)	PRRC2C (2.7)	NEUROD2 (2.5)	NR3C2 (2.5)	TRIM46 (2.4)	CWC27 (1.9)	C16orf55 (1.9)
Occipital Lobe	Nervous System	Central Nervous System	0.96	>=0.20	NISCH (3.1)	WDR82 (3.1)	MAPKBP1 (2.9)	NEUROD2 (2.5)	C10orf140 (2.5)	PRRC2C (2.5)	NR3C2 (2.4)	TRIM46 (2.3)	SCAMP5 (2.0)	ULK3 (1.9)
Granulocyte Precursor Cells	Cells	Myeloid Cells	0.97	>=0.20	FOLR3 (3.9)	C11orf51 (3.2)	IZUMO1 (2.9)	LAMTOR1 (2.3)	SLC22A4 (2.2)	POFUT1 (2.2)	NEK4 (2.1)	AMPD3 (2.0)	KIF21B (2.0)	C10orf11 (2.0)
Granulation Tissue	Tissues	Connective Tissue	0.98	>=0.20	ENSG00000255496 (3.7)	STC1 (3.2)	AXL (3.0)	ENSG00000243224 (2.7)	BDNF (2.2)	ADM (2.2)	SBF2 (2.2)	ENSG00000176984 (2.1)	PTPN9 (2.0)	GLT8D1 (1.7)
Cicatrix	Tissues	Connective Tissue	0.98	>=0.20	ENSG00000255496 (3.7)	STC1 (3.2)	AXL (3.0)	ENSG00000243224 (2.7)	BDNF (2.2)	ADM (2.2)	SBF2 (2.2)	ENSG00000176984 (2.1)	PTPN9 (2.0)	GLT8D1 (1.7)
Keloid	Tissues	Connective Tissue	0.98	>=0.20	ENSG00000255496 (3.7)	STC1 (3.1)	AXL (2.9)	ENSG00000243224 (2.8)	BDNF (2.1)	ADM (2.1)	SBF2 (2.0)	ENSG00000176984 (2.0)	PTPN9 (1.9)	RAPH1 (1.8)
Lymphoid Tissue	Tissues	Lymphoid Tissue	0.99	>=0.20	CSK (1.8)	IL18BP (1.4)	COL4A4 (1.2)	ALS2CR8 (1.1)	ZFP36L1 (1.0)	WDR82 (1.0)	IMP3 (1.0)	PPM1M (1.0)	MED1 (0.9)	VAMP8 (0.9)
Lymphatic System	Hemic and Immune Systems	Immune System	0.99	>=0.20	CSK (1.8)	IL18BP (1.4)	COL4A4 (1.2)	ALS2CR8 (1.1)	ZFP36L1 (1.0)	WDR82 (1.0)	IMP3 (1.0)	PPM1M (1.0)	MED1 (0.9)	VAMP8 (0.9)
Parietal Lobe	Nervous System	Central Nervous System	0.99	>=0.20	ENSG00000231064 (4.9)	PPP1R1B (2.8)	FNDC4 (2.4)	C10orf114 (2.3)	SCAMP5 (2.3)	NEUROD2 (2.3)	GATM (2.2)	BAP1 (2.2)	LMAN1L (2.1)	TYRO3 (2.1)
Hippocampus	Nervous System	Central Nervous System	0.99	>=0.20	NEUROD2 (3.7)	SCAMP5 (2.8)	TYRO3 (2.4)	BAP1 (2.3)	NISCH (2.2)	TRIM46 (2.1)	KIF21B (2.0)	WIPF3 (2.0)	NR3C2 (2.0)	PPP1R1B (1.8)
Macrophages Alveolar	Cells	Connective Tissue Cells	0.99	>=0.20	FOLR3 (3.5)	P4HA2 (2.4)	PPM1M (2.2)	WDR81 (2.1)	ENSG00000237773 (2.1)	C10orf11 (2.0)	SNX17 (2.0)	SNUPN (1.8)	IL18BP (1.8)	ARL15 (1.7)
Prosencephalon	Nervous System	Central Nervous System	0.99	>=0.20	NEUROD2 (2.5)	SCAMP5 (2.5)	NISCH (2.0)	TYRO3 (2.0)	PPP1R1B (1.9)	TRIM46 (1.7)	KIF21B (1.7)	FNDC4 (1.7)	WIPF3 (1.6)	ULK3 (1.5)
Lymph Nodes	Tissues	Lymphoid Tissue	0.99	>=0.20	CSK (1.8)	IL18BP (1.7)	COL4A4 (1.4)	CCDC158 (1.3)	IMP3 (1.2)	ENSG00000243224 (1.1)	ALS2CR8 (1.1)	WDR82 (1.0)	PPM1M (1.0)	VAMP8 (0.9)
Cerebrum	Nervous System	Central Nervous System	0.99	>=0.20	NEUROD2 (2.9)	SCAMP5 (2.5)	TYRO3 (2.2)	NISCH (2.1)	PPP1R1B (2.0)	KIF21B (1.9)	TRIM46 (1.8)	FNDC4 (1.7)	WDR82 (1.7)	WIPF3 (1.6)
Telencephalon	Nervous System	Central Nervous System	0.99	>=0.20	NEUROD2 (2.8)	SCAMP5 (2.5)	TYRO3 (2.2)	PPP1R1B (2.0)	NISCH (2.0)	KIF21B (1.8)	TRIM46 (1.8)	FNDC4 (1.7)	WDR82 (1.7)	NR3C2 (1.6)
Limbic System	Nervous System	Central Nervous System	0.99	>=0.20	NEUROD2 (3.2)	SCAMP5 (2.7)	TYRO3 (2.5)	NISCH (2.2)	KIF21B (2.2)	TRIM46 (2.0)	PPP1R1B (2.0)	BAP1 (1.9)	WDR82 (1.9)	FNDC4 (1.8)
Cerebral Cortex	Nervous System	Central Nervous System	1	>=0.20	NEUROD2 (3.1)	SCAMP5 (2.6)	NISCH (2.2)	TYRO3 (2.2)	PPP1R1B (2.0)	TRIM46 (2.0)	KIF21B (1.9)	WDR82 (1.9)	FNDC4 (1.8)	NR3C2 (1.7)
Entorhinal Cortex	Nervous System	Central Nervous System	1	>=0.20	NEUROD2 (2.9)	TYRO3 (2.8)	SCAMP5 (2.7)	KIF21B (2.4)	PPP1R1B (2.2)	NISCH (2.1)	C1orf21 (2.1)	C16orf55 (2.1)	WDR82 (2.0)	FNDC4 (1.9)
Parahippocampal Gyrus	Nervous System	Central Nervous System	1	>=0.20	NEUROD2 (2.9)	TYRO3 (2.8)	SCAMP5 (2.7)	KIF21B (2.4)	PPP1R1B (2.2)	NISCH (2.1)	C1orf21 (2.1)	C16orf55 (2.1)	WDR82 (2.0)	FNDC4 (1.9)
Nasopharynx	Stomatognathic System	Pharynx	1	>=0.20	CCDC158 (4.7)	ENSG00000176984 (4.4)	ENSG00000243224 (3.3)	ENSG00000232036 (2.8)	GLYCTK-AS1 (2.5)	ITIH4 (2.5)	ENSG00000254469 (2.5)	KRTCAP2 (2.4)	IL18BP (2.0)	MAPKBP1 (2.0)
Frontal Lobe	Nervous System	Central Nervous System	1	>=0.20	NEUROD2 (3.4)	MAMSTR (3.1)	SCAMP5 (2.8)	ENSG00000231064 (2.7)	CDK10 (2.7)	TYRO3 (2.3)	KIF3B (2.2)	FNDC4 (2.1)	ULK3 (2.1)	NISCH (2.0)
Temporal Lobe	Nervous System	Central Nervous System	1	>=0.20	NEUROD2 (2.9)	TYRO3 (2.9)	SCAMP5 (2.7)	KIF21B (2.3)	PPP1R1B (2.2)	BAP1 (2.0)	NISCH (2.0)	C1orf21 (2.0)	FNDC4 (2.0)	ABI2 (1.9)
Brain	Nervous System	Central Nervous System	1	>=0.20	SCAMP5 (1.9)	NEUROD2 (1.7)	TYRO3 (1.7)	GATM (1.5)	ENSG00000231064 (1.5)	ABI2 (1.5)	TCF4 (1.4)	FNDC4 (1.3)	BAP1 (1.3)	TRIM46 (1.3)
Central Nervous System	Nervous System	Central Nervous System	1	>=0.20	SCAMP5 (1.8)	NEUROD2 (1.7)	TYRO3 (1.7)	GATM (1.5)	ENSG00000231064 (1.5)	ABI2 (1.5)	TCF4 (1.4)	FNDC4 (1.3)	TRIM46 (1.3)	BAP1 (1.3)
Pharynx	Stomatognathic System	Pharynx	1	>=0.20	ENSG00000176984 (2.5)	CCDC158 (2.4)	ENSG00000243224 (2.2)	ENSG00000232036 (1.8)	ENSG00000254469 (1.5)	COL4A4 (1.4)	DNAH1 (1.4)	ITIH4 (1.4)	IL18BP (1.4)	CSK (1.4)
Mesencephalon	Nervous System	Central Nervous System	1	>=0.20	ENSG00000176984 (2.7)	SCAMP5 (2.4)	ENSG00000243224 (2.3)	ENSG00000232036 (2.3)	FNDC4 (2.2)	RPP25 (2.2)	GLYCTK-AS1 (2.2)	ULK3 (2.1)	MAMSTR (2.0)	TYRO3 (1.8)
