# Supplementary material for: Genome-wide association meta-analyses and fine-mapping elucidate pathways influencing albuminuria
Source: Nat Commun. 2019 Sep 11;10:4130. doi: 10.1038/s41467-019-11576-0 (PMC6739370; doi:10.1038/s41467-019-11576-0)
Supplement: Supplementary file 10 — Supplementary Data 8 [file 41467_2019_11576_MOESM10_ESM.xlsx]

## Sheet: Tabelle1
All gene sets with evidence of enrichment (at FDR<0.05) for genes mapping into UACR-associated loci (DEPICT)
Original gene set ID	Original gene set description	Nominal P value	False discovery rate	Reconstituted gene set Z score gene 1	Reconstituted gene set Z score gene 2	Reconstituted gene set Z score gene 3	Reconstituted gene set Z score gene 4	Reconstituted gene set Z score gene 5	Reconstituted gene set Z score gene 6	Reconstituted gene set Z score gene 7	Reconstituted gene set Z score gene 8	Reconstituted gene set Z score gene 9	Reconstituted gene set Z score gene 10
GO:0001701	in utero embryonic development	2.08e-06	<0.01	P4HA2 (3.4)	C15orf39 (3.3)	ENSG00000254469 (2.3)	ARID3B (2.3)	CCDC97 (2.2)	MLLT10 (2.2)	RASIP1 (2.1)	CYP26A1 (1.9)	EDC3 (1.9)	FBXL20 (1.8)
MP:0011108	partial embryonic lethality during organogenesis	3.17e-06	<0.01	HOXA11-AS1 (3.2)	VEGFA (2.9)	MLLT10 (2.8)	CYP26A1 (2.8)	ADM (2.7)	TRIB1 (2.6)	STAB1 (2.5)	TSPAN9 (2.5)	FOXD2 (2.5)	ARID3B (2.4)
MP:0008803	abnormal placental labyrinth vasculature morphology	3.36e-06	<0.01	HOXA11-AS1 (3.6)	HOTTIP (3.3)	FBXL20 (3.0)	AHR (3.0)	NEK4 (2.8)	SHROOM3 (2.8)	PBRM1 (2.8)	VEGFA (2.7)	ARID3B (2.7)	ENSG00000237773 (2.6)
GO:0046332	SMAD binding	8.79e-06	<0.05	VIM (3.6)	ZFP36L1 (2.9)	TRIB1 (2.9)	ARID3B (2.8)	CHD7 (2.8)	AUTS2 (2.7)	RNF2 (2.5)	NR3C2 (2.4)	SHROOM3 (2.4)	PTPN9 (2.3)
KEGG_TGF_BETA_SIGNALING_PATHWAY	KEGG_TGF_BETA_SIGNALING_PATHWAY	9.31e-06	<0.05	CYP26A1 (3.1)	TCF4 (2.6)	AUTS2 (2.3)	HOXA13 (2.3)	HOTTIP (2.2)	ARID3B (2.2)	ENSG00000231064 (2.0)	CYP1A1 (2.0)	AXL (2.0)	BDNF (1.8)
GO:0019838	growth factor binding	1.26e-05	<0.05	AXL (4.3)	SEMA3G (3.7)	RASIP1 (3.0)	VIM (2.9)	VAMP5 (2.7)	STAB1 (2.6)	GGCX (2.5)	TSPAN9 (2.4)	PDLIM4 (2.3)	SEMA7A (2.3)
MP:0002128	abnormal blood circulation	1.3e-05	<0.05	STC1 (4.3)	VEGFA (3.9)	RASIP1 (3.8)	ADM (3.4)	WIPF3 (2.6)	SEMA3G (2.6)	VAMP5 (2.4)	AMPD3 (2.3)	CYP26A1 (2.2)	TCAP (2.1)
MP:0000295	trabecula carnea hypoplasia	1.47e-05	<0.05	CDK12 (4.0)	NUMA1 (3.5)	TNNC1 (3.3)	ADM (3.3)	HNRNPUL1 (3.2)	MED1 (3.2)	CCDC97 (3.2)	MYL3 (3.0)	PLAGL2 (2.8)	TCAP (2.6)
MP:0001785	edema	1.55e-05	<0.05	RASIP1 (4.6)	TSPAN9 (3.5)	SEMA3G (3.4)	STAB1 (3.1)	TCF4 (3.1)	HOXA11 (3.0)	SBF2 (2.9)	TRIM54 (2.4)	VAMP5 (2.2)	ZFP36L1 (2.2)
MP:0002192	hydrops fetalis	1.6e-05	<0.05	RASIP1 (5.1)	TCF4 (4.3)	SEMA3G (3.1)	STC1 (2.9)	VEGFA (2.6)	RPP25 (2.5)	SEMA7A (2.4)	ENSG00000236263 (2.2)	ADM (2.2)	STAB1 (2.2)
GO:0003705	RNA polymerase II distal enhancer sequence-specific DNA binding transcription factor activity	1.71e-05	<0.05	FOXD2 (4.0)	TRIB1 (3.1)	FGF21 (3.1)	ENSG00000237773 (2.7)	ZFP36L1 (2.5)	CASZ1 (2.5)	PPP1R1B (2.5)	HOXA13 (2.4)	CHD7 (2.4)	VEGFA (2.4)
MP:0011099	complete lethality throughout fetal growth and development	2.19e-05	<0.05	RASIP1 (4.1)	NUMA1 (3.4)	VEGFA (3.3)	MLLT10 (2.6)	SBF2 (2.5)	PBRM1 (2.5)	ARL15 (2.4)	SEMA3G (2.4)	HOTTIP (2.3)	ASXL1 (2.3)
GO:0007178	transmembrane receptor protein serine/threonine kinase signaling pathway	2.29e-05	<0.05	CYP26A1 (2.9)	ARID3B (2.7)	VIM (2.3)	HOTTIP (2.1)	ENSG00000231064 (2.0)	AXL (1.8)	BDNF (1.8)	SHROOM3 (1.8)	ENSG00000255496 (1.7)	COL4A4 (1.7)
GO:0048566	embryonic digestive tract development	2.38e-05	<0.05	SHROOM3 (3.2)	LMAN1L (3.1)	ENSG00000255496 (2.7)	ENSG00000236772 (2.3)	C1orf98 (2.1)	C16orf55 (2.0)	FUT2 (2.0)	C3orf78 (1.9)	CASZ1 (1.9)	SLC28A2 (1.8)
MP:0000281	abnormal interventricular septum morphology	2.67e-05	<0.05	ADM (5.2)	STC1 (3.3)	CYP26A1 (3.3)	VEGFA (3.0)	RASIP1 (2.7)	P4HA2 (2.5)	IMP3 (2.1)	TSPAN9 (2.0)	MYL3 (2.0)	ZFP36L1 (2.0)
MP:0001786	skin edema	2.83e-05	<0.05	RASIP1 (5.2)	SEMA3G (3.8)	ENSG00000254469 (3.2)	TCF4 (2.8)	STAB1 (2.7)	TRMT1L (2.5)	NR3C2 (2.5)	MAMSTR (2.3)	ARL15 (2.3)	CASZ1 (2.3)
MP:0000292	distended pericardium	3.33e-05	<0.05	NISCH (2.8)	IFT172 (2.7)	PLAGL2 (2.4)	GLT8D1 (2.3)	ARID3B (2.2)	C16orf55 (2.1)	TSPAN9 (2.1)	ASXL1 (2.0)	TM9SF4 (2.0)	RASIP1 (2.0)
GO:0005667	transcription factor complex	4.34e-05	<0.05	HOXA13 (6.2)	FOXD2 (4.3)	HOXA11-AS1 (4.2)	HOXA11 (3.9)	ZFP36L1 (3.1)	RNF2 (3.0)	BDNF (2.7)	MLLT10 (2.6)	SIN3A (2.6)	HOTTIP (2.5)
MP:0001935	decreased litter size	4.92e-05	<0.05	HOXA13 (4.7)	HOXA11 (4.0)	BDNF (3.6)	CYP26A1 (3.4)	SHROOM3 (2.9)	RASIP1 (2.6)	TRIB1 (2.4)	ENSG00000237773 (2.4)	SERPINF2 (2.4)	STC1 (2.2)
GO:0004675	transmembrane receptor protein serine/threonine kinase activity	6.6e-05	<0.05	NR3C2 (3.8)	RASIP1 (3.2)	SEMA3G (2.8)	CYP20A1 (2.8)	C1orf21 (2.7)	AUTS2 (2.6)	ENSG00000231064 (2.5)	RPP25 (2.2)	PTPN9 (2.2)	ENSG00000229191 (2.0)
REACTOME_BMAL1CLOCKNPAS2_ACTIVATES_GENE_EXPRESSION	REACTOME_BMAL1CLOCKNPAS2_ACTIVATES_GENE_EXPRESSION	7.47e-05	<0.05	TRIB1 (3.5)	NEK4 (3.2)	VEGFA (3.2)	SBF2 (2.4)	IFT172 (2.3)	ABI2 (2.3)	ARID3B (2.3)	ADM (2.2)	CDK12 (2.2)	MGA (2.2)
GO:0007179	transforming growth factor beta receptor signaling pathway	7.53e-05	<0.05	COL4A4 (2.3)	PRKCI (2.2)	C15orf39 (2.1)	VIM (2.1)	AXL (2.0)	MIR22HG (1.8)	MGA (1.8)	ENSG00000229191 (1.8)	CHD7 (1.7)	SEMA7A (1.7)
ENSG00000206088	ENSG00000206088 PPI subnetwork	7.94e-05	<0.05	ZFP36L1 (3.3)	HNRNPUL1 (3.0)	ZBTB10 (2.8)	TRIB1 (2.6)	NUMA1 (2.6)	ASXL1 (2.3)	HERC1 (2.3)	FRS2 (2.1)	SIN3A (2.0)	SPATA2L (1.9)
ENSG00000159216	RUNX1 PPI subnetwork	8.08e-05	<0.05	CHD7 (3.9)	NUMA1 (3.3)	TRIB1 (3.2)	ZFP36L1 (2.9)	PBRM1 (2.6)	PTPN9 (2.3)	MGA (2.2)	CDK12 (2.2)	WDR82 (2.1)	ENSG00000236318 (2.0)
MP:0001711	abnormal placenta morphology	8.47e-05	<0.05	VEGFA (4.7)	ADM (4.1)	SBF2 (3.6)	SPATA5L1 (3.2)	FAM129A (2.8)	PRKCI (2.7)	ITIH1 (2.6)	LGR4 (2.5)	TRIB1 (2.4)	MLLT10 (2.3)
MP:0011098	complete embryonic lethality during organogenesis	8.64e-05	<0.05	MLLT10 (3.5)	RASIP1 (3.4)	ARID3B (3.4)	VEGFA (3.2)	MGA (2.6)	CYP26A1 (2.5)	SBF2 (2.5)	HERC1 (2.4)	C15orf39 (2.4)	CHD7 (2.3)
ENSG00000170365	SMAD1 PPI subnetwork	8.79e-05	<0.05	FBXL20 (4.0)	CDK12 (3.3)	HOXA11 (3.2)	MED1 (3.1)	CHD7 (2.9)	USP3 (2.9)	MLLT10 (2.9)	CCDC97 (2.9)	ARID3B (2.7)	NUMA1 (2.6)
MP:0010454	abnormal truncus arteriosus septation	9.04e-05	<0.05	CYP26A1 (3.6)	ADM (2.7)	ACOXL (2.6)	AUTS2 (2.5)	NT5DC2 (2.4)	ARID3B (2.2)	PTPN9 (2.2)	TRIB1 (2.1)	CASZ1 (2.0)	BDNF (1.9)
MP:0010402	ventricular septal defect	9.84e-05	<0.05	ARID3B (3.3)	TRIB1 (3.2)	MLLT10 (2.8)	AUTS2 (2.4)	ZBTB10 (2.4)	CHD7 (2.4)	TSPAN9 (2.4)	CYP26A1 (2.3)	ADM (2.3)	SHROOM3 (2.2)
MP:0000266	abnormal heart morphology	0.0001	<0.05	MYL3 (4.4)	VEGFA (4.0)	TNNC1 (3.8)	ADM (2.8)	TCAP (2.8)	TSPAN9 (2.7)	STC1 (2.7)	CYP1A1 (2.5)	PBRM1 (2.2)	SHROOM3 (2.2)
MP:0000259	abnormal vascular development	0.000126	<0.05	RASIP1 (6.5)	SEMA3G (4.4)	STAB1 (4.0)	TCF4 (3.3)	RAPH1 (3.0)	VIM (2.8)	ADM (2.7)	VEGFA (2.7)	VAMP5 (2.4)	MIR22HG (2.4)
MP:0004810	decreased hematopoietic stem cell number	0.000137	<0.05	VAMP5 (3.1)	TCF4 (2.9)	PLAGL2 (2.8)	RASIP1 (2.7)	BDNF (2.5)	CHD7 (2.5)	PBRM1 (2.4)	C10orf11 (2.2)	SEMA3G (2.0)	C10orf114 (1.9)
MP:0011109	partial lethality throughout fetal growth and development	0.000141	<0.05	HOTTIP (3.9)	ADM (3.0)	SBF2 (2.7)	C20orf112 (2.3)	STAB1 (2.2)	NBEAL1 (2.1)	ZFP36L1 (2.1)	ARL15 (2.1)	FOXD2 (2.0)	TSPAN9 (2.0)
ENSG00000141646	SMAD4 PPI subnetwork	0.000157	<0.05	ZFP36L1 (3.5)	RNF2 (3.0)	USP3 (2.7)	ARID3B (2.5)	NT5DC2 (2.4)	PBRM1 (2.3)	CHD7 (2.2)	DNAH1 (2.2)	FBXL20 (2.2)	SNUPN (2.2)
ENSG00000151276	MAGI1 PPI subnetwork	0.000159	<0.05	HNRNPUL1 (2.8)	CUBN (2.2)	SHROOM3 (2.2)	RAPH1 (2.0)	PRKCI (2.0)	IFT172 (1.9)	VAMP8 (1.9)	ZBTB10 (1.9)	ENSG00000237773 (1.8)	ARID3B (1.8)
MP:0002270	abnormal pulmonary alveolus morphology	0.000166	<0.05	MUC1 (3.2)	TCF4 (3.0)	DPEP1 (2.6)	ACOXL (2.5)	RASIP1 (2.5)	SEMA3G (2.4)	AMPD3 (2.1)	COL4A4 (2.0)	AXL (1.9)	C10orf140 (1.9)
MP:0010551	abnormal coronary vessel morphology	0.000171	<0.05	RASIP1 (3.3)	SEMA3G (3.0)	NEUROD2 (2.6)	C20orf112 (2.6)	IFT172 (2.5)	ARID3B (2.4)	MAMSTR (2.4)	BDNF (2.3)	SNUPN (2.2)	ADM (2.2)
GO:0007507	heart development	0.000171	<0.05	SHROOM3 (2.9)	MYL3 (2.8)	TNNC1 (2.8)	TSPAN9 (2.5)	CYP26A1 (2.5)	ARID3B (2.5)	TRIM54 (2.2)	CASZ1 (2.2)	NBEAL1 (2.1)	THBS3 (2.0)
ENSG00000166949	SMAD3 PPI subnetwork	0.000174	<0.05	ZFP36L1 (3.7)	TRIB1 (3.4)	CCDC97 (3.3)	HNRNPUL1 (3.0)	NUMA1 (2.9)	FRS2 (2.8)	ASXL1 (2.8)	CHD7 (2.6)	VIM (2.6)	C15orf39 (2.5)
REACTOME_SIGNALING_BY_TGF_BETA	REACTOME_SIGNALING_BY_TGF_BETA	0.000179	<0.05	USP3 (3.6)	C20orf112 (3.2)	PTPN9 (2.3)	AUTS2 (2.3)	AXL (2.3)	C10orf11 (2.3)	C15orf39 (2.2)	FBXL20 (2.2)	RNF2 (2.1)	SNUPN (2.0)
GO:0035050	embryonic heart tube development	0.000179	<0.05	ENSG00000254469 (3.5)	RASIP1 (2.9)	LRTOMT (2.8)	TSPAN9 (2.5)	NEK4 (2.5)	CYP26A1 (2.4)	IFT172 (1.9)	TYRO3 (1.9)	NBEAL1 (1.9)	CDK12 (1.9)
MP:0000784	forebrain hypoplasia	0.00018	<0.05	ENSG00000231064 (2.9)	WDR82 (2.6)	LGR4 (2.5)	NISCH (2.3)	PTPN9 (2.3)	ZFP36L1 (2.3)	NBEAL1 (2.2)	ARL15 (2.2)	NEUROD2 (2.2)	AUTS2 (2.2)
ENSG00000106991	ENG PPI subnetwork	0.000191	<0.05	NR3C2 (3.2)	C1orf21 (3.1)	AHR (3.0)	C20orf112 (3.0)	SEMA3G (2.8)	AXL (2.7)	CYP20A1 (2.6)	VAMP5 (2.3)	PTPN9 (2.1)	CYP1A1 (2.1)
GO:0000981	sequence-specific DNA binding RNA polymerase II transcription factor activity	0.000194	<0.05	TRIB1 (4.9)	ZFP36L1 (4.2)	CASZ1 (3.7)	FOXD2 (3.5)	VEGFA (3.1)	AHR (2.9)	HOXA13 (2.6)	RPP25 (2.3)	FGF21 (2.2)	C10orf114 (2.1)
MP:0005325	abnormal renal glomerulus morphology	0.000201	<0.05	COL4A4 (4.4)	SEMA3G (4.3)	RASIP1 (4.0)	ADM (2.9)	STAB1 (2.7)	VEGFA (2.5)	TRIB1 (2.5)	HPN (2.5)	ARL15 (2.4)	PLAGL2 (2.2)
ENSG00000100644	HIF1A PPI subnetwork	0.00021	<0.05	ADM (3.9)	FRS2 (3.5)	HNRNPUL1 (3.2)	LAMTOR1 (3.1)	ZFP36L1 (3.1)	VEGFA (3.0)	MYL3 (3.0)	STC1 (2.5)	NUMA1 (2.4)	NRBP1 (2.4)
KEGG_ADHERENS_JUNCTION	KEGG_ADHERENS_JUNCTION	0.000234	<0.05	SBF2 (4.5)	LGR4 (3.2)	CHD7 (2.9)	PRKCI (2.8)	ABI2 (2.5)	CDK12 (2.5)	AXL (2.3)	BDNF (2.3)	RAPH1 (2.2)	C15orf39 (2.1)
MP:0005244	hemopericardium	0.000241	<0.05	VIM (3.6)	ZNF513 (3.4)	WIPF3 (3.3)	PRKCI (3.1)	SHROOM3 (3.0)	RPP25 (2.8)	SEMA3G (2.6)	C1orf21 (2.3)	STAB1 (2.3)	RASIP1 (2.1)
MP:0001716	abnormal placenta labyrinth morphology	0.000244	<0.05	VEGFA (3.5)	ARID3B (3.0)	AHR (3.0)	NEK4 (2.4)	C15orf39 (2.3)	PRKCI (2.3)	NT5DC2 (2.2)	HOXA13 (2.2)	ADM (2.2)	FAM129A (2.1)
GO:0048557	embryonic digestive tract morphogenesis	0.000265	<0.05	LMAN1L (3.2)	FUT2 (2.4)	AUTS2 (2.3)	ENSG00000236318 (2.1)	ENSG00000236772 (2.1)	C3orf78 (2.1)	POFUT1 (2.0)	ENSG00000233006 (2.0)	SHROOM3 (1.8)	C1orf21 (1.7)
MP:0003567	abnormal fetal cardiomyocyte proliferation	0.000291	<0.05	ADM (3.0)	VEGFA (2.7)	HOXA11 (2.6)	STAB1 (2.5)	TYRO3 (2.4)	TSPAN9 (2.4)	PLAGL2 (2.2)	MAMSTR (2.1)	STC1 (2.1)	IZUMO1 (2.0)
GO:0008285	negative regulation of cell proliferation	0.000293	<0.05	DPEP1 (2.9)	ENSG00000254469 (2.8)	ZFP36L1 (2.6)	ENSG00000236318 (2.5)	TRIB1 (2.4)	SHROOM3 (2.4)	BDNF-AS1 (2.2)	ENSG00000255496 (2.2)	PTPN9 (2.2)	FAM129A (2.1)
ENSG00000115170	ACVR1 PPI subnetwork	0.000311	<0.05	VAMP8 (3.2)	VAMP5 (2.8)	ARID3B (2.8)	FUT1 (2.7)	SHROOM3 (2.6)	FRS2 (2.6)	FBXL20 (2.3)	HPN (2.2)	ARL15 (2.1)	NR3C2 (2.1)
GO:0048534	hemopoietic or lymphoid organ development	0.000329	<0.05	SEMA7A (2.2)	ZFP36L1 (2.1)	CSK (2.0)	MLLT10 (1.9)	BDNF-AS1 (1.9)	KIF21B (1.8)	PLAGL2 (1.8)	TCF4 (1.6)	ENSG00000236772 (1.6)	SCAMP2 (1.6)
MP:0002080	prenatal lethality	0.000331	<0.05	HOXA11 (2.4)	ARID3B (2.1)	MGA (1.9)	VEGFA (1.8)	STC1 (1.8)	ENSG00000231064 (1.8)	PBRM1 (1.7)	USP3 (1.7)	PRRC2C (1.7)	CASZ1 (1.7)
ENSG00000108854	SMURF2 PPI subnetwork	0.000333	<0.05	MYL3 (5.2)	TCAP (5.1)	TRIM54 (5.1)	TNNC1 (4.9)	CACNA1S (3.9)	USP3 (3.7)	VAMP8 (2.7)	COX5A (2.4)	SHROOM3 (2.2)	RNF2 (2.1)
ENSG00000179348	GATA2 PPI subnetwork	0.000334	<0.05	CDK12 (3.8)	FBXL20 (3.4)	ZFP36L1 (3.2)	HNRNPUL1 (3.0)	C20orf112 (2.4)	CSK (2.2)	RASIP1 (2.0)	CHD7 (1.9)	LAMTOR1 (1.9)	PLAGL2 (1.8)
MP:0000167	decreased chondrocyte cell number	0.000334	<0.05	HOXA13 (3.4)	HOXA11 (3.3)	BDNF (3.2)	CYP26A1 (3.2)	ENSG00000255496 (3.0)	ENSG00000236318 (2.6)	GGCX (2.4)	BDNF-AS1 (2.4)	ARID3B (2.3)	RAPH1 (2.1)
MP:0001698	decreased embryo size	0.000348	<0.05	ARID3B (3.3)	CYP26A1 (3.0)	CHD7 (3.0)	SBF2 (2.9)	PBRM1 (2.8)	ZBTB10 (2.7)	LGR4 (2.7)	MLLT10 (2.6)	SIN3A (2.6)	FOXD2 (2.4)
GO:0035295	tube development	0.000386	<0.05	SHROOM3 (3.5)	FOXD2 (3.1)	COL4A4 (2.8)	HOXA13 (2.8)	CASZ1 (2.7)	MUC1 (2.7)	ENSG00000255496 (2.7)	CYP26A1 (2.6)	AUTS2 (2.3)	TSPAN9 (2.3)
MP:0000260	abnormal angiogenesis	0.000388	<0.05	RASIP1 (6.5)	SEMA3G (3.8)	STAB1 (3.5)	TCF4 (3.4)	VAMP5 (2.8)	HERC1 (2.8)	VEGFA (2.8)	STC1 (2.6)	VIM (2.4)	TSPAN9 (2.3)
MP:0011090	partial perinatal lethality	0.000392	<0.05	ZFP36L1 (3.8)	ARL15 (2.9)	AXL (2.8)	STC1 (2.8)	ARID3B (2.6)	TRIB1 (2.5)	ADM (2.4)	BDNF (2.4)	RASIP1 (2.1)	FOXD2 (2.0)
MP:0002135	abnormal kidney morphology	0.000408	<0.05	COL4A4 (5.5)	HOXA11 (4.1)	SEMA3G (4.0)	MUC1 (3.3)	SHROOM3 (3.0)	STC1 (2.9)	HOXA11-AS1 (2.8)	FOXD2 (2.8)	BDNF (2.6)	HOXA13 (2.6)
