# Supplementary material for: Genome-wide association meta-analyses and fine-mapping elucidate pathways influencing albuminuria
Source: Nat Commun. 2019 Sep 11;10:4130. doi: 10.1038/s41467-019-11576-0 (PMC6739370; doi:10.1038/s41467-019-11576-0)
Supplement: Supplementary file 11 — Supplementary Data 9 [file 41467_2019_11576_MOESM11_ESM.xlsx]

## Sheet: Tabelle1
Results of phenome-wide association study using a genetic risk score for UACR
Disease	Disease group	effect	SE	OR	p-value	N	N cases	N controls
Disorders of lipoid metabolism	endocrine/metabolic	0.459223	0.069585	1.58284	4.12682e-11	182870	141461	41409
Hyperlipidemia	endocrine/metabolic	0.459174	0.0695942	1.58277	4.17093e-11	182740	141331	41409
Mixed hyperlipidemia	endocrine/metabolic	0.52504	0.107941	1.69053	1.14949e-06	60559	19150	41409
Fuchs' dystrophy	sense organs	1.89962	0.398363	6.68332	1.85554e-06	121142	874	120268
Hypertension	circulatory system	0.3191	0.0672332	1.37589	2.07316e-06	182884	136370	46514
Essential hypertension	circulatory system	0.318018	0.0672536	1.3744	2.26037e-06	182567	136053	46514
Proteinuria	endocrine/metabolic	0.994505	0.217909	2.70338	5.02233e-06	186343	3122	183221
Gout	endocrine/metabolic	0.468634	0.104336	1.59781	7.0695e-06	187535	15011	172524
Gout and other crystal arthropathies	endocrine/metabolic	0.458036	0.102854	1.58097	8.458e-06	188008	15484	172524
Hypercholesterolemia	endocrine/metabolic	0.386045	0.0928015	1.47115	3.18389e-05	73407	31998	41409
Corneal dystrophy	sense organs	1.13323	0.301537	3.10566	0.000171163	121869	1601	120268
Corneal opacity and other disorders of cornea	sense organs	0.763971	0.213059	2.14679	0.000336133	123579	3311	120268
Hyperglyceridemia	endocrine/metabolic	0.529312	0.149365	1.69776	0.000394468	49469	8060	41409
Atherosclerosis of renal artery	circulatory system	-2.22317	0.651707	0.108265	0.000646525	153225	385	152840
Ulcerative colitis	digestive	0.976862	0.294479	2.65611	0.000909075	126019	1723	124296
Disorders of the globe	sense organs	-2.07192	0.641596	0.125943	0.00124082	120665	397	120268
Acute periodontitis	digestive	-0.398797	0.127828	0.671127	0.00180976	144441	10152	134289
Urinary calculus	genitourinary	0.344048	0.110698	1.41065	0.00188364	186563	13178	173385
Injuries to the nervous system	injuries & poisonings	-0.865772	0.27929	0.420727	0.00193585	190570	2024	188546
Other nondiabetic retinopathy	sense organs	0.638605	0.20698	1.89384	0.00203321	118735	3547	115188
Unspecified disorder of lipoid metabolism	endocrine/metabolic	1.22059	0.399101	3.38919	0.00222556	42337	928	41409
Degenerative skin disorders	dermatologic	2.97645	0.97614	19.618	0.0022945	112164	134	112030
Microscopic hematuria	genitourinary	0.583734	0.192398	1.79272	0.00241339	151056	4123	146933
Disorders of magnesium metabolism	endocrine/metabolic	0.977307	0.327524	2.65729	0.00284575	182843	1365	181478
Cancer of kidney and renal pelvis	neoplasms	0.813916	0.277803	2.25673	0.00339143	188109	1924	186185
Hypertensive heart and/or renal disease	circulatory system	0.394831	0.135	1.48413	0.00344826	56739	10225	46514
Cancer of liver and intrahepatic bile duct	neoplasms	1.44998	0.510664	4.26303	0.00451982	174927	543	174384
Type 2 diabetes with renal manifestations	endocrine/metabolic	0.557274	0.196925	1.74591	0.00465665	108029	3968	104061
Malignant neoplasm of kidney, except pelvis	neoplasms	0.808412	0.288688	2.24434	0.0051056	187966	1781	186185
Vertiginous syndromes and other disorders of vestibular system	sense organs	0.541342	0.194536	1.71831	0.00539019	155012	4031	150981
Neoplasm of uncertain behavior	neoplasms	0.497252	0.179539	1.6442	0.00561248	173249	4732	168517
Personal history of allergy to medicinal agents	injuries & poisonings	1.72927	0.629129	5.63655	0.00598364	172064	353	171711
Disorders of parathyroid gland	endocrine/metabolic	0.846843	0.313584	2.33227	0.00692288	169867	1515	168352
Nonspecific abnormal findings in stool contents	digestive	0.618369	0.231116	1.8559	0.00745998	152375	2813	149562
Nephritis and nephropathy in diseases classified elsewhere	genitourinary	0.92583	0.349216	2.52396	0.00802146	152897	1205	151692
Inflammatory diseases of female pelvic organs	genitourinary	-0.854483	0.329383	0.425503	0.00948129	11474	1664	9810
Otitis media and Eustachian tube disorders	sense organs	-0.349977	0.135412	0.704704	0.00975105	174719	8817	165902
Temporomandibular joint disorders	digestive	-0.762221	0.296093	0.466629	0.0100455	136109	1820	134289
Dementia with cerebral degenerations	mental disorders	2.25991	0.884681	9.5822	0.0106344	160918	174	160744
Cancer of urinary organs (incl. kidney and bladder)	neoplasms	0.437347	0.171281	1.54859	0.0106683	191442	5257	186185
Otitis media	sense organs	-0.402947	0.158128	0.668347	0.0108268	172289	6387	165902
Other venous embolism and thrombosis	circulatory system	-0.367268	0.14436	0.692624	0.0109555	126186	7826	118360
Hypertensive heart disease	circulatory system	0.784473	0.310887	2.19125	0.0116247	48086	1572	46514
Osteoarthrosis, localized, primary	musculoskeletal	-0.436001	0.172945	0.646617	0.0117011	103840	5447	98393
Diseases of the jaws	digestive	-0.576074	0.229442	0.562101	0.012047	137313	3024	134289
Other retinal disorders	sense organs	0.207208	0.0832323	1.23024	0.0127915	142204	27016	115188
Periodontitis (acute or chronic)	digestive	-0.283752	0.114343	0.752953	0.0130796	147181	12892	134289
Toxic effect of other substances, chiefly nonmedicinal as to source	injuries & poisonings	-1.53498	0.62274	0.21546	0.0137058	191038	413	190625
Pulmonary insufficiency or respiratory failure following trauma and surgery	respiratory	1.42506	0.58252	4.15809	0.0144305	172604	419	172185
Nonspecific chest pain	circulatory system	0.162824	0.0669268	1.17683	0.01498	167274	46893	120381
Calculus of kidney	genitourinary	0.291795	0.120322	1.33883	0.0153032	184433	11048	173385
Varicose veins of lower extremity, symptomtic	circulatory system	-0.535697	0.222604	0.585261	0.0161062	121566	3206	118360
Hypertensive chronic kidney disease	circulatory system	0.350521	0.145691	1.41981	0.0161317	55004	8490	46514
Squamous cell carcinoma	neoplasms	-0.63657	0.264968	0.529104	0.016286	146887	2236	144651
Hypertrophic obstructive cardiomyopathy	circulatory system	-1.80774	0.756785	0.164024	0.0169077	179673	284	179389
Osteoarthritis; localized	musculoskeletal	-0.220683	0.0932569	0.801971	0.0179621	119755	21362	98393
Diseases of lips	digestive	1.42979	0.604617	4.17781	0.0180407	177878	388	177490
Peyronie's disease	genitourinary	-0.998853	0.42251	0.368302	0.0180743	76466	890	75576
Primary pulmonary hypertension	circulatory system	1.67116	0.708185	5.31835	0.0182857	176818	280	176538
Secondary diabetes mellitus	endocrine/metabolic	2.47799	1.05931	11.9173	0.0193232	104182	121	104061
Keratitis	sense organs	0.616193	0.263585	1.85186	0.0194009	139543	2167	137376
Meniere's disease	sense organs	0.976904	0.421092	2.65622	0.0203447	151801	820	150981
Disorders of mineral metabolism	endocrine/metabolic	0.381687	0.165047	1.46475	0.0207445	187127	5649	181478
Temporomandibular joint disorder, unspecified	digestive	-0.722602	0.313797	0.485488	0.0212919	135904	1615	134289
Ulcer of esophagus	digestive	-0.821485	0.359841	0.439778	0.0224358	101400	1222	100178
Develomental delays and disorders	mental disorders	-1.35123	0.595021	0.25892	0.023153	183370	451	182919
Viral warts & HPV	infectious diseases	0.329148	0.145622	1.38978	0.0238033	153350	7442	145908
Deep vein thrombosis [DVT]	circulatory system	-0.504885	0.223488	0.603575	0.0238765	121523	3163	118360
Other pulmonary inflamation or edema	respiratory	1.81783	0.808268	6.15846	0.02451	172398	213	172185
Cancer of lip	neoplasms	-2.49884	1.12104	0.0821805	0.025811	185678	130	185548
Disorders resulting from impaired renal function	genitourinary	0.721993	0.324654	2.05853	0.0261562	153107	1415	151692
Seborrheic dermatitis	dermatologic	-0.287659	0.129801	0.750017	0.0266807	154814	9694	145120
Polycythemia vera, secondary	hematopoietic	-0.862234	0.390226	0.422218	0.0271345	167560	1031	166529
Schizoid personality disorder	mental disorders	1.03474	0.468322	2.81438	0.0271424	88576	664	87912
Sleep related leg cramps	neurological	-1.36299	0.618816	0.255893	0.0276241	111968	417	111551
Gangrene	symptoms	1.17828	0.535864	3.24878	0.0278891	192468	501	191967
Primary/intrinsic cardiomyopathies	circulatory system	0.365583	0.166427	1.44135	0.028045	184954	5565	179389
Other anemias	hematopoietic	0.182677	0.0833966	1.20043	0.0284907	171624	25570	146054
Pituitary hyperfunction	endocrine/metabolic	-1.56189	0.713617	0.20974	0.0286194	168668	316	168352
Jaw disease NOS	digestive	-1.84324	0.861068	0.158303	0.0323025	134507	218	134289
Disorders of menstruation and other abnormal bleeding from female genital tract	genitourinary	-0.61307	0.286668	0.541685	0.0324675	7867	3030	4837
Chronic venous insufficiency [CVI]	circulatory system	-0.32191	0.150576	0.724764	0.0325281	125535	7175	118360
Acute and chronic tonsillitis	respiratory	-1.22583	0.5742	0.293513	0.032773	111318	482	110836
Chronic tonsillitis and adenoiditis	respiratory	-1.22583	0.5742	0.293513	0.032773	111318	482	110836
Lymphoid leukemia	neoplasms	-0.863981	0.404708	0.421481	0.0327753	186349	964	185385
Inflammatory disease of cervix, vagina, and vulva	genitourinary	-0.731178	0.343762	0.481342	0.033421	11309	1499	9810
Contracture of palmar fascia [Dupuytren's disease]	musculoskeletal	-0.553223	0.261056	0.575093	0.034076	112695	2304	110391
Hyperparathyroidism	endocrine/metabolic	0.703173	0.332221	2.02015	0.0342956	169710	1358	168352
Renal osteodystrophy	genitourinary	1.66993	0.790718	5.31178	0.034694	151918	226	151692
Diseases of the oral soft tissues, excluding lesions specific for gingiva and tongue	digestive	0.41503	0.196746	1.51442	0.0349038	181413	3923	177490
Hemorrhage of gastrointestinal tract	digestive	0.421577	0.200744	1.52436	0.0357231	153347	3785	149562
Malignant neoplasm of liver, primary	neoplasms	1.17002	0.557148	3.22204	0.0357282	174846	462	174384
Intracranial hemorrhage (injury)	injuries & poisonings	1.2913	0.620317	3.6375	0.0373723	182376	371	182005
Iron deficiency anemia secondary to blood loss (chronic)	hematopoietic	1.06518	0.512369	2.90136	0.0376237	146609	555	146054
Insulin pump user	endocrine/metabolic	0.379149	0.182473	1.46104	0.0377242	108730	4669	104061
Keratoderma, acquired	dermatologic	0.346941	0.167982	1.41473	0.0388904	164604	5473	159131
Other disorders of carbohydrate transport and metabolism	endocrine/metabolic	1.57703	0.763701	4.84057	0.0389243	189793	241	189552
Schizophrenia	mental disorders	0.386072	0.187198	1.47119	0.0391722	92410	4498	87912
Fibroadenosis of breast	genitourinary	-1.99122	0.970627	0.136529	0.0402203	7591	177	7414
Inflammatory bowel disease and other gastroenteritis and colitis	digestive	0.486478	0.237369	1.62658	0.0404172	127024	2728	124296
Kyphosis (acquired)	musculoskeletal	-1.29749	0.635323	0.273218	0.0411271	150661	395	150266
Sexual and gender identity disorders	mental disorders	-0.545424	0.267464	0.579596	0.0414257	90121	2209	87912
Cornea replaced by transplant	sense organs	1.22607	0.602071	3.40779	0.0417089	120663	395	120268
Sacroiliitis NEC	musculoskeletal	-0.705723	0.349084	0.493751	0.0432134	147472	1289	146183
Elevated prostate specific antigen [PSA]	symptoms	-0.193133	0.0956134	0.824372	0.0433897	117712	20310	97402
Osteopenia or other disorder of bone and cartilage	musculoskeletal	0.289995	0.143934	1.33642	0.0439285	179551	7822	171729
Morbid obesity	endocrine/metabolic	-0.210812	0.104682	0.809927	0.0440277	119083	16089	102994
Erythematosquamous dermatosis	dermatologic	-0.259392	0.129109	0.77152	0.0445273	154914	9794	145120
Chronic obstructive asthma with exacerbation	respiratory	1.08738	0.542764	2.96649	0.0451332	160281	492	159789
Keloid scar	dermatologic	-1.12355	0.560828	0.325125	0.0451376	159636	505	159131
Occlusion and stenosis of precerebral arteries	circulatory system	0.268822	0.134578	1.30842	0.0457698	169560	8721	160839
Portal hypertension	digestive	0.966078	0.485871	2.62762	0.0467739	160219	617	159602
Qualitative platelet defects	hematopoietic	-2.13524	1.07481	0.118216	0.0469639	158799	141	158658
Myasthenia gravis	neurological	1.24379	0.626429	3.46872	0.0470872	165672	369	165303
Vaginitis and vulvovaginitis	genitourinary	-0.763916	0.385304	0.465839	0.0474086	10967	1157	9810
Cholesteatoma	sense organs	1.0545	0.533976	2.87054	0.0482899	166408	506	165902
Papanicolaou smear of cervix or vagina with atypical squamous cells	symptoms	1.16141	0.588228	3.19443	0.0483341	9542	440	9102
Spondylolisthesis, congenital	congenital anomalies	0.873746	0.443271	2.39587	0.0487089	185406	746	184660
Impulse control disorder	mental disorders	0.564479	0.28684	1.75853	0.0490767	184744	1825	182919
Complication of internal orthopedic device	injuries & poisonings	-0.595758	0.303295	0.551144	0.0494967	181388	1693	179695
Hepatomegaly	digestive	0.923779	0.472877	2.51879	0.0507568	160262	660	159602
Essential tremor	neurological	-0.415007	0.212732	0.660336	0.0510754	161756	3467	158289
Respiratory insufficiency	respiratory	1.17665	0.603991	3.24349	0.0514002	172580	395	172185
Mastodynia	genitourinary	-1.00262	0.514882	0.366917	0.0515011	188684	602	188082
Pleurisy; pleural effusion	respiratory	0.411116	0.211827	1.5085	0.0522821	175581	3396	172185
Other congenital anomalies of lower limb, including pelvic girdle	congenital anomalies	-2.10009	1.08288	0.122446	0.0524573	184799	139	184660
Abnormal results of function study of liver	digestive	0.240828	0.124293	1.2723	0.0526736	169970	10368	159602
Coccidioidomycosis	infectious diseases	2.12577	1.10174	8.37938	0.0536728	133831	113	133718
Traumatic arthropathy	injuries & poisonings	-0.482379	0.250125	0.617313	0.0537865	171222	2498	168724
Osteoporosis, osteopenia and pathological fracture	musculoskeletal	0.212909	0.111078	1.23727	0.0552689	185374	13645	171729
Hypothyroidism NOS	endocrine/metabolic	-0.17455	0.0910749	0.839835	0.0552949	181547	21072	160475
Decreased white blood cell count	hematopoietic	-0.568156	0.296929	0.566569	0.0556917	169526	1776	167750
Neutropenia	hematopoietic	-0.681834	0.357352	0.505689	0.0563886	168978	1228	167750
Hallux rigidus	musculoskeletal	0.518178	0.274076	1.67897	0.0586728	152282	2016	150266
Hypothyroidism	endocrine/metabolic	-0.170284	0.0902135	0.843425	0.0590838	182004	21529	160475
Cardiomyopathy	circulatory system	0.304674	0.161422	1.35618	0.0591011	185330	5941	179389
Acute gastritis	digestive	1.03984	0.55369	2.82876	0.0603785	163353	473	162880
Noninfectious gastroenteritis	digestive	0.328412	0.17507	1.38876	0.06067	129406	5110	124296
Chronic osteomyelitis	musculoskeletal	0.746931	0.398371	2.11051	0.0607981	149339	930	148409
Retinal edema	sense organs	0.53822	0.28734	1.71295	0.0610533	117005	1817	115188
Allergy/adverse effect of penicillin	injuries & poisonings	1.40183	0.751924	4.06261	0.0622768	171962	251	171711
Fracture of pelvis	injuries & poisonings	-1.2154	0.654145	0.296592	0.0631701	163795	370	163425
Nephritis and nephropathy without mention of glomerulonephritis	genitourinary	0.526309	0.284822	1.69267	0.0646237	153545	1853	151692
Genital prolapse	genitourinary	-0.91879	0.498786	0.399001	0.0654672	13369	654	12715
Atherosclerosis of native arteries of the extremities with intermittent claudication	circulatory system	-0.404576	0.22122	0.66726	0.0674241	156050	3210	152840
Vitamin B-complex deficiencies	endocrine/metabolic	-0.250855	0.137456	0.778135	0.0680028	165271	8513	156758
Macular degeneration, dry	sense organs	0.265813	0.145701	1.30449	0.0680963	122743	7555	115188
Disorders of iron metabolism	hematopoietic	0.722937	0.39645	2.06048	0.0682233	182414	936	181478
Lymphoid leukemia, chronic	neoplasms	-0.764827	0.4199	0.465414	0.0685386	186278	893	185385
Suppurative and unspecified otitis media	sense organs	-0.339295	0.186482	0.712273	0.0688431	170431	4529	165902
Tinnitus	sense organs	-0.171072	0.0940305	0.842761	0.0688622	115009	21183	93826
Learning disorder	mental disorders	-2.25031	1.23994	0.105367	0.069547	183025	106	182919
Progressive myopia	sense organs	-1.81162	0.99886	0.16339	0.0697264	120431	163	120268
Peripheral or central vertigo	sense organs	0.428094	0.236498	1.53433	0.0702745	153702	2721	150981
Nephritis; nephrosis; renal sclerosis	genitourinary	0.449617	0.250939	1.56771	0.0731752	154095	2403	151692
Other disorders of eye	sense organs	-0.187226	0.104794	0.829256	0.0739999	143158	15607	127551
Uterine/Uterovaginal prolapse	genitourinary	-2.01761	1.13099	0.132973	0.0744358	12842	127	12715
Other specified peripheral vascular diseases	circulatory system	-0.964322	0.540713	0.381242	0.0745167	153376	536	152840
Folate-deficiency anemia	hematopoietic	-1.84531	1.03475	0.157976	0.0745316	146205	151	146054
Gastritis and duodenitis, NOS	digestive	0.408504	0.229112	1.50456	0.0745881	165769	2889	162880
Irritable Bowel Syndrome	digestive	-0.33167	0.187629	0.717724	0.077112	128937	4641	124296
Intervertebral disc disorder with myelopathy	musculoskeletal	-0.645482	0.365367	0.52441	0.077284	131808	1174	130634
Conduct disorders	mental disorders	0.477395	0.270385	1.61187	0.0774615	184984	2065	182919
Palpitations	circulatory system	-0.289149	0.16423	0.748901	0.0783007	122078	5980	116098
Chronic Kidney Disease, Stage III	genitourinary	0.259334	0.147304	1.29607	0.0783171	158973	7281	151692
Curvature of spine	musculoskeletal	-0.567057	0.322441	0.567192	0.0786386	151776	1510	150266
Other and unspecified congenital anomalies	congenital anomalies	1.69769	0.966656	5.4613	0.0790463	190373	150	190223
Peptic ulcer, site unspecified	digestive	0.326404	0.185867	1.38598	0.079069	185984	4438	181546
Congenital musculoskeletal deformities of spine	congenital anomalies	0.646074	0.368415	1.90803	0.0794892	185753	1093	184660
Poisoning by agents primarily affecting the cardiovascular system	injuries & poisonings	-1.06343	0.608757	0.345269	0.0806563	172137	426	171711
Chronic glomerulonephritis, NOS	genitourinary	1.39481	0.798456	4.03421	0.0806574	151916	224	151692
Open wounds of head; neck; and trunk	injuries & poisonings	0.343129	0.196995	1.40935	0.0815407	168519	3930	164589
Hypercoagulable state	hematopoietic	-0.759934	0.437401	0.467697	0.0823194	159475	817	158658
Eustachian tube disorders	sense organs	-0.459195	0.264598	0.631792	0.0826622	168132	2230	165902
Panniculitis	musculoskeletal	-2.18315	1.25981	0.112686	0.0831093	110493	102	110391
Pyoderma	dermatologic	2.00199	1.1628	7.4038	0.0851245	144827	102	144725
Polycystic ovaries	endocrine/metabolic	-1.59027	0.926121	0.203871	0.0859555	12444	191	12253
Acquired hypothyroidism	endocrine/metabolic	-1.07472	0.626042	0.341394	0.0860367	160876	401	160475
Degeneration of macula and posterior pole of retina	sense organs	0.17278	0.100985	1.1886	0.0870892	132262	17074	115188
Partial epilepsy	neurological	-0.651621	0.381939	0.5212	0.0879922	159353	1064	158289
Cellulitis and abscess of face/neck	dermatologic	0.699163	0.410405	2.01207	0.0884572	145601	876	144725
Polycythemia vera	neoplasms	-0.717681	0.42323	0.487883	0.0899387	174686	873	173813
Hemangioma of skin and subcutaneous tissue	neoplasms	-0.935587	0.55367	0.392355	0.0910677	186922	516	186406
End stage renal disease	genitourinary	0.563347	0.334896	1.75654	0.0925388	153024	1332	151692
Hematuria	genitourinary	0.186195	0.110811	1.20466	0.0929015	160363	13430	146933
Speech and language disorder	mental disorders	-1.7898	1.07059	0.166994	0.0945667	183060	141	182919
Disorders of penis	genitourinary	-0.493269	0.295242	0.610627	0.0947752	77385	1809	75576
Urinary complications NEC	genitourinary	-1.43911	0.865821	0.237138	0.0964857	175925	212	175713
Paroxysmal supraventricular tachycardia	circulatory system	-0.552924	0.334877	0.575265	0.098713	117494	1396	116098
Costochondritis	musculoskeletal	1.25791	0.762026	3.51807	0.0987899	143770	246	143524
Chronic venous hypertension	circulatory system	1.02346	0.623395	2.78281	0.100641	118733	373	118360
Other disorders of middle ear and mastoid	sense organs	0.795117	0.484889	2.2147	0.101049	166524	622	165902
Pulmonary collapse; interstitial and compensatory emphysema	respiratory	0.530861	0.324854	1.7004	0.102227	173607	1422	172185
Posttraumatic stress disorder	mental disorders	-0.124558	0.0765167	0.882887	0.103556	125521	37609	87912
Rheumatoid arthritis and other inflammatory polyarthropathies	musculoskeletal	0.298723	0.183828	1.34814	0.10416	150739	4556	146183
Hyperplasia of prostate	genitourinary	-0.110251	0.0679858	0.895609	0.104871	147212	49810	97402
Benign neoplasm of brain and other parts of nervous system	neoplasms	-0.643341	0.397768	0.525533	0.105797	183334	993	182341
Convulsions	neurological	-0.267858	0.165624	0.765016	0.10582	164040	5751	158289
Sleep apnea	neurological	-0.110436	0.0683937	0.895444	0.106375	157466	45915	111551
Disorders of lacrimal system	sense organs	-0.780513	0.483889	0.458171	0.106745	128219	668	127551
Primary hypercoagulable state	hematopoietic	-0.738208	0.458653	0.47797	0.107505	159400	742	158658
Rheumatoid arthritis	musculoskeletal	0.307025	0.190924	1.35937	0.107814	150395	4212	146183
Overweight, obesity and other hyperalimentation	endocrine/metabolic	-0.0955642	0.0596403	0.90886	0.10908	176303	73309	102994
Other disorders of liver	digestive	0.467801	0.292686	1.59648	0.109976	161358	1756	159602
Dry eyes	sense organs	-0.156696	0.0981792	0.854964	0.110484	145536	17985	127551
Intestinal malabsorption (non-celiac)	digestive	-1.6266	1.01928	0.196598	0.110527	124451	155	124296
Anxiety, phobic and dissociative disorders	mental disorders	-0.101158	0.0635179	0.90379	0.111252	155733	67821	87912
Traumatic amputation	injuries & poisonings	0.570066	0.358043	1.76838	0.111346	165748	1159	164589
Pulpitis and necrosis of tooth pulp	digestive	-0.321433	0.201946	0.725109	0.111457	138173	3884	134289
Pallor and flushing	symptoms	1.2517	0.787427	3.49627	0.111924	158654	231	158423
Cardiac arrest	circulatory system	-1.28971	0.81185	0.27535	0.112148	116339	241	116098
Corneal edema	sense organs	0.839708	0.530568	2.31569	0.1135	120789	521	120268
Functional digestive disorders	digestive	-0.263545	0.1671	0.768323	0.114755	130156	5860	124296
Antisocial/borderline personality disorder	mental disorders	-0.390648	0.247734	0.676618	0.114821	90637	2725	87912
Chronic pain	neurological	-0.220337	0.139823	0.802248	0.115066	178652	8180	170472
Diseases of hard tissues of teeth	digestive	-0.123918	0.0788146	0.883453	0.115889	164336	30047	134289
Bundle branch block	circulatory system	-0.365384	0.232591	0.69393	0.1162	119025	2927	116098
Other hypertensive complications	circulatory system	0.694697	0.442266	2.0031	0.116237	47278	764	46514
Cancer of other lymphoid, histiocytic tissue	neoplasms	-0.439651	0.280274	0.644261	0.116731	187377	1992	185385
Non-Hodgkins lymphoma	neoplasms	-0.448592	0.286496	0.638527	0.117398	187292	1907	185385
Pervasive developmental disorders	mental disorders	-0.319623	0.204394	0.726423	0.117874	186666	3747	182919
Congenital anomalies of the integument	congenital anomalies	-1.25869	0.808069	0.284027	0.119317	190465	242	190223
Osteoarthrosis NOS	musculoskeletal	-0.0967036	0.0621211	0.907825	0.119543	164000	65607	98393
Paralytic strabismus	sense organs	-0.763831	0.49162	0.465878	0.120256	128199	648	127551
Hereditary hemochromatosis	hematopoietic	0.953934	0.613979	2.5959	0.120258	181861	383	181478
Other specified osteoporosis	musculoskeletal	0.976018	0.630498	2.65387	0.12162	172094	365	171729
Diaphragmatic hernia	digestive	-0.225854	0.145974	0.797834	0.12181	161292	7467	153825
Spinal stenosis	musculoskeletal	-0.177931	0.115049	0.837	0.121967	143294	12660	130634
Meningitis	neurological	1.04238	0.675024	2.83596	0.122537	191674	319	191355
Poisoning by antibiotics	injuries & poisonings	0.893268	0.580177	2.4431	0.123646	172145	434	171711
Septal Deviations/Turbinate Hypertrophy	respiratory	-0.61172	0.398421	0.542417	0.124695	111821	985	110836
Diseases due to other mycobacteria	infectious diseases	1.11054	0.724827	3.03599	0.125488	173539	275	173264
Psychogenic disorder	mental disorders	1.11233	0.729336	3.04143	0.127228	88183	271	87912
Intestinal obstruction without mention of hernia	digestive	0.381966	0.25185	1.46516	0.129357	126698	2402	124296
Myopia	sense organs	0.144809	0.0955072	1.15582	0.129465	124099	19751	104348
Renal dialysis	genitourinary	0.664248	0.438792	1.94303	0.130074	152460	768	151692
Anterior pituitary disorders	endocrine/metabolic	-0.756545	0.502075	0.469285	0.131852	168974	622	168352
Idiopathic fibrosing alveolitis	respiratory	-1.33275	0.884514	0.263752	0.131873	172388	203	172185
Liver abscess and sequelae of chronic liver disease	digestive	0.544376	0.362019	1.72353	0.132653	160740	1138	159602
Chronic Kidney Disease, Stage IV	genitourinary	0.41717	0.278297	1.51766	0.133871	153648	1956	151692
Attention deficit hyperactivity disorder	mental disorders	-0.329332	0.220167	0.719404	0.134699	186143	3224	182919
Acute sinusitis	respiratory	-0.219453	0.146783	0.802958	0.134894	140535	7633	132902
Benign neoplasm of brain, cranial nerves, meninges	neoplasms	-0.606336	0.405787	0.545345	0.135118	183294	953	182341
Acquired spondylolisthesis	musculoskeletal	-0.703094	0.47185	0.495051	0.136204	150966	700	150266
Hemorrhage of rectum and anus	digestive	-0.249291	0.167449	0.779353	0.136551	155222	5660	149562
Irregular menstrual cycle/bleeding	genitourinary	-0.458829	0.309255	0.632024	0.1379	7228	2391	4837
Disorders of the pituitary gland and its hypothalamic control	endocrine/metabolic	-0.476968	0.321891	0.620662	0.138402	169857	1505	168352
Difficulty in walking	musculoskeletal	0.310676	0.210058	1.36435	0.13914	167274	3461	163813
Contracture of joint	musculoskeletal	-0.665873	0.450695	0.513825	0.139559	151034	768	150266
Encounter for long-term (current) use of anticoagulants	hematopoietic	-0.134556	0.0910954	0.874104	0.139651	179431	20773	158658
Viral hepatitis	infectious diseases	0.19115	0.129743	1.21064	0.140669	155445	9537	145908
Hypocalcemia	endocrine/metabolic	-0.824514	0.56048	0.438448	0.141268	181976	498	181478
Epilepsy, recurrent seizures, convulsions	neurological	-0.226742	0.154181	0.797127	0.141393	164955	6666	158289
Osteoarthrosis	musculoskeletal	-0.0879619	0.0599482	0.915796	0.142295	172424	74031	98393
Hypotension	circulatory system	0.193785	0.132453	1.21383	0.143455	170986	9062	161924
Cardiac pacemaker in situ	circulatory system	-0.250526	0.171385	0.778392	0.143805	121596	5498	116098
Dysphagia	digestive	-0.162428	0.11123	0.850078	0.144211	114213	14035	100178
Thyroiditis	endocrine/metabolic	-0.787702	0.539727	0.454889	0.144442	161016	541	160475
Nervous system congenital anomalies	congenital anomalies	1.19608	0.820362	3.30713	0.144843	188551	214	188337
Emphysema	respiratory	0.311438	0.214047	1.36539	0.145669	163119	3330	159789
Acute osteomyelitis	musculoskeletal	-0.616946	0.424328	0.53959	0.145964	149274	865	148409
Erectile dysfunction [ED]	genitourinary	-0.107436	0.0739311	0.898134	0.146171	119640	44064	75576
Cancer of mouth	neoplasms	-0.483948	0.333267	0.616345	0.146464	186944	1396	185548
Diverticulum of esophagus, acquired	digestive	-1.24058	0.854588	0.289215	0.146592	100395	217	100178
Other diseases of blood and blood-forming organs	hematopoietic	-0.490195	0.337954	0.612507	0.146925	169109	1359	167750
Acute rheumatic heart disease	circulatory system	1.63079	1.12487	5.10789	0.147125	167268	111	167157
Disorders of plasma protein metabolism	endocrine/metabolic	0.482075	0.333828	1.61943	0.148717	184575	1354	183221
Cerebrovascular disease	circulatory system	0.131262	0.0909003	1.14027	0.148733	181426	20587	160839
Viral hepatitis C	infectious diseases	0.195754	0.135661	1.21623	0.149032	154577	8669	145908
Complication of nervous system device, implant, and graft	injuries & poisonings	-1.74941	1.21385	0.173876	0.149526	179804	109	179695
Cardiac arrest and ventricular fibrillation	circulatory system	-0.818807	0.568334	0.440957	0.149665	116582	484	116098
Specific nonpsychotic mental disorders due to brain damage	mental disorders	-0.489415	0.340092	0.612985	0.150131	162086	1342	160744
Tics and stuttering	mental disorders	-0.895122	0.62241	0.408558	0.15039	183324	405	182919
Dental caries	digestive	-0.114341	0.0796773	0.891954	0.151273	163537	29248	134289
Exostosis of jaw	digestive	1.19166	0.834479	3.29255	0.153282	134495	206	134289
Apnea	respiratory	-0.75618	0.530035	0.469456	0.153678	184694	556	184138
Acute pancreatitis	digestive	-0.358964	0.251962	0.6984	0.154251	189847	2443	187404
Ileostomy status	digestive	-0.680517	0.478022	0.506355	0.15456	124982	686	124296
Type 1 diabetes with ophthalmic manifestations	endocrine/metabolic	0.597916	0.420889	1.81833	0.155432	104896	835	104061
Traumatic cataract	sense organs	-1.20041	0.846772	0.301071	0.156298	93619	221	93398
Disorders of porphyrin metabolism	endocrine/metabolic	1.17708	0.832186	3.2449	0.15723	184224	206	184018
Delirium dementia and amnestic and other cognitive disorders	mental disorders	0.320349	0.22675	1.37761	0.15772	163709	2965	160744
Excessive or frequent menstruation	genitourinary	-0.604453	0.42859	0.546373	0.158442	5841	1004	4837
Toxic maculopathy of retina	sense organs	1.53858	1.09376	4.65797	0.159521	115306	118	115188
Cancer of eye	neoplasms	-1.12023	0.796462	0.326206	0.159575	182590	249	182341
Cirrhosis of liver without mention of alcohol	digestive	0.315586	0.224386	1.37106	0.159593	162631	3029	159602
Disorder of skin and subcutaneous tissue NOS	dermatologic	0.151433	0.108037	1.1635	0.161013	169570	14086	155484
Sialoadenitis	digestive	0.737999	0.528973	2.09175	0.162969	178015	525	177490
Symptoms involving nervous and musculoskeletal systems	symptoms	0.699772	0.501729	2.01329	0.1631	190014	583	189431
Chronic dermatitis due to solar radiation	injuries & poisonings	0.469872	0.337213	1.59979	0.163498	132004	1314	130690
Other symptoms referable to back	musculoskeletal	0.509643	0.36579	1.6647	0.16354	131751	1117	130634
Central origin vertigo	sense organs	-1.70906	1.2286	0.181035	0.164207	151088	107	150981
Inflammation of the eye	sense organs	-0.145581	0.104782	0.86452	0.16472	152839	15463	137376
Ovarian cyst	genitourinary	-0.655932	0.472155	0.518958	0.164763	5657	820	4837
Secondary hyperparathyroidism (of renal origin)	genitourinary	0.529493	0.382826	1.69807	0.166629	152716	1024	151692
Other nonmalignant breast conditions	genitourinary	-0.400698	0.28989	0.669852	0.166897	190071	1989	188082
Ankylosing spondylitis	musculoskeletal	0.647449	0.470817	1.91066	0.169081	146848	665	146183
Leukemia	neoplasms	-0.398901	0.290614	0.671057	0.169873	187231	1846	185385
Internal derangement of knee	injuries & poisonings	-0.190518	0.138826	0.826531	0.169954	177045	8321	168724
Systemic inflammatory response syndrome (SIRS)	injuries & poisonings	1.37802	1.00953	3.96703	0.172252	189614	139	189475
Known or suspected fetal abnormality affecting management of mother	pregnancy complications	-1.44787	1.0611	0.23507	0.172411	13663	143	13520
Aphakia and other disorders of lens	sense organs	-0.42846	0.314735	0.651511	0.173408	129125	1574	127551
Contracture of tendon (sheath)	musculoskeletal	1.55575	1.14417	4.73866	0.173918	110498	107	110391
Mitral valve stenosis and aortic valve stenosis	circulatory system	0.681483	0.501839	1.97681	0.174473	167748	591	167157
Atrioventricular block, complete	circulatory system	-0.367961	0.271081	0.692144	0.174658	118231	2133	116098
Reiter's disease	musculoskeletal	1.12451	0.829412	3.07872	0.175164	148619	210	148409
Phlebitis and thrombophlebitis	circulatory system	-0.418471	0.308975	0.658052	0.175614	119993	1633	118360
Chemotherapy	neoplasms	0.288348	0.213211	1.33422	0.176244	171860	3343	168517
Acute bronchitis and bronchiolitis	respiratory	-0.167867	0.124343	0.845466	0.177004	167460	10552	156908
Other specified congenital anomalies of nervous system	congenital anomalies	1.3534	1.00395	3.87056	0.177636	188479	142	188337
Rupture of tendon, nontraumatic	musculoskeletal	0.251953	0.187466	1.28654	0.17895	114816	4425	110391
Cholangitis	digestive	-1.01574	0.756684	0.362135	0.179482	179294	275	179019
Endometrial hyperplasia	genitourinary	1.51087	1.12784	4.53066	0.180371	12729	111	12618
Mastoiditis & related conditions	sense organs	0.770686	0.575482	2.16125	0.180505	166344	442	165902
Adult failure to thrive	endocrine/metabolic	1.04042	0.777086	2.83039	0.180613	156999	241	156758
Graves' disease	endocrine/metabolic	-0.668612	0.499866	0.512419	0.181032	161100	625	160475
Back pain	symptoms	-0.0797874	0.059736	0.923313	0.181658	171961	77472	94489
Loss of teeth or edentulism	digestive	-0.12807	0.0958971	0.879792	0.181715	153209	18920	134289
Pneumonia due to fungus (mycoses)	respiratory	-1.16577	0.874646	0.311684	0.182583	157115	207	156908
Congenital anomalies of genital organs	congenital anomalies	0.689774	0.517984	1.99327	0.182974	183071	550	182521
Other specified gastritis	digestive	0.502673	0.377753	1.65313	0.183291	163926	1046	162880
Iron deficiency anemias, unspecified or not due to blood loss	hematopoietic	0.180488	0.135941	1.1978	0.184278	154721	8667	146054
Deficiency of humoral immunity	endocrine/metabolic	-1.20898	0.912445	0.298502	0.185175	191580	191	191389
Fasciitis	musculoskeletal	-0.164808	0.124578	0.848057	0.185858	121202	10811	110391
Other aneurysm	circulatory system	0.193082	0.146112	1.21298	0.186346	160237	7397	152840
Other unspecified back disorders	musculoskeletal	-0.389432	0.295151	0.677442	0.187025	132431	1797	130634
Breast conditions, congenital or relating to hormones	genitourinary	-0.376026	0.285085	0.686585	0.187171	182968	1921	181047
Cervicitis and endocervicitis	genitourinary	-1.35727	1.02964	0.257363	0.187439	9963	153	9810
Eye infection, viral	sense organs	0.530624	0.402944	1.69999	0.187882	138296	920	137376
Spondylosis with myelopathy	musculoskeletal	-0.367658	0.279291	0.692354	0.18804	132641	2007	130634
Symptoms involving respiratory system and other chest symptoms	respiratory	0.33089	0.251654	1.39221	0.188557	182846	2380	180466
Paroxysmal ventricular tachycardia	circulatory system	-0.353941	0.269192	0.701917	0.188569	118253	2155	116098
Abnormal function study of cardiovascular system	circulatory system	0.446139	0.340183	1.56227	0.1897	161263	1300	159963
Anemia of chronic disease	hematopoietic	0.311532	0.237954	1.36551	0.190464	148761	2707	146054
Cancer of of nasal cavities	neoplasms	-1.39885	1.06923	0.246881	0.190781	185687	139	185548
Chronic pain syndrome	neurological	-0.261785	0.200126	0.769676	0.190838	141888	3942	137946
Nonallopathic lesions NEC	symptoms	-0.269857	0.206408	0.763489	0.19108	192137	3674	188463
Chronic pulmonary heart disease	circulatory system	0.338045	0.258761	1.4022	0.191416	178803	2265	176538
Iron deficiency anemias	hematopoietic	0.173023	0.132459	1.18889	0.191471	155211	9157	146054
Osteomyelitis	musculoskeletal	0.309871	0.237654	1.36325	0.192277	151104	2695	148409
Gingivitis	digestive	-0.20772	0.159329	0.812435	0.192332	140623	6334	134289
Cardiac pacemaker/device in situ	circulatory system	-0.189509	0.145619	0.827365	0.19312	123826	7728	116098
Phobia	mental disorders	-0.795073	0.611643	0.451548	0.193637	88331	419	87912
Acquired deformities of knee	musculoskeletal	-1.60581	1.23603	0.200728	0.193888	150371	105	150266
Separation of retinal layers	sense organs	0.772685	0.595155	2.16557	0.194187	115607	419	115188
Hirsutism	dermatologic	-1.47639	1.13731	0.228461	0.194239	157005	125	156880
Benign neoplasm of bone and articular cartilage	neoplasms	1.05507	0.813879	2.87216	0.194858	127794	216	127578
Prolapse of vaginal walls	genitourinary	-0.71723	0.553394	0.488102	0.194956	13236	521	12715
Other disorders of stomach and duodenum	digestive	0.410766	0.318583	1.50797	0.197275	164355	1475	162880
Obesity	endocrine/metabolic	-0.07841	0.0611204	0.924585	0.199534	170326	67332	102994
Bacterial infection NOS	infectious diseases	0.192719	0.150551	1.21254	0.200513	180147	6883	173264
Fever of unknown origin	symptoms	0.250272	0.195766	1.28437	0.2011	183342	3998	179344
Atherosclerosis of the extremities	circulatory system	-0.235526	0.184275	0.790155	0.201206	157478	4638	152840
Peptic ulcer (excl. esophageal)	digestive	0.195502	0.153339	1.21592	0.202322	188172	6626	181546
Hemorrhage NOS	circulatory system	-1.41745	1.11235	0.242331	0.202563	162054	130	161924
Chronic liver disease and cirrhosis	digestive	0.210796	0.165762	1.23466	0.203488	165267	5665	159602
Superficial keratitis	sense organs	0.65612	0.516564	1.9273	0.204027	137933	557	137376
Arthropathy associated with infections	musculoskeletal	0.502276	0.395521	1.65248	0.204116	149363	954	148409
Asthma	respiratory	-0.140047	0.110292	0.869318	0.204163	173557	13768	159789
Alopecia	dermatologic	-0.654278	0.515477	0.519817	0.204346	157472	592	156880
Heart failure with reduced EF [Systolic or combined heart failure]	circulatory system	0.35856	0.282631	1.43127	0.204565	161850	1887	159963
Nonspecific findings on examination of blood	symptoms	0.803224	0.63534	2.23273	0.206143	171411	364	171047
Chronic periodontitis	digestive	-0.225836	0.179335	0.797849	0.207924	139242	4953	134289
Open wound of hand except finger(s)	injuries & poisonings	-0.648206	0.515274	0.522983	0.208398	165172	583	164589
Renal failure	genitourinary	-0.113544	0.0903379	0.892665	0.208798	173079	21387	151692
Other disorders of pancreatic internal secretion	endocrine/metabolic	1.40166	1.11638	4.06194	0.209283	168467	115	168352
Rhabdomyolysis	symptoms	0.817901	0.651453	2.26574	0.209296	165168	347	164821
Peripheral retinal degenerations	sense organs	0.343595	0.273884	1.41001	0.209651	117219	2031	115188
Hypoparathyroidism	endocrine/metabolic	1.29631	1.03626	3.65578	0.210952	168486	134	168352
Disorders of tooth development	digestive	0.451611	0.362041	1.57084	0.212249	135435	1146	134289
Diseases of sebaceous glands	dermatologic	-0.116653	0.0937654	0.889894	0.213465	169509	19605	149904
Tobacco use disorder	mental disorders	0.0808982	0.0651127	1.08426	0.214076	163488	52802	110686
Uterine leiomyoma	neoplasms	-0.613047	0.493585	0.541698	0.214226	11055	680	10375
Epilepsy	neurological	-0.380265	0.306451	0.68368	0.214655	159933	1644	158289
Atopic/contact dermatitis due to other or unspecified	dermatologic	-0.109971	0.0887184	0.89586	0.215139	153416	22726	130690
Gingival and periodontal diseases	digestive	-0.103624	0.0835986	0.901565	0.215147	160382	26093	134289
Inflammation of eyelids	sense organs	-0.147823	0.119425	0.862584	0.215794	149019	11643	137376
Hammer toe (acquired)	musculoskeletal	-0.211807	0.171313	0.809121	0.216321	155671	5405	150266
Hypoventilation	respiratory	-0.528967	0.428743	0.589213	0.217292	184982	844	184138
Megaloblastic anemia	hematopoietic	-0.339101	0.275043	0.712411	0.217612	148118	2064	146054
Myoneural disorders	neurological	0.71261	0.578979	2.03931	0.218396	165745	442	165303
Methicillin sensitive Staphylococcus aureus	infectious diseases	0.394397	0.321481	1.48349	0.219892	174713	1449	173264
Epiphora	sense organs	-0.69528	0.567456	0.498935	0.220478	128035	484	127551
Screening for malignant neoplasms of the skin	neoplasms	0.254509	0.208133	1.28983	0.221399	155912	3598	152314
Other acquired deformities of limbs	musculoskeletal	-0.247899	0.203162	0.780439	0.222387	154061	3795	150266
Abnormal results of function study of thyroid	endocrine/metabolic	0.534929	0.439325	1.70733	0.22337	161245	770	160475
Open wound or laceration of eye or eyelid	injuries & poisonings	0.650151	0.535111	1.91583	0.224372	165103	514	164589
Glossitis	digestive	-1.43124	1.17835	0.239012	0.224514	177605	115	177490
Functional disorders of bladder	genitourinary	-0.232587	0.192047	0.792481	0.225859	179958	4245	175713
Adjustment reaction	mental disorders	-0.116506	0.0962687	0.890025	0.226195	108537	20625	87912
Bipolar	mental disorders	-0.146124	0.121408	0.864051	0.228751	99990	12078	87912
Other derangement of joint	musculoskeletal	-0.400699	0.333131	0.669852	0.229043	165210	1397	163813
Alkalosis	endocrine/metabolic	1.40674	1.16987	4.08263	0.229178	154609	104	154505
Other specified benign mammary dysplasias	genitourinary	-0.90698	0.75624	0.403742	0.230401	7698	284	7414
Ovarian dysfunction	endocrine/metabolic	-1.04832	0.879203	0.350526	0.233123	12461	208	12253
Abnormality of red blood cells	hematopoietic	-1.27647	1.07081	0.279021	0.233241	167889	139	167750
Hypertrophy of breast (Gynecomastia)	genitourinary	-0.347661	0.292116	0.706338	0.233989	182870	1823	181047
Male infertility and abnormal spermatozoa	genitourinary	-0.62529	0.525688	0.535106	0.234255	76144	568	75576
Obstructive sleep apnea	neurological	-0.104574	0.0879617	0.900708	0.234494	135342	23791	111551
Circadian rhythm sleep disorder	neurological	-1.06239	0.897802	0.345627	0.236679	111748	197	111551
Cancer of bladder	neoplasms	0.247649	0.2096	1.28101	0.237391	189694	3509	186185
Open wound of toe(s)	injuries & poisonings	-0.831459	0.703898	0.435414	0.237515	164903	314	164589
Other deficiency anemia	hematopoietic	-0.26283	0.222679	0.768873	0.237878	149214	3160	146054
Type 1 diabetes with neurological manifestations	endocrine/metabolic	0.467066	0.396701	1.59531	0.239045	105009	948	104061
Complication of amputation stump	injuries & poisonings	0.667857	0.568032	1.95005	0.239699	165045	456	164589
Cramp of limb	symptoms	0.316346	0.269338	1.37211	0.240181	174586	2087	172499
Dislocation	injuries & poisonings	-0.18524	0.157936	0.830905	0.240843	175075	6351	168724
Immunity deficiency	endocrine/metabolic	-0.924761	0.789581	0.396626	0.241517	191641	252	191389
Hydrocele	genitourinary	-0.32493	0.277453	0.722578	0.241551	77628	2052	75576
Infestation (lice, mites)	infectious diseases	0.621261	0.531145	1.86127	0.242136	183549	524	183025
Extrapyramidal disease and abnormal movement disorders	neurological	-0.178134	0.152452	0.83683	0.242622	165109	6820	158289
Nonspecific abnormal findings on radiological and other examination of skull and head	neurological	1.03902	0.889841	2.82645	0.242948	158472	183	158289
Muscular dystrophies and other myopathies	neurological	0.643558	0.551959	1.90324	0.243633	165789	486	165303
Muscular dystrophies	neurological	1.2809	1.09945	3.59987	0.244005	165422	119	165303
Cervicocranial/Cervicobrachial syndrome	symptoms	-0.85559	0.736771	0.425032	0.245532	151237	292	150945
Paralytic ileus	digestive	0.625648	0.539648	1.86946	0.246309	124805	509	124296
Benign neoplasm of respiratory and intrathoracic organs	neoplasms	-0.726476	0.627121	0.48361	0.246688	192092	397	191695
Antineoplastic and immunosuppressive drugs causing adverse effects	injuries & poisonings	0.733293	0.634595	2.08192	0.247874	172075	364	171711
Arterial embolism and thrombosis	circulatory system	-0.396478	0.34325	0.672685	0.248062	154153	1313	152840
Malignant neoplasm of testis	neoplasms	0.646852	0.561463	1.90952	0.249287	167426	469	166957
Premature beats	circulatory system	0.319898	0.277998	1.37699	0.249847	118073	1975	116098
Empyema and pneumothorax	respiratory	-0.46192	0.402011	0.630073	0.250547	173146	961	172185
Prostatitis	genitourinary	-0.209233	0.182173	0.811206	0.250745	102225	4823	97402
Other diseases of respiratory system, not elsewhere classified	respiratory	0.23004	0.200359	1.25865	0.25091	184272	3806	180466
Osteoarthrosis, generalized	musculoskeletal	-0.228491	0.199813	0.795733	0.25282	102409	4016	98393
Other demyelinating diseases of central nervous system	neurological	-1.23834	1.08397	0.289865	0.253283	158424	135	158289
Major depressive disorder	mental disorders	-0.0927878	0.0815234	0.911387	0.255048	120005	32093	87912
Ventricular fibrillation and flutter	circulatory system	-0.859519	0.756989	0.423365	0.256189	116371	273	116098
Encephalitis	neurological	1.03988	0.916972	2.82887	0.256781	191528	173	191355
Diabetes type 2 with peripheral circulatory disorders	endocrine/metabolic	0.346524	0.305748	1.41414	0.257061	105680	1619	104061
Secondary malignant neoplasm of liver	neoplasms	0.884987	0.781457	2.42295	0.257431	168755	238	168517
Visual field defects	sense organs	-0.249331	0.220265	0.779322	0.257652	155266	3220	152046
Myoclonus	neurological	-0.69147	0.61334	0.500839	0.25958	158701	412	158289
Osteomyelitis, periostitis, and other infections involving bone	musculoskeletal	0.260985	0.231507	1.29821	0.259603	151258	2849	148409
Unspecified osteomyelitis	musculoskeletal	0.305926	0.271451	1.35788	0.259741	150466	2057	148409
Dental abrasion, erosion and attrition	digestive	-0.284704	0.253251	0.752237	0.260929	136736	2447	134289
Genitourinary congenital anomalies	congenital anomalies	0.249331	0.221797	1.28317	0.260954	185629	3108	182521
Benign neoplasm of kidney and other urinary organs	neoplasms	0.649839	0.579456	1.91523	0.26209	128015	437	127578
Gastroparesis	digestive	-0.456573	0.407935	0.633451	0.263042	163812	932	162880
Strabismus and other disorders of binocular eye movements	sense organs	-0.213506	0.191099	0.807748	0.263887	131883	4332	127551
Fracture of hand or wrist	injuries & poisonings	-0.237347	0.212948	0.788718	0.265032	166861	3436	163425
Tension headache	mental disorders	-0.481756	0.432613	0.617698	0.265453	88741	829	87912
Cellulitis and abscess of foot, toe	dermatologic	0.346982	0.311673	1.41479	0.265584	146276	1551	144725
Malignant neoplasm of bladder	neoplasms	0.238294	0.215096	1.26908	0.267927	189516	3331	186185
Calculus of lower urinary tract	genitourinary	0.484843	0.437905	1.62392	0.268213	174174	789	173385
Aneurysm and dissection of heart	circulatory system	1.18181	1.06888	3.26029	0.268876	122234	125	122109
Mood disorders	mental disorders	-0.0796932	0.0721063	0.9234	0.269065	133409	45497	87912
Cholelithiasis	digestive	0.178129	0.161601	1.19498	0.27034	184971	5952	179019
Cancer of esophagus	neoplasms	0.631484	0.573022	1.8804	0.270451	174834	450	174384
Migrain with aura	neurological	-0.483348	0.439275	0.616715	0.271188	177480	807	176673
Other diseases of respiratory system, NEC	respiratory	-0.504776	0.459286	0.603641	0.271749	181202	736	180466
Nephrotic syndrome without mention of glomerulonephritis	genitourinary	0.735262	0.669567	2.08603	0.272154	152020	328	151692
Cervical radiculitis	symptoms	0.162149	0.148818	1.17604	0.275897	158096	7151	150945
Varicose veins of lower extremity	circulatory system	-0.177637	0.163367	0.837247	0.276885	124370	6010	118360
Benign neoplasm of uterus	neoplasms	-0.52452	0.483317	0.591839	0.277811	11084	709	10375
Paraproteinemia	endocrine/metabolic	0.412312	0.380079	1.51031	0.278007	184269	1048	183221
Diverticulitis	digestive	-0.234723	0.216551	0.79079	0.278403	127658	3362	124296
Unspecified erythematous condition	dermatologic	0.844599	0.780355	2.32704	0.279107	145360	240	145120
Organic or persistent insomnia	neurological	-0.448759	0.415221	0.63842	0.279799	112453	902	111551
Chronic thyroiditis	endocrine/metabolic	-0.701735	0.649379	0.495725	0.279865	160848	373	160475
Heart failure with preserved EF [Diastolic heart failure]	circulatory system	0.346552	0.320786	1.41418	0.28	161428	1465	159963
Abnormal granulation tissue	dermatologic	-0.94042	0.870876	0.390464	0.280207	159338	207	159131
Hemorrhagic disorder due to intrinsic circulating anticoagulants	hematopoietic	-0.618594	0.57388	0.538701	0.281071	159135	477	158658
Posttraumatic wound infection not elsewhere classified	injuries & poisonings	-0.594723	0.552144	0.551716	0.281428	165097	508	164589
Dysmetabolic syndrome X	endocrine/metabolic	0.355228	0.330893	1.42651	0.283027	185386	1368	184018
Other signs and symptoms in breast	genitourinary	-0.657728	0.613128	0.518027	0.283387	188504	422	188082
Other chronic nonalcoholic liver disease	digestive	0.184309	0.172309	1.20239	0.284778	164837	5235	159602
Hyperpotassemia	endocrine/metabolic	0.198884	0.185972	1.22004	0.284877	158994	4489	154505
Mitral valve disease	circulatory system	0.696609	0.651515	2.00694	0.284973	167506	349	167157
Cancer of prostate	neoplasms	0.182598	0.170843	1.20033	0.285155	102869	5467	97402
Chorioretinal inflammations, scars, and other disorders of choroid	sense organs	0.257783	0.241971	1.29406	0.286718	122869	2601	120268
Acute upper respiratory infections of multiple or unspecified sites	respiratory	-0.0981993	0.0921836	0.906468	0.286759	154004	21102	132902
Epistaxis or throat hemorrhage	respiratory	0.250326	0.235323	1.28444	0.287439	113616	2780	110836
Cholelithiasis and cholecystitis	digestive	0.156481	0.147108	1.16939	0.287458	186253	7234	179019
Disorders of adrenal glands	endocrine/metabolic	0.35916	0.338168	1.43213	0.288202	169671	1319	168352
Other conditions of brain, NOS	neurological	-0.489128	0.460645	0.613161	0.288312	159020	731	158289
Endometriosis	genitourinary	-0.670169	0.633171	0.511622	0.289858	10208	398	9810
Calcaneal spur; Exostosis NOS	musculoskeletal	-0.197218	0.187046	0.821012	0.291708	114931	4540	110391
Fracture of patella	injuries & poisonings	0.484915	0.461857	1.62404	0.293753	164121	696	163425
Paroxysmal tachycardia, unspecified	circulatory system	-0.218309	0.208053	0.803877	0.294042	119737	3639	116098
Somatoform disorder	mental disorders	-0.225681	0.215269	0.797973	0.294469	91372	3460	87912
Aneurysm of other specified artery	circulatory system	0.841846	0.804337	2.32065	0.295268	153067	227	152840
Rash and other nonspecific skin eruption	dermatologic	0.118805	0.113733	1.12615	0.296211	147037	12822	134215
Prurigo and Lichen	dermatologic	0.265775	0.254771	1.30444	0.296859	147458	2338	145120
Ventral hernia	digestive	0.229364	0.219873	1.2578	0.296872	156970	3145	153825
Astigmatism	sense organs	0.083666	0.0803096	1.08727	0.297507	134693	30345	104348
Other disorders of soft tissues	musculoskeletal	-0.341004	0.327724	0.711056	0.298098	111861	1470	110391
Insect bite	injuries & poisonings	0.342856	0.329513	1.40897	0.29811	186552	1387	185165
Laxity of ligament or hypermobility syndrome	musculoskeletal	0.987683	0.949676	2.68501	0.29833	110551	160	110391
Other inflammatory spondylopathies	musculoskeletal	-0.281048	0.270367	0.754992	0.29857	148306	2123	146183
Hematemesis	digestive	-0.602632	0.580068	0.547369	0.298852	150021	459	149562
Other paralytic syndromes	neurological	-0.28644	0.276159	0.750932	0.299629	160316	2027	158289
Abnormal spermatozoa	genitourinary	-0.707014	0.682381	0.493115	0.300157	75913	337	75576
Varicose veins	circulatory system	-0.159317	0.154598	0.852726	0.302765	125106	6746	118360
Pruritus and related conditions	dermatologic	-0.220541	0.214199	0.802085	0.303194	185393	3421	181972
Encephalitis, non-infectious	neurological	1.14867	1.11644	3.15399	0.303541	191471	116	191355
Sensorineural hearing loss	sense organs	-0.0665629	0.0647291	0.935604	0.303795	154814	60988	93826
Eosinophilia	hematopoietic	-0.761818	0.74377	0.466817	0.30571	168032	282	167750
Other intestinal obstruction	digestive	0.305822	0.299489	1.35774	0.307184	125992	1696	124296
Congenital anomalies of male genital organs	congenital anomalies	0.894002	0.876369	2.44489	0.307671	169482	190	169292
Diabetes type 1 with peripheral circulatory disorders	endocrine/metabolic	1.02588	1.00614	2.78955	0.307908	104204	143	104061
Other cardiomyopathy	circulatory system	0.948559	0.930831	2.58199	0.308182	179556	167	179389
Dementias	mental disorders	0.258947	0.254278	1.29557	0.308506	163103	2359	160744
Hemorrhage from gastrointestinal ulcer	digestive	0.620759	0.610676	1.86034	0.309386	181942	396	181546
Melanomas of skin, dx or hx	neoplasms	0.173635	0.171254	1.18962	0.310629	149960	5309	144651
Gouty arthropathy	endocrine/metabolic	0.240468	0.237484	1.27184	0.311268	175236	2712	172524
Glucocorticoid deficiency	endocrine/metabolic	-0.853643	0.843263	0.425861	0.31139	168572	220	168352
Other disorders of metabolism	endocrine/metabolic	0.57753	0.572017	1.78163	0.312668	184468	450	184018
Disorders of muscle, ligament, and fascia	musculoskeletal	0.488549	0.484057	1.62995	0.31284	111026	635	110391
Disorders of refraction and accommodation; blindness and low vision	sense organs	0.0616835	0.0612011	1.06363	0.313511	170642	66294	104348
Coronary atherosclerosis	circulatory system	0.0689571	0.0684498	1.07139	0.313737	166987	44878	122109
Other specified nonpsychotic and/or transient mental disorders	mental disorders	-0.236989	0.235573	0.789	0.314411	163539	2795	160744
Other headache syndromes	neurological	0.463131	0.460384	1.58904	0.314431	177376	703	176673
Vascular dementia	mental disorders	0.518158	0.515476	1.67893	0.314799	161307	563	160744
Benign neoplasm of unspecified sites	neoplasms	0.73561	0.732054	2.08676	0.314965	191632	274	191358
Lymphadenitis	hematopoietic	-0.226531	0.225537	0.797294	0.315181	170804	3054	167750
Contact dermatitis and other eczema due to plants [except food]	injuries & poisonings	-0.496358	0.49463	0.608744	0.315623	131321	631	130690
Disorders of amino-acid metabolism	endocrine/metabolic	-0.685982	0.683863	0.503595	0.315813	183554	333	183221
Infection of the eye	sense organs	0.188128	0.187799	1.20699	0.316464	141797	4421	137376
Bone cancer	neoplasms	0.974438	0.974794	2.64968	0.317487	191753	153	191600
Peritonitis and retroperitoneal infections	digestive	-0.532803	0.533872	0.586957	0.318281	173232	543	172689
Respiratory abnormalities	respiratory	-0.21687	0.217487	0.805035	0.318686	187407	3269	184138
Synovitis and tenosynovitis	musculoskeletal	-0.153066	0.153638	0.858073	0.319117	117286	6895	110391
Stricture of artery	circulatory system	-0.704293	0.70704	0.494458	0.319195	153152	312	152840
Type 2 diabetes	endocrine/metabolic	0.0622046	0.0624509	1.06418	0.319223	166893	62832	104061
Aneurysm of iliac artery	circulatory system	0.542292	0.544497	1.71994	0.319274	153341	501	152840
Intervertebral disc disorders	musculoskeletal	-0.0811001	0.0814473	0.922101	0.319378	158379	27745	130634
Other benign neoplasm of connective and other soft tissue	neoplasms	-0.433557	0.435916	0.6482	0.319936	180176	810	179366
Depression	mental disorders	-0.0798421	0.0805887	0.923262	0.321815	121044	33132	87912
Type 2 diabetes with neurological manifestations	endocrine/metabolic	0.107992	0.109758	1.11404	0.32516	118313	14252	104061
Sebaceous cyst	dermatologic	-0.118984	0.121011	0.887822	0.325484	161082	11178	149904
Arterial embolism and thrombosis of lower extremity artery	circulatory system	-0.477164	0.485357	0.620541	0.325549	153495	655	152840
Kidney replaced by transpant	genitourinary	0.526341	0.535651	1.69273	0.325795	152210	518	151692
Encounter for long-term (current) use of aspirin	circulatory system	0.252137	0.256787	1.28677	0.326153	120672	2312	118360
Diabetes mellitus	endocrine/metabolic	0.0608656	0.0623211	1.06276	0.328745	167293	63232	104061
Macular puckering of retina	sense organs	0.183709	0.188498	1.20167	0.329763	119599	4411	115188
Dysuria	genitourinary	-0.261104	0.268136	0.770201	0.330168	145632	2172	143460
Inflammatory diseases of prostate	genitourinary	-0.138402	0.142476	0.870749	0.331347	105519	8117	97402
Polyneuropathy in diabetes	endocrine/metabolic	0.139673	0.143935	1.1499	0.331851	111875	7814	104061
Osteoporosis NOS	musculoskeletal	0.1502	0.154981	1.16207	0.33247	178406	6677	171729
Other dyschromia	dermatologic	-0.247633	0.255564	0.780646	0.332561	147490	2370	145120
Derangement of joint, non-traumatic	musculoskeletal	-0.260904	0.269297	0.770355	0.332627	165948	2135	163813
Polyphagia	endocrine/metabolic	0.94567	0.977755	2.57454	0.333452	156909	151	156758
Disorders of carbohydrate transport and metabolism	endocrine/metabolic	0.315583	0.326719	1.37106	0.334086	190963	1411	189552
Muscle/tendon sprain	injuries & poisonings	0.542922	0.563372	1.72103	0.335196	145669	469	145200
Ulceration of the lower GI tract	digestive	-0.582067	0.60483	0.558742	0.335867	124722	426	124296
Psoriatic arthropathy	dermatologic	0.358509	0.373606	1.43119	0.33726	141950	1074	140876
Chronic sinusitis	respiratory	-0.101408	0.105916	0.903564	0.338346	126469	15633	110836
Osteoporosis	musculoskeletal	0.145695	0.152277	1.15684	0.33868	178661	6932	171729
Symptoms and disorders of the joints	musculoskeletal	0.12318	0.128911	1.13109	0.339305	173437	9624	163813
Noninfectious disorders of lymphatic channels	circulatory system	-0.374525	0.392357	0.687616	0.339805	191867	1005	190862
Swelling of limb	symptoms	0.216792	0.227382	1.24209	0.340373	175463	2964	172499
Neurofibromatosis	neoplasms	1.04203	1.09387	2.83496	0.340791	168639	122	168517
Corneal ulcer	sense organs	0.546121	0.575484	1.72654	0.342633	137824	448	137376
Other disorders of bladder	genitourinary	-0.132039	0.139402	0.876307	0.343546	183918	8205	175713
Reflux esophagitis	digestive	-0.230682	0.243966	0.793992	0.344379	102808	2630	100178
Bariatric surgery	digestive	-0.434965	0.460975	0.647287	0.345386	192482	727	191755
Gastric ulcer	digestive	0.340817	0.36296	1.4061	0.347734	182685	1139	181546
Myalgia and myositis unspecified	symptoms	-0.119553	0.127334	0.887317	0.347785	182274	10156	172118
Cyst of kidney, acquired	genitourinary	0.254962	0.271561	1.29041	0.347796	153778	2086	151692
Macular degeneration, wet	sense organs	-0.274259	0.292901	0.760135	0.34909	117007	1819	115188
Secondary malignancy of respiratory organs	neoplasms	-0.636296	0.680701	0.529249	0.349909	168851	334	168517
Balanoposthitis	genitourinary	-0.426543	0.456535	0.652762	0.350146	98145	743	97402
Polydipsia	endocrine/metabolic	1.10449	1.18276	3.01769	0.350395	154609	104	154505
Atherosclerosis	circulatory system	-0.149411	0.160178	0.861215	0.350934	159025	6185	152840
Irregular menstrual cycle	genitourinary	0.503579	0.540524	1.65463	0.351518	5409	572	4837
Complex regional/central pain syndrome	neurological	-0.418726	0.451219	0.657885	0.353414	138711	765	137946
Spirochetal infection	infectious diseases	0.508078	0.548351	1.66209	0.354157	183522	497	183025
Elevated white blood cell count	hematopoietic	-0.265475	0.286622	0.766841	0.354331	169630	1880	167750
Poisoning by primarily systemic agents	injuries & poisonings	0.542976	0.5889	1.72112	0.356519	172138	427	171711
Other and unspecified disc disorder	musculoskeletal	-0.316728	0.343672	0.728529	0.356738	131947	1313	130634
Testicular hypofunction	endocrine/metabolic	-0.123135	0.134059	0.884144	0.358352	165046	8947	156099
Acute laryngitis and tracheitis	respiratory	0.751665	0.818467	2.12053	0.35842	133123	221	132902
Splenomegaly	digestive	0.406591	0.442982	1.50169	0.358698	150324	762	149562
Benign neoplasm of pituitary gland and craniopharyngeal duct (pouch)	neoplasms	-0.446476	0.486539	0.639879	0.358798	190329	656	189673
Dermatitis due to solar radiation	injuries & poisonings	0.228445	0.249188	1.25664	0.35927	133145	2455	130690
Precordial pain	circulatory system	-0.449867	0.491093	0.637713	0.359639	121020	639	120381
Iatrogenic pulmonary embolism and infarction	circulatory system	-0.892401	0.97542	0.409671	0.36025	118525	165	118360
Ganglion and cyst of synovium, tendon, and bursa	musculoskeletal	-0.22231	0.243649	0.800667	0.361549	113027	2636	110391
Strabismus (not specified as paralytic)	sense organs	-0.209378	0.229938	0.811089	0.362515	130513	2962	127551
Unspecified polyarthropathy or polyarthritis	musculoskeletal	0.445232	0.489391	1.56085	0.362945	149032	623	148409
Congenital anomalies of limbs	congenital anomalies	-0.259751	0.285607	0.771244	0.363102	186558	1898	184660
Retinal detachments and defects	sense organs	0.176846	0.194505	1.19345	0.363237	124372	4104	120268
Disorders of protein plasma/amino-acid transport and metabolism	endocrine/metabolic	0.265837	0.294634	1.30452	0.366918	184976	1755	183221
Benign mammary dysplasias	genitourinary	-0.372117	0.412633	0.689274	0.367158	8446	1032	7414
Abdominal pain	symptoms	0.0720485	0.0800785	1.07471	0.368267	170240	28715	141525
Kyphoscoliosis and scoliosis	musculoskeletal	-0.349626	0.389329	0.704951	0.369174	151291	1025	150266
Decubitus ulcer	dermatologic	-0.270653	0.301568	0.762881	0.369459	181768	1696	180072
Cerebral edema and compression of brain	neurological	-1.00294	1.11753	0.366801	0.369476	158414	125	158289
Cellulitis and abscess of oral soft tissues	digestive	-0.55893	0.623082	0.571821	0.369697	177888	398	177490
Other disorders of lipoid metabolism	endocrine/metabolic	0.277994	0.310276	1.32048	0.370276	185583	1565	184018
Acid-base balance disorder	endocrine/metabolic	0.311944	0.348635	1.36608	0.370916	155743	1238	154505
Spinal stenosis of lumbar region	musculoskeletal	-0.128923	0.144134	0.879041	0.371072	138431	7797	130634
Muscle weakness	symptoms	0.143273	0.160202	1.15405	0.371145	170919	6098	164821
Other symptoms involving urinary system	genitourinary	-0.255798	0.286213	0.774298	0.371465	145355	1895	143460
Diplopia and disorders of binocular vision	sense organs	-0.220818	0.247346	0.801863	0.371993	154589	2543	152046
Premenopausal menorrhagia	genitourinary	-0.871414	0.976467	0.41836	0.372171	5006	169	4837
Disorders of iris and ciliary body	sense organs	-0.29921	0.335839	0.741404	0.372965	128922	1371	127551
Cardiomegaly	circulatory system	0.223103	0.250564	1.24995	0.373249	178972	2434	176538
Encounter for long-term (current) use of anticoagulants, antithrombotics, aspirin	circulatory system	0.192694	0.216875	1.21251	0.374271	121640	3280	118360
Agorophobia, social phobia, and panic disorder	mental disorders	0.143836	0.161969	1.15469	0.374515	94150	6238	87912
Other acquired musculoskeletal deformity	musculoskeletal	-0.284544	0.32045	0.752358	0.374567	151769	1503	150266
Dysplasia of female genital organs	genitourinary	-0.934752	1.05374	0.392683	0.375033	12759	141	12618
Spondylosis without myelopathy	musculoskeletal	-0.0900788	0.101649	0.913859	0.375526	147235	16601	130634
Electrolyte imbalance	endocrine/metabolic	0.0958125	0.108296	1.10055	0.376304	168553	14048	154505
Angina pectoris	circulatory system	0.117618	0.13304	1.12481	0.376653	131237	9128	122109
Other specified disorders of plasma protein metabolism	endocrine/metabolic	0.855032	0.967624	2.35145	0.37689	183377	156	183221
Other disorders of bone and cartilage	musculoskeletal	0.336635	0.381187	1.40023	0.37717	144560	1036	143524
Hodgkin's disease	neoplasms	0.602902	0.684481	1.82741	0.378417	185702	317	185385
Arthropod-borne diseases	infectious diseases	0.883503	1.00384	2.41936	0.378794	183170	145	183025
Septic shock	injuries & poisonings	-0.856975	0.975172	0.424444	0.379513	189640	165	189475
Giant cell arteritis	circulatory system	-0.692783	0.788759	0.500182	0.37977	153091	251	152840
Hyperhidrosis	dermatologic	0.391973	0.446424	1.4799	0.379929	150655	751	149904
Other upper respiratory disease	respiratory	-0.175582	0.200425	0.838969	0.381005	114757	3921	110836
Dependence on respirator [Ventilator] or supplemental oxygen	respiratory	-0.29056	0.331743	0.747845	0.381107	173585	1400	172185
Pulmonary heart disease	circulatory system	0.151943	0.173742	1.16409	0.38183	181672	5134	176538
Delirium due to conditions classified elsewhere	mental disorders	-0.551866	0.632067	0.575874	0.382602	161130	386	160744
Superficial cellulitis and abscess	dermatologic	0.0739624	0.0848052	1.07677	0.38313	169302	24577	144725
Open wound of foot except toe(s) alone	injuries & poisonings	0.409174	0.471509	1.50557	0.385506	165259	670	164589
Herpes simplex	infectious diseases	-0.187598	0.216516	0.828948	0.386248	149277	3369	145908
Periapical abscess	digestive	-0.288357	0.333931	0.749494	0.38785	135681	1392	134289
Acquired foot deformities	musculoskeletal	0.0832368	0.0964499	1.0868	0.388135	168540	18274	150266
Spondylosis and allied disorders	musculoskeletal	-0.0835818	0.0969518	0.919816	0.388634	149114	18480	130634
Amblyopia	sense organs	-0.235232	0.273091	0.790388	0.389036	154126	2080	152046
Bacterial enteritis	infectious diseases	-0.335065	0.3896	0.715292	0.389777	187204	1019	186185
Complication due to other implant and internal device	injuries & poisonings	-0.450214	0.524223	0.637492	0.390438	180256	561	179695
Carcinoid syndrome	endocrine/metabolic	-0.992801	1.15773	0.370538	0.391147	168469	117	168352
Diseases of pulp and periapical tissues	digestive	-0.131239	0.153737	0.877008	0.393293	141083	6794	134289
Atrial fibrillation	circulatory system	-0.082167	0.0964012	0.921118	0.394023	135248	19150	116098
Schizophrenia and other psychotic disorders	mental disorders	0.127151	0.149236	1.13559	0.394208	95287	7375	87912
Loose body in joint	musculoskeletal	0.937683	1.10393	2.55406	0.395657	163932	119	163813
Disorders of uterus, NEC	genitourinary	0.344561	0.406232	1.41137	0.396334	11264	985	10279
Shock	symptoms	0.882037	1.04112	2.41582	0.396883	192541	134	192407
Gastritis and duodenitis	digestive	0.122061	0.144213	1.12982	0.397333	170450	7570	162880
Hemangioma and lymphangioma, any site	neoplasms	-0.261265	0.309622	0.770077	0.398772	188029	1623	186406
Cancer of other endocrine glands	neoplasms	0.621084	0.736246	1.86094	0.398904	189945	272	189673
Rheumatic disease of the heart valves	circulatory system	0.222147	0.264254	1.24875	0.400541	169348	2191	167157
Seborrheic keratosis	dermatologic	-0.0720854	0.0858796	0.930451	0.401257	148831	24731	124100
Aortic aneurysm	circulatory system	0.130203	0.155355	1.13906	0.401974	159365	6525	152840
Other disorders of cervical region	musculoskeletal	0.334691	0.399762	1.39751	0.402467	131578	944	130634
Congenital deficiency of other clotting factors (including factor VII)	hematopoietic	-0.81436	0.973727	0.442923	0.402968	158822	164	158658
Cystic kidney disease	congenital anomalies	0.214313	0.256435	1.23901	0.403302	184841	2320	182521
Mycoses	infectious diseases	0.308792	0.370231	1.36178	0.404251	134813	1095	133718
Congenital anomalies of posterior segment of eye	congenital anomalies	-0.95747	1.1482	0.383863	0.404344	188456	119	188337
Embolism and thrombosis of abdominal aorta	circulatory system	0.927205	1.1159	2.52744	0.406028	152957	117	152840
Retention of urine	genitourinary	0.134745	0.162176	1.14424	0.406057	149452	5992	143460
Other alveolar and parietoalveolar pneumonopathy	respiratory	0.325035	0.39144	1.38408	0.406337	173166	981	172185
Nonsenile Cataract	sense organs	-0.202648	0.244325	0.816566	0.406867	96021	2623	93398
Cancer of other male genital organs	neoplasms	0.350915	0.423492	1.42037	0.407317	167793	836	166957
Disorders of vitreous body	sense organs	-0.101428	0.122505	0.903546	0.407698	138588	11037	127551
Infection/inflammation of internal prosthetic device; implant; and graft	infectious diseases	-0.290766	0.352037	0.74769	0.40883	186645	1240	185405
Fracture of neck of femur	injuries & poisonings	0.299137	0.362189	1.34869	0.408853	164574	1149	163425
Conjunctivitis, noninfectious	sense organs	-0.222218	0.269303	0.800741	0.409281	139525	2149	137376
Congenital anomalies of intestine	congenital anomalies	-1.00441	1.23434	0.36626	0.415803	182624	103	182521
Calculus of bile duct	digestive	0.362569	0.445894	1.43702	0.416145	179772	753	179019
Ulcerative colitis (chronic)	digestive	0.491564	0.604584	1.63487	0.416183	124708	412	124296
Atrophy of edentulous alveolar ridge	digestive	-0.346228	0.427712	0.707351	0.418234	135137	848	134289
Visual disturbances	sense organs	-0.0830425	0.102703	0.920312	0.418764	167992	15946	152046
Asthma with exacerbation	respiratory	-0.298176	0.369515	0.742171	0.419702	160926	1137	159789
Throat pain	respiratory	0.483943	0.599756	1.62246	0.419724	111251	415	110836
Rheumatism, unspecified and fibrositis	musculoskeletal	-0.315526	0.391304	0.729405	0.420043	111424	1033	110391
Sexually transmitted infections (not HIV or hepatitis)	infectious diseases	0.333726	0.414397	1.39616	0.420629	191434	876	190558
Cerebral atherosclerosis	circulatory system	0.511477	0.635834	1.66775	0.421155	161205	366	160839
Localized adiposity	endocrine/metabolic	-0.741838	0.923046	0.476238	0.421579	103177	183	102994
Abdominal aortic aneurysm	circulatory system	0.136679	0.170354	1.14646	0.422367	158223	5383	152840
Suicidal ideation or attempt	mental disorders	0.134906	0.168209	1.14443	0.422545	93595	5683	87912
Hallux valgus (Bunion)	musculoskeletal	0.147628	0.184156	1.15908	0.422757	154887	4621	150266
Type 1 diabetes	endocrine/metabolic	0.124698	0.155658	1.13281	0.423072	110662	6601	104061
Thyrotoxicosis with or without goiter	endocrine/metabolic	0.214339	0.268461	1.23904	0.424638	162585	2110	160475
Acquired deformities of forearm	musculoskeletal	-0.882964	1.11514	0.413555	0.428479	150392	126	150266
Benign neoplasm of eye, uveal	neoplasms	-0.150048	0.189537	0.860666	0.428561	186702	4361	182341
Disorders of fluid, electrolyte, and acid-base balance	endocrine/metabolic	0.0739578	0.093505	1.07676	0.428973	173943	19438	154505
Migraine	neurological	-0.10069	0.127307	0.904214	0.42899	187088	10415	176673
Celiac disease	digestive	-0.482379	0.610774	0.617313	0.429654	124713	417	124296
Anxiety disorder	mental disorders	-0.0600338	0.0763076	0.941733	0.431438	126169	38257	87912
Allergic rhinitis	respiratory	-0.06166	0.0785955	0.940202	0.432733	142964	32128	110836
Psychogenic and somatoform disorders	mental disorders	-0.160845	0.205241	0.851424	0.433224	91727	3815	87912
Other cardiac conduction disorders	circulatory system	-0.839154	1.07123	0.432076	0.43342	116235	137	116098
Viral infection	infectious diseases	0.268035	0.342622	1.30739	0.434035	147198	1290	145908
Eating disorder	mental disorders	0.433484	0.554897	1.54262	0.434686	88417	505	87912
Premenstrual tension syndromes	genitourinary	-0.862091	1.10569	0.422278	0.435577	4968	131	4837
Seborrhea	dermatologic	0.427893	0.550012	1.53402	0.436587	150403	499	149904
Fracture of upper limb	injuries & poisonings	-0.146361	0.188561	0.863846	0.437633	167815	4390	163425
Dissociative disorder	mental disorders	-0.632295	0.815082	0.531371	0.4379	88149	237	87912
Retinal detachment with retinal defect	sense organs	0.228561	0.295773	1.25679	0.439665	122000	1732	120268
Congenital coagulation defects	hematopoietic	-0.60292	0.785657	0.547211	0.442839	158909	251	158658
Radiotherapy	neoplasms	-0.191489	0.249842	0.825728	0.443414	170991	2474	168517
Degenerative disease of the spinal cord	neurological	-0.282203	0.368353	0.754121	0.443605	159420	1131	158289
Painful respiration	respiratory	0.178112	0.232818	1.19496	0.444256	109688	2870	106818
Congenital anomalies of urinary system	congenital anomalies	0.189467	0.248323	1.2086	0.445473	184998	2477	182521
Unspecified monoarthritis	musculoskeletal	-0.728911	0.955429	0.482434	0.445514	148579	170	148409
Blindness and low vision	sense organs	-0.118851	0.156173	0.88794	0.446641	111010	6662	104348
Tuberculosis	infectious diseases	0.350577	0.460992	1.41989	0.446965	173968	704	173264
Disorders involving the immune mechanism	endocrine/metabolic	-0.481367	0.633389	0.617938	0.447263	191775	386	191389
Other inflammatory disorders of male genital organs	genitourinary	0.598505	0.79481	1.8194	0.451441	97636	234	97402
Syncope and collapse	symptoms	-0.0951223	0.126599	0.909262	0.452432	183754	10000	173754
Hemorrhoids	circulatory system	-0.0678923	0.0906847	0.934361	0.45406	140156	21796	118360
Anomalies of pupillary function	sense organs	-0.430136	0.57583	0.650421	0.455073	128016	465	127551
Other peripheral nerve disorders	neurological	0.0572418	0.0766478	1.05891	0.455175	169678	31732	137946
Antihypertensive agents causing adverse effects	injuries & poisonings	-0.804962	1.08022	0.447105	0.456162	171845	134	171711
Cyst and pseudocyst of pancreas	digestive	0.389702	0.525453	1.47654	0.458299	187946	542	187404
Erythematous conditions	dermatologic	-0.0927081	0.125188	0.911459	0.458964	155491	10371	145120
Other disorders of male genital organs	genitourinary	-0.171478	0.231639	0.842419	0.459131	78538	2962	75576
Torticollis	musculoskeletal	0.719256	0.973478	2.0529	0.459997	130790	156	130634
Degenerative and vascular disorders of ear	sense organs	0.286464	0.388991	1.33171	0.46147	94821	995	93826
Cellulitis and abscess of trunk	dermatologic	0.206416	0.281185	1.22926	0.462893	146648	1923	144725
Chronic laryngitis	respiratory	0.523524	0.714354	1.68797	0.463642	111131	295	110836
Bronchiectasis	respiratory	-0.41935	0.574941	0.657474	0.46577	160258	469	159789
Type 2 diabetes with ketoacidosis	endocrine/metabolic	0.457002	0.627176	1.57933	0.466206	104438	377	104061
Dysmenorrhea	genitourinary	-0.377075	0.519862	0.685865	0.468245	5478	641	4837
Nerve root lesions	neurological	0.311372	0.432413	1.3653	0.471476	138757	811	137946
Myopathy	neurological	0.445786	0.621017	1.56172	0.472861	165690	387	165303
Glomerulonephritis	genitourinary	0.394186	0.550975	1.48318	0.474341	152185	493	151692
Spermatocele	genitourinary	0.334959	0.469471	1.39788	0.475548	76259	683	75576
Blister	injuries & poisonings	0.393251	0.551257	1.48179	0.475617	191167	492	190675
Spinal cord injury without evidence of spinal bone injury	injuries & poisonings	-0.424109	0.594783	0.654353	0.475816	192415	435	191980
Arthralgia/ankylosis of temporomandibular joint	digestive	-0.784223	1.10212	0.456474	0.47674	134418	129	134289
Peripheral vascular disease	circulatory system	-0.0772411	0.108606	0.925667	0.476956	166951	14111	152840
Adverse effects of sedatives or other central nervous system depressants and anesthetics	injuries & poisonings	0.543305	0.76493	1.72169	0.477538	171963	252	171711
Enthesopathy	musculoskeletal	0.0766372	0.10812	1.07965	0.478439	125156	14765	110391
Transient alteration of awareness	mental disorders	-0.510518	0.721277	0.600185	0.479071	161040	296	160744
Disorders of sweat glands	dermatologic	-0.258764	0.365868	0.772005	0.479404	151060	1156	149904
Gastrointestinal complications	digestive	0.446486	0.633709	1.56281	0.481084	173059	370	172689
Fluid overload	endocrine/metabolic	0.354074	0.502861	1.42486	0.481359	155099	594	154505
Esophageal atresia/tracheoesophageal fistula	congenital anomalies	0.824715	1.1742	2.28123	0.482455	182627	106	182521
Macular degeneration (senile) of retina NOS	sense organs	-0.135499	0.193289	0.87328	0.483292	119430	4242	115188
Rosacea	dermatologic	-0.118955	0.169756	0.887848	0.483468	150576	5456	145120
Testicular dysfunction	endocrine/metabolic	-0.0920214	0.131491	0.912086	0.484034	165408	9309	156099
Bladder neck obstruction	genitourinary	-0.185595	0.265217	0.83061	0.484062	177909	2196	175713
Cystoid macular degeneration of retina	sense organs	0.183443	0.263919	1.20135	0.487009	117388	2200	115188
Anemia in neoplastic disease	hematopoietic	0.587413	0.84767	1.79933	0.488326	146262	208	146054
Other vitamin B12 deficiency anemia	hematopoietic	-0.225726	0.326728	0.797937	0.489649	147506	1452	146054
Torsion dystonia	neurological	-0.316681	0.45903	0.728563	0.490262	159021	732	158289
Gross hematuria	genitourinary	0.162945	0.236219	1.17697	0.490319	149694	2761	146933
Other specified erythematous conditions	dermatologic	-0.233968	0.339261	0.791387	0.49042	146465	1345	145120
Musculoskeletal symptoms referable to limbs	symptoms	0.421666	0.611544	1.5245	0.490502	172897	398	172499
Certain early complications of trauma or procedure	injuries & poisonings	-0.561166	0.81503	0.570543	0.491124	192388	233	192155
Atherosclerosis of native arteries of the extremities with ulceration or gangrene	circulatory system	0.340963	0.496511	1.4063	0.49226	153446	606	152840
Secondary hypothyroidism	endocrine/metabolic	-0.270694	0.397303	0.76285	0.495663	161452	977	160475
Simple and unspecified goiter	endocrine/metabolic	-0.311459	0.457754	0.732378	0.496247	161215	740	160475
Sciatica	symptoms	0.110492	0.162407	1.11683	0.496289	156946	6001	150945
Lesions of stomach and duodenum	digestive	0.711104	1.04555	2.03624	0.496425	163014	134	162880
Other forms of chronic heart disease	circulatory system	0.11232	0.165232	1.11887	0.496648	127916	5807	122109
Hearing loss	sense organs	-0.0401506	0.0590685	0.960645	0.496676	177193	83367	93826
Suicide or self-inflicted injury	mental disorders	0.222281	0.327374	1.24892	0.497149	89334	1422	87912
Senile dementia	mental disorders	-0.439331	0.648286	0.644467	0.497974	161115	371	160744
Hidradenitis	dermatologic	-0.409314	0.604062	0.664105	0.498024	150328	424	149904
Coagulation defects	hematopoietic	-0.125323	0.185538	0.882212	0.499385	163206	4548	158658
Primary angle-closure glaucoma	sense organs	-0.189178	0.280957	0.827639	0.500734	122243	1975	120268
Symbolic dysfunction	mental disorders	0.563568	0.837202	1.75693	0.500848	160955	211	160744
Secondary malignancy of brain/spine	neoplasms	-0.701073	1.04184	0.496053	0.501001	168660	143	168517
Cervical cancer and dysplasia	neoplasms	-0.33081	0.492936	0.718342	0.502156	9781	679	9102
Central/nonobstroctive sleep apnea	neurological	-0.28425	0.423759	0.752579	0.50236	112405	854	111551
Pneumonitis due to inhalation of food or vomitus	respiratory	0.388448	0.580703	1.47469	0.503542	172630	445	172185
Heartburn	digestive	0.227829	0.340672	1.25587	0.503646	101480	1302	100178
Breast cancer	neoplasms	-0.279217	0.417998	0.756376	0.504143	188962	935	188027
Joint effusions	musculoskeletal	-0.188562	0.282305	0.828149	0.504173	165754	1941	163813
Pemphigus and pemphigoid	dermatologic	-0.767439	1.14934	0.464201	0.50431	145239	119	145120
Pain, swelling or discharge of eye	sense organs	-0.234927	0.351917	0.790628	0.504412	128796	1245	127551
Cervical intraepithelial neoplasia [CIN] [Cervical dysplasia]	neoplasms	-0.357544	0.537719	0.699392	0.506096	9666	564	9102
Calculus of ureter	genitourinary	-0.159798	0.240385	0.852316	0.506205	176071	2686	173385
Fracture of clavicle or scapula	injuries & poisonings	-0.272149	0.40969	0.761741	0.506511	164339	914	163425
Sepsis	injuries & poisonings	-0.240249	0.364014	0.786432	0.509255	190632	1157	189475
Anal and rectal polyp	digestive	0.226712	0.344011	1.25447	0.509879	173963	1274	172689
Cardiac conduction disorders	circulatory system	-0.0655053	0.0999921	0.936594	0.5124	133764	17666	116098
Pityriasis	dermatologic	0.751589	1.1493	2.12037	0.513141	145231	111	145120
Abnormal findings examination of lungs	respiratory	-0.0938853	0.143604	0.910387	0.513254	181784	7698	174086
Neurological disorders	mental disorders	-0.0768979	0.117771	0.925984	0.513791	172485	11741	160744
Disorders of diaphragm	respiratory	-0.437087	0.670132	0.645916	0.514247	184482	344	184138
Supraventricular premature beats	circulatory system	-0.423018	0.650267	0.655067	0.51535	116464	366	116098
Incisional hernia	digestive	-0.184996	0.285813	0.831108	0.517462	155702	1877	153825
Disorders of optic nerve and visual pathways	sense organs	0.142326	0.220822	1.15295	0.519234	130713	3162	127551
Cancer of other female genital organs	neoplasms	-0.615926	0.955803	0.54014	0.519312	11539	171	11368
Memory loss	mental disorders	-0.110703	0.171994	0.895205	0.519808	166056	5312	160744
Cardiac complications, not elsewhere classified	circulatory system	-0.510731	0.793724	0.600057	0.519924	160209	246	159963
Occlusion of cerebral arteries	circulatory system	0.133874	0.208178	1.14325	0.520176	164369	3530	160839
Nonspecific elevation of levels of transaminase or lactic acid dehydrogenase [LDH]	digestive	0.200742	0.313237	1.22231	0.521612	161149	1547	159602
Open-angle glaucoma	sense organs	-0.0640444	0.100206	0.937963	0.522741	137560	17292	120268
Other CNS infection and poliomyelitis	neurological	0.461019	0.724007	1.58569	0.524281	191640	285	191355
Fracture of ankle and foot	injuries & poisonings	-0.108155	0.169983	0.897488	0.524601	168867	5442	163425
Lupus (localized and systemic)	dermatologic	-0.339391	0.533776	0.712204	0.524887	145659	539	145120
Respiratory failure	respiratory	0.164551	0.259192	1.17886	0.52552	174450	2265	172185
Ulceration of intestine	digestive	-0.446868	0.706879	0.639629	0.527276	124606	310	124296
Other cerebral degenerations	neurological	-0.352392	0.558238	0.703005	0.527872	158782	493	158289
Atrial fibrillation and flutter	circulatory system	-0.0595465	0.0945668	0.942192	0.528906	136120	20022	116098
Anemia in chronic kidney disease	hematopoietic	0.206356	0.32788	1.22919	0.52911	147470	1416	146054
Other hemoglobinopathies	hematopoietic	0.479744	0.762693	1.61566	0.52934	146324	270	146054
Peritoneal or intestinal adhesions	digestive	0.589575	0.940355	1.80322	0.530679	124464	168	124296
Fracture of unspecified bones	injuries & poisonings	-0.128704	0.205321	0.879234	0.530762	167110	3685	163425
Other hypertrophic and atrophic conditions of skin	dermatologic	-0.0675694	0.107873	0.934663	0.531068	173306	14175	159131
Nephritis and nephropathy with pathological lesion	genitourinary	-0.30104	0.482201	0.740048	0.532428	152356	664	151692
Juvenile osteochondrosis	musculoskeletal	0.612471	0.984243	1.84499	0.53376	143676	152	143524
Hydrocephalus	neurological	-0.458846	0.740722	0.632013	0.535615	158569	280	158289
Abnormality of gait	neurological	0.0711458	0.114859	1.07374	0.53564	170902	12367	158535
Other allied disorders of spine	musculoskeletal	-0.44891	0.727095	0.638323	0.536969	130926	292	130634
H. pylori	infectious diseases	0.231354	0.37751	1.26031	0.53998	174322	1058	173264
Pain and other symptoms associated with female genital organs	genitourinary	0.248237	0.405228	1.28176	0.540149	10869	1003	9866
Infertility, male	genitourinary	-0.505154	0.827113	0.603413	0.541369	75804	228	75576
Thyroid cyst	endocrine/metabolic	-0.555257	0.909183	0.573925	0.541384	160662	187	160475
Hereditary hemolytic anemias	hematopoietic	0.407182	0.667621	1.50258	0.541928	146404	350	146054
Disorders of phosphorus metabolism	endocrine/metabolic	0.321636	0.534476	1.37938	0.547322	182000	522	181478
Chorioretinal scars	sense organs	0.154779	0.257939	1.1674	0.548465	122560	2292	120268
Substance addiction and disorders	mental disorders	0.0586907	0.0979155	1.06045	0.548905	129104	18418	110686
Phlebitis and thrombophlebitis of lower extremities	circulatory system	-0.243235	0.408393	0.784088	0.55145	119285	925	118360
Cervicalgia	symptoms	0.0490483	0.0828348	1.05027	0.553769	177787	26019	151768
Digestive congenital anomalies	congenital anomalies	-0.358339	0.606599	0.698836	0.554698	182939	418	182521
Unequal leg length (acquired)	musculoskeletal	-0.174446	0.296417	0.839922	0.556186	152021	1755	150266
Herpes zoster with nervous system complications	infectious diseases	-0.24566	0.418965	0.782188	0.557641	146786	878	145908
Skull and face fracture and other intercranial injury	injuries & poisonings	-0.108219	0.184839	0.897431	0.558227	186557	4552	182005
Symptomatic artificial menopause	genitourinary	0.598119	1.02243	1.81869	0.558551	4982	145	4837
Paranoid disorders	mental disorders	-0.279043	0.477071	0.756507	0.558609	88588	676	87912
Actinic keratosis	dermatologic	0.0444178	0.0759848	1.04542	0.558843	158249	34149	124100
Hypermetropia	sense organs	0.0542937	0.0931858	1.05579	0.560136	125440	21092	104348
Retinal vascular changes and abnomalities	sense organs	0.121638	0.208799	1.12935	0.560188	118760	3572	115188
Hepatitis NOS	infectious diseases	-0.199448	0.342496	0.819183	0.56034	147225	1317	145908
Abnormal sputum	respiratory	0.181894	0.31296	1.19949	0.561102	190477	1545	188932
Right bundle branch block	circulatory system	-0.179402	0.308766	0.83577	0.561221	117732	1634	116098
Other specified congenital anomalies of kidney	congenital anomalies	-0.665223	1.14917	0.514159	0.562676	182638	117	182521
Staphylococcus infections	infectious diseases	0.139721	0.241785	1.14995	0.563351	175872	2608	173264
Retinoschisis and retinal cysts	sense organs	0.322448	0.55821	1.3805	0.563503	120748	480	120268
Anisometropia	sense organs	-0.209428	0.364728	0.811048	0.565831	153208	1162	152046
Amyotrophic Lateral Sclerosis	neurological	-0.639605	1.11588	0.527501	0.566521	158413	124	158289
Poisoning by analgesics, antipyretics, and antirheumatics	injuries & poisonings	0.353772	0.618264	1.42443	0.567185	172101	390	171711
Pernicious anemia	hematopoietic	-0.312387	0.546193	0.731699	0.567366	146571	517	146054
Menopausal and postmenopausal disorders	genitourinary	-0.142452	0.249082	0.867229	0.567383	9602	4765	4837
Peripheral vascular disease, unspecified	circulatory system	-0.0639173	0.112174	0.938083	0.568811	165993	13153	152840
Nonrheumatic tricuspid valve disorders	circulatory system	0.475184	0.837999	1.60831	0.570683	167370	213	167157
Endocarditis	circulatory system	0.196037	0.347332	1.21657	0.572476	180649	1260	179389
Peripheral autonomic neuropathy	neurological	0.261131	0.462792	1.2984	0.572583	158989	700	158289
Congestive heart failure (CHF) NOS	circulatory system	0.0601368	0.106955	1.06198	0.573938	174413	14450	159963
Congestive heart failure; nonhypertensive	circulatory system	0.0577992	0.103108	1.0595	0.57509	175629	15666	159963
Renal colic	genitourinary	-0.35092	0.626386	0.70404	0.575323	173780	395	173385
Acquired hemolytic anemias	hematopoietic	0.484267	0.864732	1.62298	0.575466	146253	199	146054
Adrenal cortical steroids causing adverse effects in therapeutic use	injuries & poisonings	0.463283	0.829294	1.58928	0.576403	171927	216	171711
Need for Hormone replacement therapy (postmenopausal)	genitourinary	-0.276176	0.495552	0.758679	0.577316	5553	716	4837
Barrett's esophagus	digestive	0.1036	0.187335	1.10916	0.580249	104672	4494	100178
Diseases of the larynx and vocal cords	respiratory	-0.0895032	0.161857	0.914385	0.580278	116970	6134	110836
Cancer of oropharynx	neoplasms	0.269855	0.490085	1.30977	0.581888	186170	622	185548
Ectropion or entropion	sense organs	-0.149185	0.272287	0.861409	0.583762	139465	2089	137376
Inflammatory conditions of jaw	digestive	0.430243	0.785457	1.53763	0.583856	134530	241	134289
Complications of gastrostomy, colostomy and enterostomy	digestive	-0.569952	1.0407	0.565552	0.583922	163022	142	162880
Bacterial pneumonia	respiratory	0.222394	0.406156	1.24906	0.583995	157821	913	156908
Arteritis NOS	circulatory system	0.36961	0.67716	1.44717	0.585187	153166	326	152840
Hallucinations	mental disorders	0.418995	0.768355	1.52043	0.585538	160997	253	160744
Allergic conjunctivitis	sense organs	-0.156759	0.287713	0.85491	0.585859	139251	1875	137376
Dyschromia and Vitiligo	dermatologic	-0.12596	0.231384	0.88165	0.586181	148006	2886	145120
Pyogenic arthritis	musculoskeletal	0.279752	0.514792	1.3228	0.586836	148976	567	148409
Other mental disorder	mental disorders	0.0690789	0.127128	1.07152	0.586869	98369	10457	87912
Psychosis	mental disorders	-0.109958	0.202496	0.895872	0.587121	91786	3874	87912
Mild cognitive impairment	mental disorders	0.163037	0.300615	1.17708	0.58758	162433	1689	160744
Lower gastrointestinal congenital anomalies	congenital anomalies	-0.503004	0.930122	0.604712	0.58865	182700	179	182521
Diseases of white blood cells	hematopoietic	-0.106141	0.197158	0.899298	0.590333	171750	4000	167750
Other endocrine disorders	endocrine/metabolic	-0.306577	0.570173	0.735962	0.59079	168826	474	168352
Orthostatic hypotension	circulatory system	0.121552	0.226134	1.12925	0.590907	164929	3005	161924
Ingrowing nail	dermatologic	0.0747698	0.139105	1.07764	0.590917	165067	8187	156880
Intracranial hemorrhage	circulatory system	0.286935	0.53421	1.33234	0.591185	161362	523	160839
Cystic mastopathy	genitourinary	-0.249751	0.467662	0.778995	0.593313	8187	773	7414
Neuralgia, neuritis, and radiculitis NOS	symptoms	-0.10016	0.187573	0.904693	0.593355	155410	4465	150945
Adverse drug events and drug allergies	injuries & poisonings	-0.145931	0.275664	0.864217	0.596542	173744	2033	171711
Postmenopausal bleeding	genitourinary	0.300381	0.567648	1.35037	0.596689	5341	504	4837
Regional enteritis	digestive	0.185431	0.350574	1.20374	0.59685	125545	1249	124296
Other diseases of the teeth and supporting structures	digestive	-0.040273	0.0762311	0.960527	0.59729	166762	32473	134289
Abnormal results of other function studies (bladder, pancreas, placenta, spleen, etc)	symptoms	0.537717	1.01973	1.71209	0.597974	191498	143	191355
Contusion	injuries & poisonings	-0.0813295	0.154769	0.92189	0.599243	177963	6607	171356
Cellulitis and abscess of leg, except foot	dermatologic	0.0957979	0.182334	1.10054	0.599307	149407	4682	144725
Postmenopausal atrophic vaginitis	genitourinary	0.252596	0.481487	1.28736	0.599849	5585	748	4837
Other local infections of skin and subcutaneous tissue	dermatologic	0.171823	0.329817	1.18747	0.602392	146119	1394	144725
Suicidal ideation	mental disorders	0.0981429	0.189055	1.10312	0.603674	92340	4428	87912
Subdural hemorrhage (injury)	injuries & poisonings	0.429997	0.829781	1.53725	0.604315	182221	216	182005
Thyroid cancer	neoplasms	0.33894	0.656388	1.40346	0.605595	190022	349	189673
Inflammatory and toxic neuropathy	neurological	-0.217579	0.422098	0.804464	0.606224	166169	866	165303
Pulmonary embolism and infarction, acute	circulatory system	0.117697	0.228453	1.1249	0.606419	179470	2932	176538
Bursitis disorders	musculoskeletal	-0.112995	0.219406	0.893155	0.606552	113662	3271	110391
Candidiasis of skin and nails	infectious diseases	-0.458707	0.891626	0.6321	0.60693	133913	195	133718
Conductive hearing loss	sense organs	-0.151853	0.295485	0.859115	0.607315	95593	1767	93826
Abdominal hernia	digestive	-0.0425017	0.0831553	0.958389	0.609272	179378	25553	153825
Disorders of function of stomach	digestive	-0.0890348	0.17502	0.914814	0.610955	167997	5117	162880
Poisoning by agents primarily affecting blood constituents	injuries & poisonings	0.306108	0.604137	1.35813	0.612374	172122	411	171711
Abnormal findings on study of brain and/or nervous system	neurological	-0.515239	1.01695	0.597358	0.6124	158438	149	158289
Polyp of female genital organs	genitourinary	-0.375154	0.740767	0.687183	0.612547	12902	284	12618
Other abnormal blood chemistry	symptoms	0.0721452	0.142595	1.07481	0.612897	178816	7769	171047
Stomatitis and mucositis	digestive	0.263624	0.52144	1.30164	0.613159	178041	551	177490
Allergic reaction to food	injuries & poisonings	0.391595	0.77781	1.47934	0.614642	130939	249	130690
Heart valve disorders	circulatory system	-0.0622373	0.123994	0.93966	0.615711	177725	10568	167157
Generalized convulsive epilepsy	neurological	-0.307507	0.614122	0.735277	0.616563	158694	405	158289
Nevus, non-neoplastic	neoplasms	-0.117308	0.234775	0.889311	0.617313	155133	2819	152314
Late effects of cerebrovascular disease	circulatory system	0.0982216	0.196846	1.10321	0.617796	164812	3973	160839
Other immunological findings	endocrine/metabolic	-0.430683	0.863475	0.650065	0.617935	191596	207	191389
Jaundice (not of newborn)	digestive	0.231584	0.464998	1.2606	0.618461	160304	702	159602
Encounter for long-term (current) use of antibiotics	infectious diseases	-0.204191	0.410179	0.815306	0.618618	191459	913	190546
Viral hepatitis B	infectious diseases	-0.195417	0.392704	0.822492	0.618753	146908	1000	145908
Carditis	circulatory system	0.131146	0.264096	1.14013	0.619481	181579	2190	179389
Other disorders of ear	sense organs	-0.182971	0.368687	0.832792	0.619698	94985	1159	93826
Protein-calorie malnutrition	endocrine/metabolic	0.166543	0.335954	1.18121	0.620083	158098	1340	156758
Left bundle branch block	circulatory system	-0.193938	0.391237	0.823709	0.620102	117106	1008	116098
Chronic prostatitis	genitourinary	-0.144803	0.294285	0.865192	0.622682	99192	1790	97402
Pericarditis	circulatory system	0.204687	0.416405	1.22714	0.623032	180257	868	179389
Ptosis of eyelid	sense organs	-0.105237	0.214968	0.900111	0.624454	140754	3378	137376
Hemorrhage or hematoma complicating a procedure	injuries & poisonings	-0.152324	0.311321	0.85871	0.624642	181276	1581	179695
Cough	respiratory	0.0466572	0.0954344	1.04776	0.624918	126700	19882	106818
Benign neoplasm of other endocrine glands and related structures	neoplasms	-0.157404	0.321981	0.854359	0.62494	191160	1487	189673
Poisoning by anticonvulsants and anti-Parkinsonism drugs	injuries & poisonings	0.446009	0.913809	1.56206	0.625496	171888	177	171711
Acne	dermatologic	0.135497	0.278443	1.14511	0.626525	151911	2007	149904
Circulatory disease NEC	circulatory system	0.097067	0.199707	1.10193	0.626933	165800	3876	161924
Chronic airway obstruction	respiratory	0.0624102	0.128424	1.0644	0.62699	169487	9698	159789
Vitamin D deficiency	endocrine/metabolic	0.052417	0.107889	1.05382	0.62708	170962	14204	156758
Leukoplakia of oral mucosa	digestive	0.29673	0.611028	1.34545	0.627234	177890	400	177490
Other sprains and strains	injuries & poisonings	0.142647	0.29418	1.15332	0.62775	146985	1785	145200
Mucous polyp of cervix	genitourinary	0.462441	0.954921	1.58795	0.628193	12782	164	12618
Disease of capillaries	circulatory system	0.329332	0.682186	1.39004	0.629266	153163	323	152840
Aneurysm of artery of lower extremity	circulatory system	-0.327374	0.678328	0.720814	0.629366	153174	334	152840
Disorders of other cranial nerves	neurological	-0.128383	0.266032	0.879516	0.629389	140141	2195	137946
Diabetic retinopathy	endocrine/metabolic	0.0621656	0.128912	1.06414	0.629639	125053	9865	115188
Cancer, suspected or other	neoplasms	0.141944	0.294404	1.15251	0.629706	170268	1751	168517
Nerve plexus lesions	neurological	0.288955	0.601066	1.33503	0.630703	138363	417	137946
Hereditary and idiopathic peripheral neuropathy	neurological	0.0516919	0.107558	1.05305	0.630804	179531	14228	165303
Stricture/obstruction of ureter	genitourinary	-0.26905	0.560182	0.764105	0.631021	152182	490	151692
Noninflammatory female genital disorders	genitourinary	0.154385	0.32192	1.16694	0.631529	11954	1675	10279
Deficiency anemias	hematopoietic	-0.179175	0.374573	0.83596	0.632405	147150	1096	146054
Abnormal mammogram	genitourinary	0.156478	0.328004	1.16939	0.633318	182724	1677	181047
Other disorders of prostate	genitourinary	-0.165426	0.348442	0.847533	0.634959	98676	1274	97402
Dyshidrosis	dermatologic	-0.235499	0.497077	0.790176	0.635665	150528	624	149904
Congenital anomalies of the eye	congenital anomalies	-0.326179	0.689732	0.721676	0.63628	188660	323	188337
Acute pulmonary heart disease	circulatory system	0.107627	0.227793	1.11363	0.636586	179489	2951	176538
Cerebral artery occlusion, with cerebral infarction	circulatory system	0.101773	0.215703	1.10713	0.637053	164126	3287	160839
Lack of coordination	neurological	-0.170183	0.360984	0.843511	0.637326	159713	1178	158535
Infection with drug-resistant microorganisms	infectious diseases	-0.267668	0.568268	0.765162	0.637624	173739	475	173264
Other symptoms involving abdomen and pelvis	digestive	0.132613	0.282474	1.14181	0.638734	151471	1909	149562
Disorders of the autonomic nervous system	neurological	0.179514	0.382906	1.19664	0.639198	159317	1028	158289
Postnasal drip	respiratory	-0.370962	0.793914	0.69007	0.640316	111083	247	110836
Chronic kidney disease, Stage I or II	genitourinary	0.145577	0.312296	1.15671	0.641108	153258	1566	151692
Acidosis	endocrine/metabolic	0.181096	0.389947	1.19853	0.642353	155499	994	154505
Claw toe (acquired)	musculoskeletal	-0.38946	0.83919	0.677423	0.642583	150484	218	150266
Displacement of intervertebral disc	musculoskeletal	-0.0714852	0.154438	0.93101	0.643455	137328	6694	130634
Urticaria	injuries & poisonings	-0.133503	0.28876	0.875024	0.643843	132547	1857	130690
Malaise and fatigue	symptoms	0.0539266	0.116792	1.05541	0.644273	175033	11939	163094
Benign neoplasm of eye	neoplasms	-0.0856676	0.185643	0.917899	0.644465	186880	4539	182341
Obsessive-compulsive disorders	mental disorders	0.145582	0.316312	1.15671	0.645338	89458	1546	87912
Transient cerebral ischemia	circulatory system	0.0628331	0.137144	1.06485	0.646841	169273	8434	160839
Chronic lymphocytic thyroiditis	endocrine/metabolic	-0.30164	0.659916	0.739604	0.647607	160831	356	160475
Insomnia	neurological	-0.0434041	0.0950866	0.957524	0.648053	131349	19798	111551
Glaucoma	sense organs	-0.0370178	0.0811595	0.963659	0.64831	148764	28496	120268
Nodular lymphoma	neoplasms	0.323716	0.710533	1.38225	0.648681	185682	297	185385
Vascular hamartomas and non-neoplastic nevi	neoplasms	-0.106189	0.233878	0.899254	0.649802	155154	2840	152314
Acquired absence of breast	neoplasms	0.458648	1.01183	1.58193	0.650342	7479	148	7331
Gram negative septicemia	infectious diseases	-0.412343	0.909741	0.662097	0.650366	173450	186	173264
Diseases of the salivary glands	digestive	0.158264	0.34933	1.17148	0.650513	178730	1240	177490
Chronic interstitial cystitis	genitourinary	0.399544	0.883619	1.49114	0.651148	147125	192	146933
Symptoms involving cardiovascular system	circulatory system	-0.137665	0.305173	0.871391	0.651915	161616	1653	159963
Unstable angina (intermediate coronary syndrome)	circulatory system	-0.0789729	0.175094	0.924065	0.651967	127249	5140	122109
Abnormal results of function study of kidney	genitourinary	-0.336455	0.748442	0.714298	0.653042	151967	275	151692
Alopecia Areata	dermatologic	-0.426096	0.948912	0.653054	0.653405	157052	172	156880
Congenital anomalies of peripheral vascular system	congenital anomalies	-0.402084	0.896255	0.668924	0.653701	189895	192	189703
Degeneration of intervertebral disc	musculoskeletal	0.0408435	0.0911119	1.04169	0.653952	151810	21176	130634
Secondary malignant neoplasm	neoplasms	0.107323	0.239964	1.11329	0.654698	171170	2653	168517
Senile cataract	sense organs	0.0289632	0.0649317	1.02939	0.655556	152518	59120	93398
Arthropathy associated with other disorders classified elsewhere	musculoskeletal	-0.236728	0.530812	0.789206	0.655617	148953	544	148409
Vitiligo	dermatologic	0.252263	0.566433	1.28693	0.656064	145586	466	145120
Chronic fatigue syndrome	symptoms	-0.207909	0.467481	0.812281	0.656505	163798	704	163094
Other congenital musculoskeletal anomalies	congenital anomalies	-0.339818	0.764285	0.7119	0.656593	184923	263	184660
Cardiac and circulatory congenital anomalies	congenital anomalies	-0.162106	0.364806	0.850351	0.65678	190856	1153	189703
Stress fracture	musculoskeletal	0.416147	0.939727	1.51611	0.657883	171898	169	171729
Diseases of hair and hair follicles	dermatologic	-0.0850855	0.192829	0.918434	0.659034	161081	4201	156880
Neoplasm of uncertain behavior of male genital organs	neoplasms	0.33427	0.757595	1.39692	0.65905	167218	261	166957
Malignant neoplasm of renal pelvis	neoplasms	-0.435905	0.990641	0.646679	0.659921	186343	158	186185
Vitamin deficiency	endocrine/metabolic	-0.0392972	0.0896923	0.961465	0.661289	178220	21462	156758
Other specified diseases of sebaceous glands	dermatologic	-0.0763482	0.17426	0.926494	0.661293	155117	5213	149904
Disorders of external ear	sense organs	-0.142026	0.324173	0.867599	0.661301	152163	1462	150701
Keratoconjunctivitis	sense organs	0.211995	0.48389	1.23614	0.661309	138026	650	137376
Fracture of radius and ulna	injuries & poisonings	-0.112377	0.256726	0.893707	0.66158	165762	2337	163425
Lipoma of skin and subcutaneous tissue	neoplasms	-0.118081	0.270133	0.888624	0.662023	181474	2108	179366
Cancer of tongue	neoplasms	-0.219964	0.503352	0.802547	0.662112	186150	602	185548
Streptococcus infection	infectious diseases	-0.23634	0.543635	0.789513	0.663752	173783	519	173264
Dermatomycoses	infectious diseases	-0.166145	0.38344	0.846924	0.664797	134765	1047	133718
Subjective visual disturbances	sense organs	-0.094216	0.217555	0.910086	0.664966	155333	3287	152046
Scar conditions and fibrosis of skin	dermatologic	-0.111619	0.257778	0.894385	0.665012	161446	2315	159131
Facial nerve disorders [CN7]	neurological	-0.148375	0.344975	0.862108	0.667121	139244	1298	137946
Postoperative infection	infectious diseases	0.106701	0.248993	1.1126	0.668266	187858	2453	185405
Chronic pharyngitis and nasopharyngitis	respiratory	-0.0639673	0.149837	0.938036	0.669443	118065	7229	110836
Cutaneous lupus erythematosus	dermatologic	-0.319624	0.749307	0.726422	0.6697	145392	272	145120
Colles' fracture	injuries & poisonings	-0.307863	0.721863	0.735016	0.669756	163720	295	163425
Disturbances in tooth eruption	digestive	0.323297	0.761999	1.38168	0.671365	134546	257	134289
Infertility, female	genitourinary	-0.440119	1.03876	0.64396	0.671787	4986	149	4837
Rotator cuff (capsule) sprain	injuries & poisonings	-0.0720559	0.171814	0.930479	0.674937	150557	5357	145200
Cancer of major salivary glands	neoplasms	0.261371	0.624173	1.29871	0.675401	185934	386	185548
Disturbances of sensation of smell and taste	neurological	-0.267515	0.639142	0.765279	0.675543	158913	378	158535
Disturbance of salivary secretion	digestive	-0.234266	0.561273	0.791152	0.676398	177976	486	177490
Benign neoplasm of lip, oral cavity, and pharynx	neoplasms	0.179012	0.429626	1.19603	0.676921	186365	817	185548
Pyogenic granuloma	dermatologic	0.301798	0.725179	1.35229	0.677286	145012	287	144725
Hyperosmolality and/or hypernatremia	endocrine/metabolic	0.370915	0.895862	1.44906	0.678851	154692	187	154505
Cancer of brain	neoplasms	0.309951	0.74867	1.36336	0.678873	182608	267	182341
Transient mental disorders due to conditions classified elsewhere	mental disorders	-0.232868	0.565577	0.792258	0.680533	161224	480	160744
Dyspareunia	genitourinary	0.309656	0.757188	1.36296	0.682572	10133	267	9866
Viral hepatitis A	infectious diseases	0.380216	0.930401	1.4626	0.682791	146081	173	145908
Gastrointestinal hemorrhage	digestive	-0.0391456	0.0958444	0.961611	0.682959	168086	18524	149562
Pilonidal cyst	dermatologic	0.236908	0.58323	1.26732	0.684595	145168	443	144725
Angiodysplasia of intestine (without mention of hemorrhage)	digestive	0.396158	0.983082	1.4861	0.686966	124450	154	124296
Decreased libido	mental disorders	-0.19073	0.474311	0.826356	0.687596	88595	683	87912
Peritoneal adhesions (postoperative) (postinfection)	digestive	-0.220422	0.552978	0.80218	0.690181	173188	499	172689
Chronic ulcer of leg or foot	dermatologic	0.0664057	0.166877	1.06866	0.69068	185664	5592	180072
Personality disorders	mental disorders	-0.0590078	0.148391	0.942699	0.690888	95647	7735	87912
Hypopotassemia	endocrine/metabolic	0.0662118	0.166748	1.06845	0.69131	160155	5650	154505
Articular cartilage disorder	musculoskeletal	0.462855	1.16984	1.5886	0.69236	163921	108	163813
Impaired fasting glucose	endocrine/metabolic	-0.0451272	0.114289	0.955876	0.692952	117122	13061	104061
Bronchopneumonia and lung abscess	respiratory	0.38051	0.964659	1.46303	0.693249	157068	160	156908
Cerebral ischemia	circulatory system	0.0530958	0.135789	1.05453	0.695784	169455	8616	160839
Muscular wasting and disuse atrophy	symptoms	-0.223335	0.571319	0.799847	0.695863	165297	476	164821
Althete's foot	infectious diseases	0.0680593	0.174305	1.07043	0.696196	138914	5196	133718
Nonspecific abnormal results of function study of brain and central nervous system	neurological	-0.4687	1.20347	0.625815	0.696938	158395	106	158289
Swelling, mass, or lump in head and neck [Space-occupying lesion, intracranial NOS]	mental disorders	-0.0898725	0.231587	0.914048	0.697962	186625	2879	183746
Lagophthalmos	sense organs	0.29952	0.772537	1.34921	0.698231	137627	251	137376
Intestinal disaccharidase deficiencies and disaccharide malabsorption	endocrine/metabolic	0.139774	0.360915	1.15001	0.698552	190716	1164	189552
Circumscribed scleroderma	dermatologic	0.407537	1.05373	1.50311	0.698936	159265	134	159131
Paralysis/spasm of vocal cords or larynx	respiratory	0.228965	0.593611	1.2573	0.699707	111263	427	110836
Perforation of tympanic membrane	sense organs	-0.149121	0.387692	0.861465	0.700505	166919	1017	165902
Trigeminal nerve disorders [CN5]	neurological	0.16535	0.429977	1.17981	0.700567	138769	823	137946
Open wound of ear	injuries & poisonings	0.445605	1.15905	1.56143	0.700641	164700	111	164589
Nontoxic nodular goiter	endocrine/metabolic	0.0756405	0.196944	1.07857	0.700926	164489	4014	160475
Inflammatory disease of breast	genitourinary	-0.394739	1.03154	0.673856	0.701966	188226	144	188082
Subdural hemorrhage	circulatory system	0.220206	0.576052	1.24633	0.702263	161290	451	160839
Ill-defined descriptions and complications of heart disease	circulatory system	0.0792805	0.20752	1.08251	0.702434	163555	3592	159963
Sicca syndrome	dermatologic	-0.249949	0.656277	0.778841	0.703309	144832	353	144479
Abnormal movement	neurological	-0.0364264	0.0956838	0.964229	0.703429	177044	18509	158535
Generalized anxiety disorder	mental disorders	0.0524391	0.138147	1.05384	0.704251	96768	8856	87912
Alcoholic liver damage	mental disorders	0.100791	0.267504	1.10605	0.706335	112828	2142	110686
Osteochondritis dissecans	musculoskeletal	-0.449332	1.19284	0.638054	0.706404	143632	108	143524
Scleritis and episcleritis	sense organs	-0.2588	0.687888	0.771978	0.706751	127875	324	127551
Cardiac congenital anomalies	congenital anomalies	-0.150986	0.403863	0.85986	0.708513	190642	939	189703
Pancytopenia	hematopoietic	-0.152288	0.407794	0.858741	0.708819	146979	925	146054
Mobitz II AV block	circulatory system	-0.340432	0.91475	0.711463	0.709775	116282	184	116098
Edema	symptoms	-0.0357521	0.096192	0.964879	0.710135	176738	18315	158423
Candidiasis	infectious diseases	0.0982501	0.264349	1.10324	0.71014	135928	2210	133718
Orthopnea	respiratory	0.410111	1.10478	1.50699	0.710477	184260	122	184138
Shortness of breath	respiratory	0.0343709	0.0926494	1.03497	0.710654	128136	21318	106818
Psoriasis vulgaris	dermatologic	-0.0600376	0.162314	0.941729	0.711468	146885	6009	140876
Cancer of hypopharynx	neoplasms	0.424355	1.14735	1.5286	0.71149	185660	112	185548
Sinoatrial node dysfunction (Bradycardia)	circulatory system	-0.106922	0.290002	0.898596	0.712357	117939	1841	116098
Hypovolemia	endocrine/metabolic	-0.0645366	0.176274	0.937502	0.714279	159556	5051	154505
Other infectious and parasitic diseases	infectious diseases	-0.151767	0.415192	0.859188	0.714712	183910	885	183025
Bone marrow or stem cell transplant	neoplasms	-0.434554	1.18949	0.647553	0.714867	192863	109	192754
Abnormal findings on mammogram or breast exam	genitourinary	0.0753305	0.206538	1.07824	0.715314	185520	4473	181047
Parasomnia	neurological	0.0911461	0.250233	1.09543	0.715675	114009	2458	111551
Cellulitis and abscess of fingers/toes	dermatologic	-0.0735574	0.202421	0.929083	0.716315	148539	3814	144725
Benign neoplasm of colon	neoplasms	-0.0248825	0.068849	0.975425	0.717796	168119	43421	124698
Secondary malignancy of bone	neoplasms	0.192538	0.532776	1.21232	0.717811	169046	529	168517
Disturbance of skin sensation	dermatologic	-0.0430506	0.1198	0.957863	0.719332	145732	11517	134215
Aspergillosis	infectious diseases	-0.430048	1.1985	0.650478	0.719729	133825	107	133718
Osteitis deformans and osteopathies associated with other disorders classified elsewhere	musculoskeletal	0.189116	0.528232	1.20818	0.720331	144068	544	143524
Nonrheumatic mitral valve disorders	circulatory system	-0.071476	0.200261	0.931019	0.721156	171049	3892	167157
Poisoning by psychotropic agents	injuries & poisonings	-0.152485	0.430322	0.858572	0.723076	172537	826	171711
Primary open angle glaucoma	sense organs	-0.0542295	0.153812	0.947215	0.724411	127039	6771	120268
Type 1 diabetes with ketoacidosis	endocrine/metabolic	0.40136	1.14221	1.49386	0.725296	104175	114	104061
Pyelonephritis	genitourinary	0.164017	0.467356	1.17823	0.725629	147624	691	146933
Appendicitis	digestive	-0.140732	0.401337	0.868723	0.725846	192443	946	191497
Acute appendicitis	digestive	-0.140732	0.401337	0.868723	0.725846	192443	946	191497
Sprains and strains	injuries & poisonings	-0.0351754	0.100331	0.965436	0.725892	162209	17009	145200
Altered mental status	mental disorders	-0.10521	0.300448	0.900135	0.726205	162439	1695	160744
Dyspepsia and other specified disorders of function of stomach	digestive	0.0675809	0.195368	1.06992	0.729405	166935	4055	162880
Lipoma	neoplasms	0.0597311	0.172924	1.06155	0.72978	184561	5195	179366
Diverticulosis	digestive	-0.03288	0.0952715	0.967655	0.730005	143688	19392	124296
Voice disturbance	respiratory	-0.0616373	0.178732	0.940224	0.7302	115809	4973	110836
Protozoan infection	infectious diseases	-0.381204	1.11435	0.683039	0.732285	183149	124	183025
Wheezing	respiratory	-0.131622	0.386479	0.876672	0.73343	107857	1039	106818
Toxic effect of venom	injuries & poisonings	-0.311554	0.919594	0.732308	0.734764	185346	181	185165
Other disorders of circulatory system	circulatory system	0.0647122	0.191066	1.06685	0.734843	166175	4251	161924
Dizziness and giddiness (Light-headedness and vertigo)	sense organs	-0.0313053	0.0925275	0.96918	0.73511	171070	20089	150981
Dysplasia of prostate	genitourinary	0.355612	1.05114	1.42705	0.735128	97539	137	97402
Hemoptysis	respiratory	0.109467	0.323802	1.11568	0.735312	190378	1446	188932
Other open wound of head and face	injuries & poisonings	0.186666	0.55393	1.20523	0.736128	165079	490	164589
Complications of cardiac/vascular device, implant, and graft	injuries & poisonings	0.121052	0.361555	1.12868	0.737769	180850	1155	179695
Opiates and related narcotics causing adverse effects in therapeutic use	injuries & poisonings	-0.216352	0.646607	0.805452	0.73793	172077	366	171711
Open wounds of extremities	injuries & poisonings	0.0577568	0.17275	1.05946	0.738125	169787	5198	164589
Cardiac shunt/ heart septal defect	congenital anomalies	-0.207134	0.623357	0.812911	0.739672	190096	393	189703
Diseases of pancreas	digestive	0.0688543	0.207359	1.07128	0.739848	190977	3573	187404
Dermatophytosis of nail	infectious diseases	-0.028324	0.0855805	0.972073	0.740672	158344	24626	133718
Allergies, other	injuries & poisonings	-0.0617467	0.186569	0.940121	0.740675	135218	4528	130690
Cancer of bone and connective tissue	neoplasms	0.18004	0.544815	1.19727	0.741052	192109	509	191600
Acquired deformities of finger	musculoskeletal	-0.183309	0.556483	0.83251	0.741848	150759	493	150266
Postlaminectomy syndrome	musculoskeletal	-0.0942683	0.287462	0.910039	0.742962	132500	1866	130634
Arthropathy associated with neurological disorders	musculoskeletal	-0.178	0.542881	0.836942	0.743002	148928	519	148409
Polyarteritis nodosa and allied conditions	circulatory system	-0.146062	0.445633	0.864104	0.74309	153611	771	152840
Lump or mass in breast	genitourinary	-0.0772673	0.236281	0.925642	0.743657	184150	3103	181047
Systemic sclerosis	dermatologic	-0.377862	1.15566	0.685325	0.743693	144593	114	144479
Cholelithiasis with acute cholecystitis	digestive	-0.210468	0.648129	0.810205	0.745384	179384	365	179019
Malignant neoplasm of other and ill-defined sites within the digestive organs and peritoneum	neoplasms	0.191393	0.589408	1.21094	0.745393	174820	436	174384
Aseptic necrosis of bone	musculoskeletal	-0.135064	0.41647	0.87366	0.745705	144405	881	143524
Breast disorder NOS	genitourinary	-0.245471	0.759826	0.782336	0.746648	188348	266	188082
Keratoconus	sense organs	-0.289057	0.896656	0.74897	0.747171	120459	191	120268
Open wound of nose and sinus	injuries & poisonings	0.331815	1.03912	1.3935	0.749481	164728	139	164589
Pseudoexfoliation glaucoma	sense organs	0.224435	0.703168	1.25161	0.749593	120577	309	120268
Symptomatic menopause	genitourinary	-0.0856498	0.269328	0.917916	0.750475	8393	3556	4837
Upper gastrointestinal congenital anomalies	congenital anomalies	-0.262217	0.82665	0.769344	0.751088	182745	224	182521
Other specified disorders of breast	genitourinary	-0.214985	0.682013	0.806553	0.752594	188416	334	188082
Symptoms involving female genital tract	genitourinary	0.296706	0.943614	1.34542	0.75319	10038	172	9866
Diseases of nail, NOS	dermatologic	-0.03996	0.12727	0.960828	0.753538	166846	9966	156880
Atherosclerosis of aorta	circulatory system	-0.186809	0.596907	0.829602	0.75431	153270	430	152840
Osteochondropathies	musculoskeletal	0.218428	0.699536	1.24412	0.754852	143831	307	143524
Cancer of larynx	neoplasms	0.0857276	0.275114	1.08951	0.755339	187560	2012	185548
Otosclerosis	sense organs	-0.259466	0.8359	0.771463	0.756254	166122	220	165902
Chondromalacia	musculoskeletal	0.197374	0.636523	1.2182	0.756499	143894	370	143524
Anaphylactic shock NOS	injuries & poisonings	-0.141151	0.455841	0.868359	0.756828	131428	738	130690
Cataplexy and narcolepsy	neurological	0.200686	0.648306	1.22224	0.7569	158647	358	158289
Oral aphthae	digestive	-0.220338	0.715225	0.802247	0.75803	177788	298	177490
Vascular insufficiency of intestine	circulatory system	-0.194224	0.63098	0.823473	0.758224	153223	383	152840
Otitis externa	sense organs	-0.0563543	0.18418	0.945204	0.759625	155304	4603	150701
Cancer of larynx, pharynx, nasal cavities	neoplasms	0.0740622	0.242564	1.07687	0.760114	188144	2596	185548
Other non-epithelial cancer of skin	neoplasms	-0.0253779	0.0831258	0.974941	0.760141	170817	26166	144651
Obstruction of bile duct	digestive	0.254689	0.836215	1.29006	0.760691	179234	215	179019
Other persistent mental disorders due to conditions classified elsewhere	mental disorders	-0.0423533	0.13908	0.958531	0.760728	168986	8242	160744
Cholecystitis without cholelithiasis	digestive	-0.0883453	0.29014	0.915445	0.760753	180838	1819	179019
Arthropathy NOS	musculoskeletal	0.0302628	0.0996181	1.03073	0.76129	165441	17032	148409
Septicemia	infectious diseases	-0.0699826	0.231874	0.93241	0.762795	176126	2862	173264
Other and unspecified disorders of the nervous system	neurological	-0.1333	0.442812	0.875203	0.763391	159068	779	158289
Other acute and subacute forms of ischemic heart disease	circulatory system	0.36482	1.21623	1.44026	0.764208	122209	100	122109
Anal and rectal conditions	digestive	0.0553772	0.184768	1.05694	0.764397	177225	4536	172689
Other symptoms/disorders or the urinary system	genitourinary	-0.025106	0.0843097	0.975206	0.765868	168775	25315	143460
Peripheral angiopathy in diseases classified elsewhere	circulatory system	-0.260234	0.874015	0.770871	0.765898	153043	203	152840
Nystagmus and other irregular eye movements	sense organs	-0.237972	0.802492	0.788225	0.766817	127788	237	127551
Colorectal cancer	neoplasms	0.0591763	0.200637	1.06096	0.768038	126612	3875	122737
Atrophic gastritis	digestive	0.162872	0.552399	1.17689	0.768112	163375	495	162880
Urinary obstruction	genitourinary	-0.115633	0.392472	0.890802	0.768279	144460	1000	143460
Umbilical hernia	digestive	0.053121	0.1809	1.05456	0.769026	158554	4729	153825
Heart transplant/surgery	circulatory system	0.13615	0.464866	1.14585	0.769614	160659	696	159963
Frequency of urination and polyuria	genitourinary	0.0368474	0.126248	1.03753	0.77039	153684	10224	143460
Pathologic fracture	musculoskeletal	0.155573	0.536326	1.16833	0.771761	172253	524	171729
Other disorders of testis	genitourinary	-0.0690831	0.239257	0.933249	0.77278	78334	2758	75576
Nausea and vomiting	symptoms	-0.0405171	0.141111	0.960293	0.774013	179588	8003	171585
Congenital deformities of feet	congenital anomalies	-0.0872939	0.304221	0.916408	0.774156	186320	1660	184660
Influenza	respiratory	-0.135586	0.472655	0.873204	0.77422	157591	683	156908
Type 2 diabetes with ophthalmic manifestations	endocrine/metabolic	0.039569	0.138431	1.04036	0.775001	112604	8543	104061
Melanomas of skin	neoplasms	0.0598168	0.211824	1.06164	0.777645	148092	3441	144651
Fracture of humerus	injuries & poisonings	-0.101813	0.360757	0.903198	0.777774	164601	1176	163425
Intestinal infection due to C. difficile	infectious diseases	-0.114958	0.41039	0.891403	0.779386	187096	911	186185
Nontoxic uninodular goiter	endocrine/metabolic	-0.0611508	0.21833	0.940681	0.779413	163741	3266	160475
Myeloid leukemia, chronic	neoplasms	0.211229	0.755192	1.2352	0.779706	185649	264	185385
Sialolithiasis	digestive	0.296745	1.06263	1.34547	0.780048	177623	133	177490
Neoplasm of unspecified nature of digestive system	neoplasms	0.128218	0.459176	1.1368	0.780065	175103	719	174384
Facial weakness	symptoms	-0.276086	0.99652	0.758748	0.781742	164975	154	164821
Lumbosacral spondylolysis, congenital	congenital anomalies	0.240645	0.87186	1.27207	0.782538	184858	198	184660
Other arthropathies	musculoskeletal	0.0268192	0.0971755	1.02718	0.782558	166406	17997	148409
Pancreatic cancer	neoplasms	0.221511	0.803414	1.24796	0.782769	174617	233	174384
Optic neuritis/neuropathy	sense organs	-0.0997677	0.364188	0.905048	0.784126	128708	1157	127551
Congenital anomalies of face and neck	congenital anomalies	0.248523	0.912148	1.28213	0.785269	192127	180	191947
Cystitis and urethritis	genitourinary	0.091308	0.335533	1.09561	0.785523	148296	1363	146933
Myeloproliferative disease	neoplasms	-0.0799646	0.293943	0.923149	0.785591	187162	1777	185385
Inguinal hernia	digestive	0.0337627	0.124262	1.03434	0.785848	164319	10494	153825
Chronic cystitis	genitourinary	0.200654	0.741367	1.2222	0.786657	147207	274	146933
Duodenal ulcer	digestive	-0.118285	0.440174	0.888443	0.788143	182336	790	181546
Vascular disorders of kidney/hypertrophy	genitourinary	0.302569	1.12986	1.35333	0.788858	151809	117	151692
Other disorders of urethra and urinary tract	genitourinary	-0.0789909	0.296508	0.924048	0.789928	177457	1744	175713
Other disorders of eyelids	sense organs	-0.0358837	0.134957	0.964752	0.790324	146261	8885	137376
Fracture of lower limb	injuries & poisonings	0.0502109	0.189821	1.05149	0.791382	167722	4297	163425
Hx of malignant neoplasm of oral cavity and pharynx	neoplasms	0.153977	0.582219	1.16646	0.791421	185990	442	185548
Conjunctivitis, infectious	sense organs	0.0593182	0.224583	1.06111	0.791683	140458	3082	137376
Breast cancer [female]	neoplasms	-0.122259	0.464897	0.88492	0.792566	10372	757	9615
Exophthalmos	endocrine/metabolic	0.205968	0.786673	1.22871	0.793459	160719	244	160475
Lung disease due to external agents	respiratory	-0.277483	1.06294	0.757688	0.794051	172321	136	172185
Chronic hepatitis	infectious diseases	0.14188	0.544509	1.15244	0.794428	146419	511	145908
Hyperaldosteronism	endocrine/metabolic	0.185327	0.713218	1.20361	0.794982	168650	298	168352
Other and unspecified coagulation defects	hematopoietic	-0.0633416	0.245079	0.938623	0.796056	161225	2567	158658
Diffuse diseases of connective tissue	dermatologic	-0.12078	0.467514	0.886229	0.796141	145174	695	144479
Hypercalcemia	endocrine/metabolic	0.0836557	0.32615	1.08725	0.797569	182913	1435	181478
Other disorders of arteries and arterioles	circulatory system	-0.104029	0.409516	0.901199	0.799473	153751	911	152840
Myocardial infarction	circulatory system	-0.0438533	0.172704	0.957094	0.799556	127399	5290	122109
Symptoms involving head and neck	mental disorders	-0.238615	0.942128	0.787718	0.800058	183918	172	183746
Hypersomnia	neurological	0.112226	0.447198	1.11877	0.801851	112306	755	111551
Cholelithiasis with other cholecystitis	digestive	-0.109999	0.438611	0.895835	0.801976	179812	793	179019
Multiple myeloma	neoplasms	0.148547	0.592646	1.16015	0.802084	185816	431	185385
Benign neoplasm of male genital organs	neoplasms	0.121293	0.487475	1.12896	0.803502	167601	644	166957
Carcinoma in situ of skin	neoplasms	-0.0796249	0.324241	0.923463	0.806012	146105	1454	144651
Congenital anomalies of skin	dermatologic	-0.100796	0.41854	0.904117	0.809688	145989	869	145120
Cancer of connective tissue	neoplasms	-0.151696	0.636203	0.859249	0.81154	191978	378	191600
Hemiplegia	neurological	-0.115611	0.486304	0.890822	0.812088	158933	644	158289
Labyrinthitis	sense organs	0.153356	0.648636	1.16574	0.8131	151340	359	150981
Cancer of stomach	neoplasms	-0.178532	0.755787	0.836497	0.813262	174652	268	174384
Chronic renal failure [CKD]	genitourinary	-0.0240227	0.101815	0.976264	0.813476	167997	16305	151692
Anomalous atrioventricular excitation	circulatory system	0.207374	0.881506	1.23044	0.814015	116291	193	116098
Infective connective tissue disorders	musculoskeletal	-0.246895	1.0576	0.781222	0.815413	148546	137	148409
Carbuncle and furuncle	dermatologic	-0.0785043	0.336451	0.924498	0.815504	146075	1350	144725
Diseases and other conditions of the tongue	digestive	0.127036	0.548383	1.13546	0.816806	177993	503	177490
Adrenal hypofunction	endocrine/metabolic	0.145542	0.630901	1.15667	0.817557	168731	379	168352
Sleep disorders	neurological	-0.0176687	0.0767557	0.982486	0.817941	145102	33551	111551
Cerebral degeneration, unspecified	neurological	0.214057	0.931905	1.23869	0.818326	158462	173	158289
Cerebral aneurysm	circulatory system	0.124476	0.542418	1.13255	0.818494	161351	512	160839
Genu valgum or varum (acquired)	musculoskeletal	0.190502	0.832545	1.20986	0.81901	150483	217	150266
Cellulitis and abscess of arm/hand	dermatologic	-0.0637138	0.278472	0.938274	0.819026	146705	1980	144725
Abnormal serum enzyme levels	digestive	0.0768662	0.338366	1.0799	0.820292	160943	1341	159602
Acute pericarditis	circulatory system	0.233022	1.02957	1.26241	0.820945	179530	141	179389
Type 1 diabetes with renal manifestations	endocrine/metabolic	-0.164008	0.733081	0.848735	0.822972	104343	282	104061
Other diseases of lung	respiratory	-0.0335593	0.150063	0.966998	0.823041	184177	7004	177173
Otorrhea	sense organs	-0.158566	0.709376	0.853366	0.823123	166205	303	165902
Arrhythmia (cardiac) NOS	circulatory system	0.0279649	0.125111	1.02836	0.82313	126677	10579	116098
Sprains and strains of back and neck	injuries & poisonings	-0.0407352	0.182291	0.960083	0.823176	149964	4764	145200
Disorders of coccyx	musculoskeletal	0.151995	0.686336	1.16415	0.824735	130954	320	130634
Gram positive septicemia	infectious diseases	0.184184	0.831906	1.20224	0.824781	173481	217	173264
Lyme disease	infectious diseases	0.143126	0.657897	1.15388	0.827779	183377	352	183025
Other abnormality of urination	genitourinary	-0.0427661	0.196755	0.958136	0.82793	147497	4037	143460
Hyposmolality and/or hyponatremia	endocrine/metabolic	-0.04656	0.214517	0.954507	0.828172	157864	3359	154505
Disorders of esophageal motility	digestive	0.101156	0.466358	1.10645	0.828281	100873	695	100178
Raynaud's syndrome	circulatory system	-0.102271	0.474502	0.902785	0.829352	153520	680	152840
Other conditions of brain	neurological	0.102058	0.474725	1.10745	0.829781	158957	668	158289
Occlusion of cerebral arteries, with cerebral infarction	circulatory system	0.0874295	0.406739	1.09137	0.829804	161751	912	160839
Urethral stricture (not specified as infectious)	genitourinary	-0.0671046	0.312762	0.935097	0.830115	177279	1566	175713
Solitary pulmonary nodule	respiratory	0.0631479	0.294784	1.06518	0.830377	175842	1756	174086
Appendiceal conditions	digestive	-0.0833119	0.389522	0.920064	0.830639	192499	1002	191497
Dentofacial anomalies, including malocclusion	digestive	-0.0523162	0.244966	0.949029	0.830886	136878	2589	134289
Benign neoplasm of other parts of digestive system	neoplasms	0.0900796	0.42261	1.09426	0.831209	181283	849	180434
Cardiac dysrhythmias	circulatory system	-0.0144579	0.0684163	0.985646	0.832635	161008	44910	116098
Ischemic Heart Disease	circulatory system	0.0134179	0.0635888	1.01351	0.83288	177435	55326	122109
Cataract	sense organs	0.0127171	0.060546	1.0128	0.833636	169035	75637	93398
Poisoning by hormones and synthetic substitutes	injuries & poisonings	0.131521	0.641447	1.14056	0.837542	172078	367	171711
Urethritis and urethral syndrome	genitourinary	0.157072	0.771976	1.17008	0.838769	147188	255	146933
Hereditary retinal dystrophies	sense organs	-0.127837	0.632508	0.879997	0.83983	115569	381	115188
Disorders of bilirubin excretion	endocrine/metabolic	0.124526	0.617346	1.13261	0.840143	184417	399	184018
Chondrocalcinosis	endocrine/metabolic	-0.106944	0.534639	0.898576	0.841457	173060	536	172524
Other symptoms of respiratory system	respiratory	0.0129879	0.0653671	1.01307	0.842504	160169	53351	106818
Lymphosarcoma	neoplasms	-0.228469	1.15655	0.795751	0.843402	185500	115	185385
Kaposi's sarcoma	neoplasms	-0.19385	0.981682	0.823781	0.843462	192804	159	192645
Senile osteoporosis	musculoskeletal	-0.177087	0.896806	0.837707	0.843464	171920	191	171729
Effects radiation NOS	injuries & poisonings	0.0855557	0.438864	1.08932	0.845434	188343	787	187556
Duodenitis	digestive	0.0972204	0.499498	1.1021	0.845678	163487	607	162880
Bursitis	musculoskeletal	-0.0359369	0.185826	0.964701	0.846654	114973	4582	110391
Cholesterolosis of gallbladder	digestive	0.234786	1.22549	1.26464	0.848067	179119	100	179019
Basal cell carcinoma (new)	neoplasms	0.0358679	0.187878	1.03652	0.848596	149050	4399	144651
Other disorders of peritoneum	digestive	-0.0971512	0.510866	0.907419	0.849176	173271	582	172689
Thoracic or lumbosacral neuritis or radiculitis, unspecified	symptoms	-0.0221936	0.116793	0.978051	0.849289	162964	12019	150945
Cyst of bone	musculoskeletal	0.198456	1.04744	1.21952	0.849726	143661	137	143524
Unspecified diffuse connective tissue disease	dermatologic	-0.198035	1.05252	0.820341	0.850756	144616	137	144479
Stricture and stenosis of esophagus	digestive	-0.0555752	0.302414	0.945941	0.854192	101859	1681	100178
Malignant neoplasm of other urinary organs	neoplasms	0.152098	0.830608	1.16427	0.854707	186404	219	186185
Acute vascular insufficiency of intestine	circulatory system	-0.199752	1.09204	0.818934	0.854863	152968	128	152840
Other chronic ischemic heart disease, unspecified	circulatory system	-0.0136097	0.0749484	0.986482	0.855906	157388	35279	122109
Otalgia	sense organs	0.0447329	0.247278	1.04575	0.856445	168409	2507	165902
Other disorders of synovium, tendon, and bursa	musculoskeletal	-0.0178134	0.0985939	0.982344	0.856623	128677	18286	110391
Uveitis, noninfectious or NOS	sense organs	-0.0562932	0.312888	0.945262	0.857219	138946	1570	137376
Secondary thrombocytopenia	hematopoietic	-0.12149	0.678211	0.8856	0.857833	158989	331	158658
Abnormal involuntary movements	neurological	-0.0300439	0.168174	0.970403	0.858215	164072	5537	158535
Malignant neoplasm of female breast	neoplasms	-0.0831054	0.466643	0.920254	0.858651	10365	750	9615
Cystitis	genitourinary	-0.0676149	0.381376	0.93462	0.859279	147991	1058	146933
Cancer within the respiratory system	neoplasms	0.0427066	0.241498	1.04363	0.859634	191452	2629	188823
Delay in sexual development and puberty NEC	endocrine/metabolic	0.0753936	0.426994	1.07831	0.859847	169184	832	168352
First degree AV block	circulatory system	0.0617929	0.351597	1.06374	0.860491	117343	1245	116098
Hypotension NOS	circulatory system	-0.0310971	0.177465	0.969381	0.8609	166892	4968	161924
Chronic ulcer of skin	dermatologic	-0.0251172	0.144085	0.975196	0.861612	187682	7610	180072
Dermatitis herpetiformis	dermatologic	0.198417	1.14769	1.21947	0.862743	145232	112	145120
Early or threatened labor; hemorrhage in early pregnancy	pregnancy complications	-0.167361	0.969897	0.845894	0.863001	13565	163	13402
Absent or infrequent menstruation	genitourinary	0.11213	0.651588	1.11866	0.863369	5221	384	4837
Tachycardia NOS	circulatory system	0.0387339	0.225645	1.03949	0.863706	119141	3043	116098
Cardiac defibrillator in situ	circulatory system	0.0367333	0.214126	1.03742	0.863792	119498	3400	116098
Cancer of brain and nervous system	neoplasms	0.119553	0.697446	1.12699	0.863898	182651	310	182341
Other abnormal glucose	endocrine/metabolic	0.0223987	0.130973	1.02265	0.864209	113684	9623	104061
Symptoms involving digestive system	digestive	-0.0483024	0.284	0.952846	0.864948	126218	1922	124296
E. coli	infectious diseases	-0.104782	0.620605	0.900521	0.865924	173659	395	173264
Noninflammatory disorders of vagina	genitourinary	0.112052	0.674654	1.11857	0.868088	10617	338	10279
Methicillin resistant Staphylococcus aureus	infectious diseases	-0.071312	0.430824	0.931171	0.868531	174084	820	173264
Anorexia	endocrine/metabolic	-0.108001	0.654642	0.897626	0.868962	157113	355	156758
Mammographic microcalcification	genitourinary	0.131843	0.803762	1.14093	0.869705	181287	240	181047
Acute prostatitis	genitourinary	0.0832246	0.509621	1.08679	0.870277	97987	585	97402
Thrombocytopenia	hematopoietic	-0.0289298	0.178086	0.971485	0.870953	163596	4938	158658
Reticulosarcoma	neoplasms	0.156135	0.966521	1.16898	0.871665	185547	162	185385
Spasm of muscle	symptoms	0.0331942	0.206695	1.03375	0.872412	168448	3627	164821
Dermatophytosis of the body	infectious diseases	-0.0533414	0.33519	0.948056	0.87356	135088	1370	133718
Symptoms affecting skin	dermatologic	-0.0936695	0.595267	0.910584	0.874963	134646	431	134215
Other disorders of intestine	digestive	0.0505331	0.323108	1.05183	0.87572	174146	1457	172689
Secondary/extrinsic cardiomyopathies	circulatory system	-0.0778605	0.501096	0.925093	0.876521	179997	608	179389
Nerve root and plexus disorders	neurological	0.0473045	0.308719	1.04844	0.878218	139563	1617	137946
Other heart block	circulatory system	-0.0947032	0.62935	0.909643	0.880388	116484	386	116098
Other specified cardiac dysrhythmias	circulatory system	-0.0174037	0.116926	0.982747	0.881677	128408	12310	116098
Diseases of spleen	hematopoietic	0.0757473	0.511401	1.07869	0.88225	168330	580	167750
Corneal degenerations	sense organs	0.0606833	0.412325	1.06256	0.882995	121162	894	120268
Benign neoplasm of parathyroid gland	neoplasms	-0.132398	0.900647	0.875993	0.88313	189861	188	189673
Hereditary disturbances in tooth structure	digestive	-0.0786151	0.536694	0.924396	0.883542	134820	531	134289
Respiratory failure, insufficiency, arrest	respiratory	0.0277473	0.192529	1.02814	0.885406	176360	4175	172185
Disorders of conjunctiva	sense organs	0.0323092	0.224621	1.03284	0.885628	140445	3069	137376
Bacteremia	infectious diseases	-0.048432	0.336763	0.952722	0.885646	174610	1346	173264
Sleep related movement disorders	neurological	0.0242263	0.169853	1.02452	0.886582	117036	5485	111551
Ascites (non malignant)	digestive	0.0574277	0.403197	1.05911	0.88674	160535	933	159602
Diverticulosis and diverticulitis	digestive	-0.0129031	0.0909252	0.98718	0.887152	145922	21626	124296
Fracture of vertebral column without mention of spinal cord injury	injuries & poisonings	0.0444409	0.316229	1.04544	0.888238	164946	1521	163425
Nasal polyps	respiratory	-0.0444377	0.316676	0.956535	0.888403	112372	1536	110836
Osteitis deformans [Paget's disease of bone]	musculoskeletal	-0.122592	0.879037	0.884625	0.889085	143727	203	143524
Bullous dermatoses	dermatologic	-0.101677	0.73578	0.903322	0.890091	145400	280	145120
Second degree AV block	circulatory system	0.0831172	0.612712	1.08667	0.892094	116504	406	116098
Abnormal coagulation profile	hematopoietic	-0.0569646	0.422132	0.944628	0.892656	159513	855	158658
Pathological, developmental or recurrent dislocation	musculoskeletal	0.0778726	0.595193	1.08098	0.895905	164239	426	163813
Acute cystitis	genitourinary	-0.139017	1.07491	0.870213	0.897097	147065	132	146933
Neoplasm of uncertain behavior of skin	neoplasms	0.014008	0.110377	1.01411	0.899012	158304	13653	144651
Purpura and other hemorrhagic conditions	hematopoietic	-0.0217746	0.171919	0.978461	0.899212	163968	5310	158658
Dermatophytosis	infectious diseases	-0.00953338	0.0755883	0.990512	0.899635	166968	33250	133718
Fracture of foot	injuries & poisonings	0.0294347	0.234224	1.02987	0.899994	166225	2800	163425
Malignant and unknown neoplasms of brain and nervous system	neoplasms	0.0687886	0.548714	1.07121	0.900236	182844	503	182341
Impacted cerumen	sense organs	0.0127142	0.102007	1.0128	0.900808	166964	16263	150701
Dermatophytosis / Dermatomycosis	infectious diseases	-0.00923364	0.0746597	0.990809	0.901572	168019	34301	133718
Parkinson's disease	neurological	0.0315645	0.263023	1.03207	0.904478	160504	2215	158289
Obstructive chronic bronchitis	respiratory	-0.0210603	0.175668	0.97916	0.904573	164833	5044	159789
Acute posthemorrhagic anemia	hematopoietic	0.0677027	0.566383	1.07005	0.904851	146526	472	146054
Sepsis and SIRS	injuries & poisonings	-0.039668	0.334464	0.961108	0.905591	190835	1360	189475
Chronic ulcer of unspecified site	dermatologic	0.0316373	0.276478	1.03214	0.908897	182072	2000	180072
Rupture of synovium	musculoskeletal	0.0565266	0.494824	1.05815	0.909051	111010	619	110391
Other disorders of biliary tract	digestive	0.0722181	0.634941	1.07489	0.909444	179394	375	179019
Disorders of calcium/phosphorus metabolism	endocrine/metabolic	-0.0322424	0.287156	0.968272	0.9106	183335	1857	181478
Esophagitis, GERD and related diseases	digestive	0.0067642	0.0608579	1.00679	0.911499	169635	69457	100178
Malignant neoplasm of small intestine, including duodenum	neoplasms	-0.114934	1.03446	0.891425	0.911533	174527	143	174384
Diseases of esophagus	digestive	0.00670501	0.0604432	1.00673	0.911671	171259	71081	100178
Retinal hemorrhage/ischemia	sense organs	0.0380452	0.343523	1.03878	0.911815	116484	1296	115188
Other disorders of thyroid	endocrine/metabolic	-0.0371188	0.340801	0.963562	0.913269	161793	1318	160475
Encounter for long-term (current) use of antiplatelets/antithrombotics	circulatory system	-0.0487596	0.453833	0.95241	0.91444	119101	741	118360
Other dyspnea	respiratory	-0.011934	0.113934	0.988137	0.916578	120045	13227	106818
Iatrogenic hypotension	circulatory system	0.0809799	0.784107	1.08435	0.917743	162170	246	161924
Crystal arthropathies	endocrine/metabolic	-0.0531408	0.515036	0.948247	0.917821	173101	577	172524
ASCVD	circulatory system	-0.0258995	0.252827	0.974433	0.918408	124514	2405	122109
Pituitary hypofunction	endocrine/metabolic	0.0711233	0.699979	1.07371	0.919068	168662	310	168352
Complication of colostomy or enterostomy	injuries & poisonings	-0.0828557	0.820688	0.920484	0.919583	179920	225	179695
Ankylosis of joint	musculoskeletal	-0.0819548	0.813162	0.921314	0.919721	164043	230	163813
Alteration of consciousness	mental disorders	0.0392812	0.399621	1.04006	0.921697	161692	948	160744
Pathologic fracture of vertebrae	musculoskeletal	0.0723786	0.742331	1.07506	0.922328	172002	273	171729
Abnormal Papanicolaou smear of cervix and cervical HPV	symptoms	-0.0328571	0.344136	0.967677	0.923936	10593	1491	9102
Atrioventricular [AV] block	circulatory system	-0.018652	0.196418	0.981521	0.924346	120192	4094	116098
Superficial injury, infected	injuries & poisonings	0.0770922	0.812665	1.08014	0.924423	191332	228	191104
Anterior horn cell disease	neurological	-0.0716635	0.758636	0.930844	0.924741	158552	263	158289
Osteoarthrosis involving more than one site, but not specified as generalized	musculoskeletal	-0.0231927	0.24616	0.977074	0.924936	100971	2578	98393
Anomalies of tooth position/malocclusion	digestive	-0.0292381	0.311159	0.971185	0.925137	135881	1592	134289
Concussion	injuries & poisonings	0.0333734	0.360824	1.03394	0.926307	183169	1164	182005
Acute pain	neurological	0.0335174	0.372226	1.03409	0.928251	171570	1098	170472
Pain in joint	musculoskeletal	-0.00552166	0.0617602	0.994494	0.92876	166816	99633	67183
Abnormal heart sounds	circulatory system	-0.0162719	0.186112	0.98386	0.930329	171657	4500	167157
Gastroesophageal laceration-hemorrhage syndrome	digestive	0.102837	1.18343	1.10831	0.930753	100285	107	100178
Psoriasis and related disorders	dermatologic	0.0134115	0.15668	1.0135	0.931786	147324	6448	140876
Joint/ligament sprain	injuries & poisonings	-0.028771	0.337307	0.971639	0.932026	146557	1357	145200
Heart valve replaced	circulatory system	0.0200483	0.241249	1.02025	0.93377	169804	2647	167157
Lipoprotein disorders	endocrine/metabolic	0.0437114	0.550987	1.04468	0.936768	184517	499	184018
GERD	digestive	0.00488684	0.0616815	1.0049	0.936852	166517	66339	100178
Fracture of tibia and fibula	injuries & poisonings	-0.0226318	0.287655	0.977622	0.93729	165272	1847	163425
Liver replaced by transplant	digestive	-0.0497755	0.634452	0.951443	0.937467	159980	378	159602
Malignant neoplasm of rectum, rectosigmoid junction, and anus	neoplasms	0.0282145	0.359975	1.02862	0.937526	123915	1178	122737
stress incontinence, female	genitourinary	0.0305767	0.395001	1.03105	0.938298	10929	1063	9866
Valvular heart disease/ heart chambers	congenital anomalies	0.0583042	0.755777	1.06004	0.938508	189968	265	189703
Degenerative skin conditions and other dermatoses	dermatologic	0.00517553	0.0674541	1.00519	0.938841	160368	48338	112030
Aplastic anemia	hematopoietic	0.0268381	0.357524	1.0272	0.940162	147252	1198	146054
Abnormal electrocardiogram [ECG] [EKG]	circulatory system	0.0122556	0.164561	1.01233	0.940633	122025	5927	116098
Histoplasmosis	infectious diseases	0.0432552	0.593762	1.0442	0.941926	134144	426	133718
Chronic obstructive asthma	respiratory	0.0200319	0.283308	1.02023	0.943631	161700	1911	159789
Cervical cancer	neoplasms	-0.0752583	1.07513	0.927504	0.944194	9235	133	9102
Respiratory complications	respiratory	-0.0735817	1.06699	0.92906	0.94502	180599	133	180466
Dermatochalasis	sense organs	0.0138587	0.203578	1.01396	0.945726	141122	3746	137376
Dysthymic disorder	mental disorders	-0.00736839	0.109033	0.992659	0.94612	103152	15240	87912
Aphasia	mental disorders	0.0324902	0.485441	1.03302	0.946638	161385	641	160744
Primary thrombocytopenia	hematopoietic	-0.0452875	0.679812	0.955723	0.946886	158987	329	158658
Keratoconjunctivitis sicca	sense organs	0.0435931	0.659096	1.04456	0.947266	137730	354	137376
Benign neoplasm of adrenal gland	neoplasms	0.0325239	0.494908	1.03306	0.947603	190296	623	189673
Vascular complications of surgery and medical procedures	injuries & poisonings	-0.0729988	1.11416	0.929602	0.947761	179818	123	179695
Acute bronchospasm	respiratory	0.0635169	1.0233	1.06558	0.950507	159933	144	159789
Stiffness of joint	musculoskeletal	0.022984	0.376645	1.02325	0.951341	164891	1078	163813
Peripheral enthesopathies and allied syndromes	musculoskeletal	0.00439643	0.0736896	1.00441	0.952425	147962	37571	110391
Corneal opacity	sense organs	-0.0151411	0.268364	0.984973	0.955007	122397	2129	120268
Orchitis and epididymitis	genitourinary	-0.0143152	0.259951	0.985787	0.956084	99697	2295	97402
Alzheimer's disease	mental disorders	-0.024491	0.477565	0.975806	0.9591	161414	670	160744
Malignant neoplasm, other	neoplasms	0.0172062	0.34169	1.01736	0.959839	169821	1304	168517
Urinary tract infection	genitourinary	0.00551366	0.111575	1.00553	0.960587	160650	13717	146933
Myeloid leukemia	neoplasms	-0.0313729	0.655699	0.969114	0.961839	185739	354	185385
Other disorders of gallbladder	digestive	-0.0171718	0.359389	0.982975	0.961891	180199	1180	179019
Other disorders of the kidney and ureters	genitourinary	0.00629035	0.132404	1.00631	0.962108	160917	9225	151692
Non-healing surgical wound	injuries & poisonings	-0.0144183	0.309902	0.985685	0.962892	166174	1585	164589
Blood in stool	digestive	-0.00640909	0.137986	0.993611	0.962954	157939	8377	149562
Benign neoplasm of skin	neoplasms	0.00536195	0.11672	1.00538	0.963359	164285	11971	152314
Other biliary tract disease	digestive	0.011638	0.263283	1.01171	0.964742	181229	2210	179019
Acute reaction to stress	mental disorders	0.0152365	0.347326	1.01535	0.96501	89190	1278	87912
Nontoxic multinodular goiter	endocrine/metabolic	0.0154201	0.355647	1.01554	0.965416	161684	1209	160475
Optic atrophy	sense organs	-0.013747	0.324869	0.986347	0.966247	129004	1453	127551
Alcoholism	mental disorders	-0.00383799	0.092138	0.996169	0.966774	132069	21383	110686
Fracture of unspecified part of femur	injuries & poisonings	-0.0225303	0.548076	0.977722	0.96721	163929	504	163425
Herpes zoster	infectious diseases	0.00750008	0.184995	1.00753	0.967661	150476	4568	145908
Nonrheumatic aortic valve disorders	circulatory system	0.0067411	0.168466	1.00676	0.968081	172703	5546	167157
Other and unspecified disorders of back	musculoskeletal	-0.00753291	0.192184	0.992495	0.968734	134884	4250	130634
Synoviopathy	musculoskeletal	0.0131089	0.34925	1.0132	0.970059	111645	1254	110391
Irregular menstrual bleeding	genitourinary	0.0283871	0.783855	1.02879	0.971111	5096	259	4837
Atrial flutter	circulatory system	0.0070834	0.1974	1.00711	0.971375	120129	4031	116098
Urinary incontinence	genitourinary	0.00497003	0.143259	1.00498	0.972325	151467	8007	143460
Acquired toe deformities	musculoskeletal	0.00411993	0.119972	1.00413	0.972605	161627	11361	150266
Acute renal failure	genitourinary	-0.00495074	0.148687	0.995061	0.973438	158876	7184	151692
Cachexia	endocrine/metabolic	0.0370484	1.11996	1.03774	0.973611	156878	120	156758
Secondary malignancy of lymph nodes	neoplasms	-0.0114251	0.346902	0.98864	0.973727	169781	1264	168517
Intestinal infection	infectious diseases	0.00906287	0.279576	1.0091	0.97414	188144	1959	186185
Restless legs syndrome	neurological	0.00612312	0.18929	1.00614	0.974195	115923	4372	111551
Pneumonia	respiratory	-0.0101148	0.312817	0.989936	0.974205	158469	1561	156908
Heart failure NOS	circulatory system	-0.0108823	0.338165	0.989177	0.974328	161295	1332	159963
Drusen (degenerative) of retina	sense organs	0.00833009	0.27547	1.00836	0.975876	117227	2039	115188
Malunion and nonunion of fracture	musculoskeletal	-0.0141147	0.470944	0.985984	0.97609	144207	683	143524
Disorders of acoustic nerve	sense organs	-0.0213618	0.743759	0.978865	0.977087	94098	272	93826
Open wound of finger(s)	injuries & poisonings	0.0102906	0.360415	1.01034	0.977222	165759	1170	164589
Hypoglycemia	endocrine/metabolic	-0.00829573	0.292371	0.991739	0.977364	96582	1801	94781
Fracture of ribs	injuries & poisonings	-0.00723629	0.285366	0.99279	0.979769	165306	1881	163425
Acute dermatitis due to solar radiation	injuries & poisonings	0.0183267	0.729753	1.0185	0.979964	130974	284	130690
Aphasia/speech disturbance	mental disorders	-0.00608132	0.250142	0.993937	0.980604	163192	2448	160744
Psoriasis	dermatologic	0.00368697	0.158764	1.00369	0.981472	147151	6275	140876
Osteoarthrosis, localized, secondary	musculoskeletal	0.0189818	0.852281	1.01916	0.982231	98602	209	98393
Diabetes insipidus	endocrine/metabolic	-0.0226663	1.1229	0.977589	0.983895	168473	121	168352
Rickets or osteomalacia	endocrine/metabolic	0.0156866	0.795369	1.01581	0.984265	156998	240	156758
Esophageal bleeding (varices/hemorrhage)	digestive	0.00707188	0.37586	1.0071	0.984989	101257	1079	100178
Abnormal glucose	endocrine/metabolic	0.00167511	0.0908193	1.00168	0.985284	126372	22311	104061
Pigmentary iris degeneration	sense organs	-0.00983788	0.533946	0.99021	0.9853	128085	534	127551
Symptoms of the muscles	symptoms	0.00806868	0.441304	1.0081	0.985413	165608	787	164821
Non-proliferative glomerulonephritis	genitourinary	0.0157802	0.886245	1.01591	0.985794	151885	193	151692
Colon cancer	neoplasms	0.00350396	0.215307	1.00351	0.987016	126093	3356	122737
Other disorders of neurohypophysis	endocrine/metabolic	0.01799	1.13911	1.01815	0.987399	168468	116	168352
Adrenal hyperfunction	endocrine/metabolic	0.00961368	0.63948	1.00966	0.988005	168725	373	168352
Disease of tricuspid valve	circulatory system	0.00721508	0.53581	1.00724	0.989256	167689	532	167157
Systemic lupus erythematosus	dermatologic	0.00838043	0.624605	1.00842	0.989295	145509	389	145120
Other specified diseases of hair and hair follicles	dermatologic	0.002648	0.209445	1.00265	0.989913	160409	3529	156880
Other disorders of tympanic membrane	sense organs	-0.00414482	0.363846	0.995864	0.990911	167050	1148	165902
Spinocerebellar disease	neurological	-0.00756519	0.682267	0.992463	0.991153	158614	325	158289
Encephalopathy, not elsewhere classified	neurological	-0.00649954	0.624394	0.993522	0.991695	158677	388	158289
Abnormal weight gain	endocrine/metabolic	-0.00322594	0.404185	0.996779	0.993632	103933	939	102994
Viral Enteritis	infectious diseases	-0.00498541	0.64275	0.995027	0.993811	186551	366	186185
Cancer of bronchus; lung	neoplasms	0.00124832	0.244529	1.00125	0.995927	191391	2568	188823
Alcohol-related disorders	mental disorders	0.000324798	0.0794379	1.00032	0.996738	141643	30957	110686
Chronic bronchitis	respiratory	-0.000534947	0.15593	0.999465	0.997263	166245	6456	159789
Skin cancer	neoplasms	-0.000177219	0.0797098	0.999823	0.998226	173559	28908	144651
Disorders of sacrum	musculoskeletal	0.000530507	0.382492	1.00053	0.998893	131680	1046	130634
Anticoagulants causing adverse effects	injuries & poisonings	-0.000772244	0.637722	0.999228	0.999034	172084	373	171711
Chronic pancreatitis	digestive	0.000428961	0.406606	1.00043	0.999158	188323	919	187404
Malignant neoplasm of unspecified male genital organ	neoplasms	-0.000625958	1.15928	0.999374	0.999569	167069	112	166957
SE: standard error; OR: odds ratio; N: total sample size; N cases: number of cases; N controls: number of controls. Significant p-values passed Bonferroni correction are in bold.
