# Supplementary material for: Genome-wide association meta-analyses and fine-mapping elucidate pathways influencing albuminuria
Source: Nat Commun. 2019 Sep 11;10:4130. doi: 10.1038/s41467-019-11576-0 (PMC6739370; doi:10.1038/s41467-019-11576-0)
Supplement: Supplementary file 12 — Supplementary Data 10 [file 41467_2019_11576_MOESM12_ESM.xlsx]

## Sheet: Tabelle1
Genome-wide genetic correlations between UACR and GWAS traits based on UK Biobank data
Trait	Genetic correlation coefficient	SE	P-value	h2 observed	h2 observed SE	h2 intercept	h2 intercept SE	Genetic covariance intercept	Genetic covariance intercept SE
Creatinine (enzymatic) in urine	-0.6888	0.0174	<2.2E-308	0.0658	0.003	1.0198	0.0089	-0.5329	0.007
Potassium in urine	-0.579	0.0261	6.0567e-109	0.0425	0.0023	1.0179	0.0086	-0.4235	0.0064
Sodium in urine	-0.4558	0.0251	5.7198e-74	0.0714	0.0032	1.0285	0.01	-0.2975	0.0067
Systolic blood pressure_ automated reading	0.192	0.0238	7.7733e-16	0.1274	0.0055	1.0671	0.0155	0.102	0.0068
Arm fat-free mass (left)	-0.178	0.0227	3.9977e-15	0.2644	0.0105	1.1108	0.0258	-0.0995	0.0083
Arm predicted mass (left)	-0.1783	0.0228	5.2077e-15	0.2635	0.0105	1.1135	0.0262	-0.1004	0.0084
Arm predicted mass (right)	-0.1781	0.023	9.6423e-15	0.264	0.0107	1.1067	0.027	-0.0971	0.0085
Arm fat-free mass (right)	-0.179	0.0231	1.0305e-14	0.2651	0.0108	1.1055	0.027	-0.0983	0.0086
Basal metabolic rate	-0.1703	0.0223	2.4773e-14	0.2837	0.0113	1.1174	0.0275	-0.1034	0.0086
Weight	-0.1635	0.0217	4.5802e-14	0.2648	0.0095	1.0858	0.0217	-0.1073	0.0082
Time spent watching television (TV)	-0.1762	0.0234	4.9331e-14	0.0992	0.004	1.057	0.0109	-0.0205	0.0064
Whole body water mass	-0.1689	0.0225	6.1562e-14	0.2883	0.012	1.1301	0.0294	-0.0981	0.0088
Whole body fat-free mass	-0.1689	0.0226	7.7353e-14	0.2882	0.012	1.131	0.0296	-0.0985	0.0088
Illnesses of siblings: High blood pressure	0.2494	0.0341	2.8218e-13	0.0364	0.0027	1.0078	0.008	0.0066	0.0051
Trunk fat-free mass	-0.167	0.0229	3.2921e-13	0.2857	0.0125	1.1393	0.0314	-0.094	0.0089
Trunk predicted mass	-0.1674	0.023	3.4266e-13	0.2842	0.0125	1.1386	0.0311	-0.0935	0.0089
Leg fat-free mass (left)	-0.1598	0.0221	4.358e-13	0.2659	0.0105	1.1068	0.0252	-0.0964	0.0084
Leg predicted mass (left)	-0.1592	0.022	5.1403e-13	0.2656	0.0105	1.1064	0.0251	-0.0963	0.0084
Leg fat-free mass (right)	-0.1592	0.0223	9.9025e-13	0.2637	0.0105	1.1136	0.0258	-0.0946	0.0085
Leg predicted mass (right)	-0.1592	0.0224	1.0998e-12	0.2634	0.0105	1.1134	0.0258	-0.0944	0.0085
Illnesses of father: High blood pressure	0.2749	0.0389	1.6852e-12	0.0193	0.0017	1.0136	0.007	0.0174	0.0053
Trunk fat mass	-0.1442	0.021	7.3563e-12	0.2311	0.0076	1.0789	0.0182	-0.0803	0.0074
Sitting height	-0.1365	0.0205	2.9292e-11	0.3202	0.0182	1.1392	0.0423	-0.05	0.0084
Whole body fat mass	-0.1342	0.0212	2.4163e-10	0.2344	0.0077	1.074	0.0178	-0.0856	0.0075
Vascular/heart problems diagnosed by doctor: High blood pressure	0.1737	0.0278	4.1646e-10	0.1162	0.005	1.0612	0.0172	0.0668	0.0072
Non-cancer illness code_ self-reported: hypertension	0.1708	0.0282	1.4057e-09	0.1145	0.005	1.0563	0.0171	0.069	0.0073
Standing height	-0.1297	0.0217	2.2358e-09	0.4496	0.0222	1.2521	0.0573	-0.055	0.0101
Leg fat mass (left)	-0.1285	0.0218	4.0347e-09	0.2316	0.0077	1.0708	0.0173	-0.0862	0.0075
Mineral and other dietary supplements: None of the above	-0.1963	0.0334	4.1648e-09	0.03	0.0021	1.0098	0.0068	-0.02	0.0055
Vascular/heart problems diagnosed by doctor: None of the above	-0.162	0.0278	5.4032e-09	0.1133	0.0047	1.0598	0.016	-0.0635	0.0072
Illnesses of mother: High blood pressure	0.2443	0.0421	6.5152e-09	0.0295	0.0022	1.0178	0.0084	0.0176	0.0058
Arm fat mass (left)	-0.125	0.0217	8.4308e-09	0.2318	0.008	1.0669	0.0173	-0.0927	0.0075
Arm fat mass (right)	-0.1234	0.0216	1.1108e-08	0.2311	0.008	1.0699	0.0173	-0.0917	0.0074
Leg fat mass (right)	-0.1242	0.0217	1.111e-08	0.2305	0.0077	1.0705	0.0175	-0.0858	0.0075
Qualifications: College or University degree	0.1157	0.0205	1.686e-08	0.1685	0.0053	1.116	0.0132	0.006	0.007
Hip circumference	-0.1179	0.0215	4.001e-08	0.2172	0.0084	1.0802	0.0189	-0.1035	0.0078
Medication for cholesterol_ blood pressure or diabetes: Blood pressure medication	0.1744	0.0318	4.1181e-08	0.1042	0.0056	1.0322	0.0103	0.0706	0.0064
Qualifications: A levels/AS levels or equivalent	0.1201	0.0221	5.4407e-08	0.0969	0.0035	1.052	0.012	0.0032	0.006
Illnesses of siblings: None of the above (group 1)	-0.1743	0.0325	8.4374e-08	0.0363	0.0026	1.0139	0.0076	-0.0065	0.005
Mineral and other dietary supplements: Fish oil (including cod liver oil)	0.1868	0.0352	1.1552e-07	0.0269	0.0019	1.0061	0.007	0.0223	0.0056
Medication for cholesterol_ blood pressure_ diabetes_ or take exogenous hormones: Blood pressure medication	0.1765	0.034	2.0246e-07	0.1046	0.0067	1.0326	0.012	0.0243	0.0065
Trunk fat percentage	-0.1077	0.0216	6.5559e-07	0.2065	0.0069	1.0845	0.0177	-0.0623	0.0072
Weight change compared with 1 year ago	-0.2698	0.0546	7.7831e-07	0.0087	0.0014	1.0216	0.0063	-0.0194	0.0048
Hand grip strength (right)	-0.1336	0.0277	1.4586e-06	0.1037	0.0042	1.062	0.0135	-0.0319	0.0071
Qualifications: None of the above	-0.1072	0.0223	1.4706e-06	0.0977	0.0039	1.0659	0.0115	0.0033	0.006
Diagnoses - main ICD10: N20 Calculus of kidney and ureter	-0.2655	0.0589	6.5606e-06	0.008	0.0014	1.0078	0.0066	0.0298	0.0047
Waist circumference	-0.0977	0.0217	6.6559e-06	0.2004	0.0071	1.0614	0.0168	-0.0782	0.0074
Body mass index (BMI)	-0.0979	0.0219	8.0279e-06	0.2476	0.0084	1.0719	0.0184	-0.0904	0.0076
Body fat percentage	-0.0958	0.0218	1.0997e-05	0.2166	0.0068	1.0833	0.0175	-0.0665	0.0073
Hand grip strength (left)	-0.1168	0.0267	1.2465e-05	0.1037	0.0041	1.0569	0.0125	-0.0318	0.0069
Frequency of stair climbing in last 4 weeks	0.1418	0.0325	1.2547e-05	0.0351	0.0021	1.0167	0.0077	0.0195	0.0055
Illnesses of father: None of the above (group 1)	-0.2089	0.0478	1.2624e-05	0.0148	0.0018	1.0229	0.0068	-0.0089	0.0049
Medication for cholesterol_ blood pressure_ diabetes_ or take exogenous hormones: None of the above	-0.1548	0.0357	1.4266e-05	0.0663	0.0044	1.017	0.0087	-0.0142	0.0062
Number of treatments/medications taken	0.1104	0.0263	2.6999e-05	0.0606	0.0026	1.0313	0.0091	0.0387	0.0055
Impedance of arm (right)	0.1003	0.0239	2.7768e-05	0.2364	0.0081	1.081	0.0216	0.0687	0.0082
Pain type(s) experienced in last month: None of the above	0.1172	0.0282	3.3084e-05	0.0554	0.0028	1.0357	0.0086	0.0111	0.0053
Medication for cholesterol_ blood pressure or diabetes: None of the above	-0.1404	0.0338	3.3468e-05	0.0885	0.0051	1.033	0.0103	-0.0628	0.0063
Comparative height size at age 10	-0.0903	0.0218	3.3516e-05	0.2411	0.0121	1.113	0.0344	-0.0397	0.0079
Diastolic blood pressure_ automated reading	0.1061	0.0258	3.7618e-05	0.1355	0.0058	1.067	0.0157	0.0659	0.0078
Transport type for commuting to job workplace: Car/motor vehicle	-0.1946	0.0473	3.8772e-05	0.0244	0.003	1.0239	0.0068	-0.008	0.0053
Average weekly red wine intake	0.1248	0.0304	4.0091e-05	0.0566	0.0034	1.0121	0.0076	0.0007	0.0058
Time spent driving	-0.1445	0.0358	5.5177e-05	0.0424	0.0028	1.0014	0.0068	-0.0321	0.0056
Types of transport used (excluding work): Walk	0.138	0.0346	6.5808e-05	0.0331	0.0023	1.0348	0.0087	0.026	0.006
Types of transport used (excluding work): Car/motor vehicle	-0.1513	0.0381	7.086e-05	0.0245	0.0017	1.0087	0.007	-0.0198	0.0056
Leg fat percentage (left)	-0.0898	0.0227	7.7756e-05	0.208	0.0062	1.0844	0.0163	-0.0665	0.0074
Impedance of arm (left)	0.0902	0.023	8.9934e-05	0.233	0.0082	1.0972	0.0212	0.0647	0.0081
Vitamin and mineral supplements: None of the above	-0.1298	0.0332	9.3786e-05	0.0301	0.0018	0.9936	0.0067	-0.0253	0.0048
Impedance of leg (right)	0.0811	0.0211	0.0001	0.2401	0.0089	1.09	0.0215	0.0676	0.0078
Pain type(s) experienced in last month: Knee pain	-0.1191	0.0313	0.0001	0.0408	0.0023	1.0135	0.0083	-0.0136	0.0056
Duration of other exercises	-0.2085	0.0566	0.0002	0.0189	0.0031	1.0083	0.0071	-0.0034	0.0052
Birth weight	-0.0961	0.0262	0.0002	0.1084	0.006	1.0506	0.0136	-0.023	0.0056
Impedance of whole body	0.084	0.0223	0.0002	0.2579	0.0093	1.0884	0.0215	0.0712	0.008
Leg fat percentage (right)	-0.0829	0.0224	0.0002	0.208	0.0063	1.0818	0.0167	-0.0662	0.0074
Vitamin and mineral supplements: Multivitamins +/- minerals	0.1337	0.036	0.0002	0.0238	0.0019	1.0064	0.0075	0.0173	0.005
Forced vital capacity (FVC)	-0.0883	0.0244	0.0003	0.1699	0.0074	1.0951	0.0171	-0.0362	0.0082
Impedance of leg (left)	0.0773	0.0213	0.0003	0.2412	0.0091	1.0799	0.0216	0.069	0.0077
Pain type(s) experienced in last month: Back pain	-0.1156	0.0322	0.0003	0.0394	0.0023	1.0238	0.0092	-0.0115	0.006
Types of physical activity in last 4 weeks: Other exercises (eg: swimming_ cycling_ keep fit_ bowling)	0.1072	0.0299	0.0003	0.0465	0.0024	1.0128	0.0084	-0.004	0.006
Job involves heavy manual or physical work	-0.0964	0.0274	0.0004	0.0868	0.0046	1.0367	0.009	0.0088	0.0058
Forced expiratory volume in 1-second (FEV1)_ predicted	-0.1083	0.0306	0.0004	0.171	0.0122	1.0402	0.012	-0.0196	0.0057
Forced vital capacity (FVC)_ Best measure	-0.0838	0.0241	0.0005	0.1882	0.0085	1.0825	0.0167	-0.0322	0.0078
Arm fat percentage (left)	-0.076	0.0219	0.0005	0.2193	0.0072	1.0737	0.0179	-0.0714	0.0074
Comparative body size at age 10	0.0782	0.0227	0.0006	0.1456	0.0092	1.0159	0.0166	-0.0123	0.0067
Age when periods started (menarche)	-0.0691	0.0203	0.0007	0.2095	0.0105	1.0034	0.0124	0.0023	0.0062
Transport type for commuting to job workplace: Cycle	0.1534	0.0451	0.0007	0.0313	0.0033	1.0161	0.0074	0.0121	0.0057
Arm fat percentage (right)	-0.0723	0.0217	0.0008	0.2158	0.007	1.0788	0.0175	-0.0691	0.0072
Forced expiratory volume in 1-second (FEV1)	-0.081	0.0244	0.0009	0.1471	0.006	1.0663	0.0135	-0.0317	0.0076
Diagnoses - main ICD10: K44 Diaphragmatic hernia	-0.2486	0.075	0.0009	0.005	0.0013	1.0061	0.0066	0.001	0.0055
Qualifications: CSEs or equivalent	-0.1368	0.0421	0.0012	0.0208	0.0019	1.06	0.0073	0.0044	0.0055
Transport type for commuting to job workplace: Walk	0.1705	0.0528	0.0012	0.0165	0.0027	1.0041	0.0062	0.0023	0.0055
Illness_ injury_ bereavement_ stress in last 2 years: None of the above	0.1189	0.0367	0.0012	0.0231	0.0017	1.0121	0.0061	-0.0044	0.0053
Mineral and other dietary supplements: Glucosamine	0.1121	0.0356	0.0016	0.0244	0.002	1.0086	0.0073	0.0013	0.0055
Doctor diagnosed hayfever or allergic rhinitis	0.1176	0.0374	0.0017	0.0784	0.0091	1.0084	0.0082	-0.0022	0.0056
Medication for pain relief_ constipation_ heartburn: Laxatives (e.g. Dulcolax_ Senokot)	0.1565	0.0499	0.0017	0.0114	0.0016	1.0093	0.0067	0.0066	0.0051
Fluid intelligence score	0.0767	0.0246	0.0018	0.2371	0.0107	1.0434	0.0103	-0.0038	0.0057
Mineral and other dietary supplements: Calcium	0.1534	0.0493	0.0019	0.0122	0.0016	0.9987	0.0063	0.0207	0.0051
Job involves mainly walking or standing	-0.0902	0.0292	0.002	0.0802	0.0045	1.0304	0.0092	0.0072	0.0061
Number of self-reported non-cancer illnesses	0.0846	0.0275	0.0021	0.0612	0.0026	1.0269	0.0102	0.0298	0.0052
Ever had prostate specific antigen (PSA) test	-0.119	0.0388	0.0022	0.0337	0.0033	1.0037	0.007	0.0027	0.0051
Number of cigarettes currently smoked daily (current cigarette smokers)	0.1682	0.0552	0.0023	0.1035	0.0262	1.0006	0.0068	0.0036	0.0047
Reason for glasses/contact lenses: For long-sightedness_ i.e. for distance and near_ but particularly for near tasks like reading (called hypermetropia)	-0.1591	0.0527	0.0026	0.0097	0.0016	1.0647	0.0072	0.0136	0.0051
Illnesses of mother: None of the above (group 1)	-0.148	0.0494	0.0027	0.0169	0.0018	1.013	0.0073	-0.0214	0.0061
Difficulty not smoking for 1 day	0.185	0.062	0.0028	0.1117	0.0217	0.9892	0.0065	0.0157	0.0054
Forced expiratory volume in 1-second (FEV1)_ Best measure	-0.0732	0.0248	0.0031	0.1621	0.0071	1.0586	0.0136	-0.0296	0.0073
Qualifications: O levels/GCSEs or equivalent	0.0898	0.0306	0.0033	0.0485	0.0025	1.0168	0.0095	-0.0034	0.0064
Types of physical activity in last 4 weeks: Heavy DIY (eg: weeding_ lawn mowing_ carpentry_ digging)	0.091	0.031	0.0033	0.0341	0.002	1.0066	0.0072	-0.0148	0.0055
Had menopause	-0.1856	0.0638	0.0036	0.0199	0.004	1.0052	0.0069	0.0078	0.0055
Blood clot_ DVT_ bronchitis_ emphysema_ asthma_ rhinitis_ eczema_ allergy diagnosed by doctor: Hayfever_ allergic rhinitis or eczema	0.0741	0.0257	0.0039	0.0721	0.0054	1.0431	0.0152	-0.001	0.006
Ever used hormone-replacement therapy (HRT)	-0.104	0.037	0.005	0.0406	0.0033	0.9997	0.0072	-0.0071	0.0055
Illness_ injury_ bereavement_ stress in last 2 years: Death of a close relative	-0.1815	0.0647	0.0051	0.0063	0.0015	1.0048	0.0062	0.0017	0.0048
Fed-up feelings	-0.0744	0.0267	0.0053	0.0719	0.0032	1.0238	0.0099	-0.0018	0.006
Qualifications: Other professional qualifications eg: nursing_ teaching	0.0789	0.0283	0.0053	0.047	0.0025	1.0272	0.0091	0.0052	0.0057
Alcohol intake frequency.	-0.0748	0.0269	0.0054	0.0833	0.004	1.0455	0.0105	-0.017	0.006
Alcohol intake versus 10 years previously	-0.0951	0.0351	0.0068	0.0347	0.0023	1.0301	0.008	-0.0003	0.0054
Shortness of breath walking on level ground	-0.1116	0.0412	0.0068	0.0496	0.0052	1.0068	0.0066	-0.0067	0.0053
Types of transport used (excluding work): Cycle	0.1037	0.0389	0.0077	0.0247	0.0018	1.0254	0.0069	0.0146	0.0058
Usual walking pace	0.0655	0.0247	0.0079	0.0782	0.0029	1.0272	0.0098	0.0232	0.0064
Fathers age at death	-0.0989	0.0372	0.0079	0.034	0.0031	1.0238	0.008	-0.0041	0.0056
Light smokers_ at least 100 smokes in lifetime	-0.0942	0.0357	0.0083	0.0762	0.0075	1.0064	0.0074	0.0013	0.005
Medication for cholesterol_ blood pressure_ diabetes_ or take exogenous hormones: Cholesterol lowering medication	0.0942	0.0376	0.0122	0.051	0.0057	1.0242	0.0139	0.0123	0.0064
Non-accidental death in close genetic family	0.154	0.0628	0.0143	0.0174	0.0047	0.9966	0.0064	-0.0004	0.0048
Maximum workload during fitness test	-0.1702	0.0695	0.0143	0.0422	0.0101	1.0077	0.007	-0.0195	0.0051
Non-cancer illness code_ self-reported: eczema/dermatitis	0.1527	0.0625	0.0146	0.0084	0.0022	1.0152	0.0069	-0.0001	0.005
Diagnoses - main ICD10: M23 Internal derangement of knee	-0.1388	0.0569	0.0147	0.008	0.0018	1.0048	0.0072	-0.0082	0.0056
Mood swings	-0.0629	0.026	0.0155	0.0712	0.0032	1.0167	0.0096	0.0037	0.0061
Non-cancer illness code_ self-reported: back problem	-0.1659	0.0685	0.0155	0.005	0.0013	1.0054	0.0062	0.0018	0.0053
Adopted as a child	-0.1704	0.0704	0.0156	0.0059	0.0014	1.0015	0.0066	0.0075	0.0057
Ever stopped smoking for 6+ months	-0.1838	0.0763	0.016	0.0197	0.0053	1.001	0.0066	0.0026	0.0052
Number of children fathered	-0.0917	0.0382	0.0163	0.0323	0.0037	1.0108	0.0073	-0.0168	0.0053
Diagnoses - main ICD10: R07 Pain in throat and chest	-0.0952	0.0399	0.0171	0.0163	0.0018	1.0052	0.0077	-0.0001	0.005
Frequency of depressed mood in last 2 weeks	-0.0639	0.027	0.0178	0.0423	0.0028	1.0118	0.0084	0.0038	0.0049
Snoring	0.0602	0.0255	0.0181	0.0596	0.0028	1.0244	0.0093	0.0257	0.005
Mineral and other dietary supplements: Zinc	0.112	0.0474	0.0182	0.011	0.0014	0.989	0.0059	0.0122	0.0052
Medication for pain relief_ constipation_ heartburn: Ibuprofen (e.g. Nurofen)	-0.098	0.0415	0.0183	0.0224	0.0017	0.9988	0.0064	-0.0127	0.0059
Mothers age at death	-0.1129	0.0481	0.0189	0.0241	0.0031	1.0289	0.0079	-0.0078	0.0053
Duration of strenuous sports	-0.2212	0.0946	0.0193	0.0322	0.0138	0.9928	0.0069	0.0002	0.0051
Frequency of unenthusiasm / disinterest in last 2 weeks	-0.0682	0.0293	0.0198	0.0387	0.0027	1.0179	0.009	0.0025	0.0053
Types of physical activity in last 4 weeks: None of the above	-0.0792	0.0341	0.0203	0.0242	0.0017	1.0165	0.0074	-0.004	0.0053
Non-cancer illness code_ self-reported: high cholesterol	0.0881	0.0382	0.0209	0.0403	0.0055	1.0565	0.0277	0.0251	0.0083
Transport type for commuting to job workplace: Public transport	0.1046	0.0456	0.0218	0.0314	0.0034	1.0253	0.0075	0.0091	0.0056
Non-cancer illness code_ self-reported: varicose veins	0.1728	0.0758	0.0227	0.0044	0.0014	1.0113	0.0064	-0.0035	0.0049
Diagnoses - main ICD10: M16 Coxarthrosis [arthrosis of hip]	0.1155	0.0515	0.0249	0.0108	0.0017	1.0098	0.008	-0.0099	0.0057
Time from waking to first cigarette	-0.176	0.0789	0.0257	0.0862	0.0261	1.0155	0.0075	-0.0046	0.0056
Irritability	-0.063	0.0284	0.0264	0.068	0.0043	0.9923	0.0113	0.0087	0.0065
Age completed full time education	0.058	0.0263	0.0274	0.0843	0.0045	1.0631	0.0093	0.002	0.0056
Illnesses of father: Chronic bronchitis/emphysema	0.1098	0.0505	0.0296	0.0149	0.0019	1.0232	0.0068	-0.0126	0.0056
Hair/balding pattern: Pattern 3	0.0838	0.0388	0.0307	0.0564	0.0141	1.019	0.0193	-0.0069	0.0053
Illness_ injury_ bereavement_ stress in last 2 years: Financial difficulties	-0.077	0.036	0.0323	0.0332	0.0022	1.0277	0.0081	-0.0012	0.0058
Eye problems/disorders: Glaucoma	0.0926	0.0434	0.033	0.0386	0.0055	1.0194	0.0079	-0.0081	0.0049
Diagnoses - main ICD10: K80 Cholelithiasis	-0.1116	0.053	0.0351	0.0096	0.0018	1.0234	0.0085	-0.0058	0.0052
Duration of moderate activity	-0.0814	0.0389	0.0362	0.0319	0.0024	1.0091	0.0076	0.0049	0.006
Medication for cholesterol_ blood pressure or diabetes: Cholesterol lowering medication	0.0788	0.0377	0.0365	0.0681	0.0064	1.0332	0.0143	0.0427	0.0069
Types of physical activity in last 4 weeks: Walking for pleasure (not as a means of transport)	0.0683	0.0327	0.0367	0.0374	0.002	1.0401	0.0072	0.0299	0.0056
Peak expiratory flow (PEF)	-0.0582	0.0281	0.0385	0.0899	0.0046	1.0552	0.0122	-0.0253	0.0068
Number of unsuccessful stop-smoking attempts	0.1033	0.0501	0.0392	0.0492	0.0071	1.0073	0.0068	0.0017	0.0048
Non-cancer illness code_ self-reported: sleep apnoea	-0.1806	0.0877	0.0395	0.0032	0.0014	1.0038	0.0069	0.0105	0.0047
Non-cancer illness code_ self-reported: gastro-oesophageal reflux (gord) / gastric reflux	-0.0917	0.045	0.0416	0.0113	0.0016	1.0145	0.0072	-0.0052	0.0053
Average weekly spirits intake	-0.0725	0.0356	0.0417	0.0317	0.0028	1.0165	0.0078	-0.0302	0.0053
Loneliness_ isolation	-0.0632	0.0314	0.044	0.0378	0.0023	1.0235	0.0079	-0.0041	0.0055
Types of physical activity in last 4 weeks: Light DIY (eg: pruning_ watering the lawn)	0.0639	0.0321	0.0462	0.0388	0.0022	1.0056	0.0082	0.0027	0.0055
Leg pain on walking	-0.0829	0.0418	0.0474	0.057	0.0051	1.01	0.0067	-0.013	0.0055
Target heart rate achieved	0.1524	0.0772	0.0482	0.0339	0.0106	1.0064	0.007	0.002	0.0057
Chest pain or discomfort walking normally	-0.0913	0.0463	0.0486	0.0744	0.0092	1.009	0.007	0.0041	0.0053
Types of transport used (excluding work): Public transport	0.0735	0.0373	0.0486	0.0221	0.0019	1.0268	0.007	0.0074	0.0053
Pain type(s) experienced in last month: Stomach or abdominal pain	-0.071	0.0369	0.0546	0.0215	0.0017	1.0061	0.0072	0.0003	0.0054
Health satisfaction	-0.0687	0.0359	0.0561	0.0829	0.0054	1.0064	0.0076	0.0018	0.0052
Number of full brothers	0.0815	0.0427	0.0563	0.0188	0.0018	1.0276	0.0074	-0.0009	0.0054
Number of pregnancy terminations	-0.0934	0.0489	0.0563	0.0605	0.0099	1.0069	0.0074	-0.0005	0.0048
Diagnoses - main ICD10: K60 Fissure and fistula of anal and rectal regions	-0.1356	0.0715	0.0579	0.0056	0.0015	0.9811	0.0068	0.004	0.005
Non-cancer illness code_ self-reported: kidney stone/ureter stone/bladder stone	-0.1152	0.0612	0.0597	0.009	0.0016	1.0021	0.0076	0.0199	0.0053
Blood clot_ DVT_ bronchitis_ emphysema_ asthma_ rhinitis_ eczema_ allergy diagnosed by doctor: None of the above	-0.0476	0.0254	0.0612	0.0765	0.0062	1.0368	0.0162	0.0012	0.0062
Non-cancer illness code_ self-reported: hayfever/allergic rhinitis	0.0678	0.0366	0.0639	0.0229	0.0024	1.0179	0.0084	1.6917e-05	0.0051
Medication for pain relief_ constipation_ heartburn: Aspirin	0.0785	0.0424	0.0641	0.0212	0.0019	1.0127	0.007	0.0297	0.0059
Reason for glasses/contact lenses: For just reading/near work as you are getting older (called presbyopia)	-0.1446	0.0799	0.0705	0.0038	0.0017	1.1375	0.008	0.0079	0.0051
Risk taking	-0.0539	0.0298	0.0706	0.0554	0.0028	1.0052	0.0089	-0.0065	0.006
Why stopped smoking: Health precaution	0.0866	0.0488	0.076	0.0539	0.0063	0.9993	0.0066	-0.0023	0.0047
Reason for glasses/contact lenses: For short-sightedness_ i.e. only or mainly for distance viewing such as driving_ cinema etc (called myopia)	0.0681	0.0388	0.0791	0.0253	0.0021	1.1161	0.0085	0.011	0.0058
Mineral and other dietary supplements: Selenium	0.1257	0.0725	0.0827	0.0062	0.0015	1.0011	0.0069	0.0031	0.0052
Pulse wave Arterial Stiffness index	-0.0807	0.0466	0.083	0.0379	0.005	1.01	0.0074	-0.0136	0.005
Duration of fitness test	-0.1687	0.0985	0.0867	0.0196	0.009	1.0047	0.0065	-0.0009	0.0051
Diagnoses - main ICD10: I83 Varicose veins of lower extremities	0.076	0.0444	0.0871	0.0191	0.0023	1.0341	0.0109	-0.0077	0.0056
Diagnoses - main ICD10: S52 Fracture of forearm	0.1244	0.0733	0.0898	0.0065	0.0018	0.9985	0.007	-0.0001	0.0054
Ever depressed for a whole week	-0.0669	0.0399	0.0935	0.0636	0.0052	0.9925	0.0068	-0.0023	0.0053
Mouth/teeth dental problems: Dentures	0.0535	0.0321	0.0955	0.0475	0.0027	1.0378	0.0094	-0.0078	0.0061
Number of days/week walked 10+ minutes	0.0501	0.0301	0.0959	0.0422	0.0023	1.0101	0.0075	0.0287	0.0058
Average weekly champagne plus white wine intake	-0.069	0.0416	0.0974	0.0306	0.0026	1.0412	0.0077	-0.0066	0.006
Types of physical activity in last 4 weeks: Strenuous sports	0.063	0.0382	0.0989	0.022	0.0017	1.0111	0.007	-0.0075	0.0054
Ever unenthusiastic/disinterested for a whole week	-0.0688	0.0418	0.0994	0.057	0.0064	1.0011	0.0074	-0.0029	0.005
Mouth/teeth dental problems: Mouth ulcers	0.0558	0.0341	0.1019	0.0291	0.0038	1.0312	0.011	-4.2267e-05	0.0057
Diagnoses - main ICD10: I80 Phlebitis and thrombophlebitis	0.091	0.0559	0.1035	0.0079	0.0016	0.995	0.0084	-0.021	0.0053
Pain type(s) experienced in last month: Neck or shoulder pain	-0.0531	0.0326	0.1038	0.0331	0.0019	1.0246	0.0074	-0.0109	0.0053
No-wear time bias adjusted acceleration standard deviation	0.0595	0.0368	0.1059	0.0897	0.008	1.0009	0.0076	0.0207	0.0052
Non-cancer illness code_ self-reported: cholelithiasis/gall stones	-0.0901	0.0561	0.1081	0.0082	0.0017	1.0217	0.0079	-0.0038	0.0054
Diagnoses - main ICD10: I30 Acute pericarditis	-0.1768	0.1108	0.1106	0.0023	0.0014	0.9951	0.0068	0.0095	0.005
Mouth/teeth dental problems: None of the above	-0.0549	0.0346	0.1126	0.0374	0.002	1.0189	0.0081	0.0169	0.0058
Falls in the last year	0.0536	0.0339	0.1132	0.0327	0.0021	1.0031	0.0075	-0.0024	0.006
Non-cancer illness code_ self-reported: uterine fibroids	-0.0988	0.0629	0.1165	0.007	0.0015	1.0075	0.0067	0.0093	0.0054
Non-cancer illness code_ self-reported: ulcerative colitis	0.122	0.0779	0.1173	0.006	0.0017	1.0101	0.008	-0.0012	0.0054
Number of cigarettes previously smoked daily	0.052	0.0335	0.1212	0.1003	0.014	1.002	0.0088	0.0019	0.0055
Nap during day	-0.037	0.024	0.1237	0.0807	0.0035	1.023	0.0098	0.0045	0.0065
Sleep duration	-0.0429	0.0279	0.1242	0.0713	0.0037	1.0237	0.0102	-0.0127	0.0061
Frequency of light DIY in last 4 weeks	0.0742	0.0483	0.1246	0.0221	0.0029	1.0041	0.0064	0.0084	0.0055
Non-cancer illness code_ self-reported: deep venous thrombosis (dvt)	-0.0833	0.0543	0.1251	0.0109	0.0018	1.0094	0.0092	0.0013	0.0057
Non-cancer illness code_ self-reported: hiatus hernia	-0.0871	0.0572	0.128	0.0082	0.0013	1.0327	0.0065	-0.0104	0.0055
Forced expiratory volume in 1-second (FEV1)_ predicted percentage	-0.0407	0.0268	0.1295	0.1995	0.0097	1.0361	0.0096	-0.0053	0.0062
Bilateral oophorectomy (both ovaries removed)	-0.0719	0.0475	0.1296	0.0209	0.0033	1.0121	0.0072	-0.0005	0.0053
Non-cancer illness code_ self-reported: glaucoma	0.0753	0.05	0.1315	0.011	0.0017	1.0148	0.0079	-0.0029	0.005
Blood clot_ DVT_ bronchitis_ emphysema_ asthma_ rhinitis_ eczema_ allergy diagnosed by doctor: Blood clot in the leg (DVT)	-0.0832	0.0552	0.1321	0.0104	0.0018	1.0118	0.0092	0.0017	0.0057
Number of days/week of vigorous physical activity 10+ minutes	0.048	0.0319	0.1331	0.0376	0.0024	1.017	0.0083	0.0115	0.006
Doctor diagnosed asthma	0.0681	0.0455	0.1343	0.0693	0.0098	0.9987	0.0079	0.0001	0.0059
Smoking/smokers in household	-0.0766	0.0512	0.1347	0.0099	0.0019	1.0116	0.0076	0.0018	0.0051
Medication for pain relief_ constipation_ heartburn: Omeprazole (e.g. Zanprol)	-0.0538	0.0361	0.1359	0.0182	0.0017	1.0195	0.0071	-0.002	0.0051
Illnesses of father: Lung cancer	-0.0651	0.0438	0.1373	0.0147	0.002	0.9935	0.0073	-0.0005	0.005
Duration of walks	-0.0419	0.0283	0.1392	0.0466	0.0028	1.0067	0.0084	0.0096	0.006
Vascular/heart problems diagnosed by doctor: Angina	0.0517	0.0351	0.1407	0.0221	0.0021	1.0249	0.0078	0.0098	0.0056
Worry too long after embarrassment	0.0391	0.0269	0.1452	0.0652	0.0034	1.016	0.01	0.0107	0.0056
Diagnoses - main ICD10: K21 Gastro-oesophageal reflux disease	-0.0946	0.0664	0.1541	0.0063	0.0013	1.0029	0.0057	-0.0077	0.0053
Diagnoses - main ICD10: M70 Soft tissue disorders related to use_ overuse and pressure	-0.1105	0.0777	0.1551	0.0039	0.0013	0.9832	0.0067	0.002	0.0047
Morning/evening person (chronotype)	-0.0335	0.0236	0.1554	0.1161	0.0043	1.0417	0.0114	-0.018	0.0072
Diagnoses - main ICD10: N32 Other disorders of bladder	-0.113	0.0796	0.1555	0.0039	0.0012	0.9899	0.006	0.0142	0.0054
Vitamin and mineral supplements: Vitamin E	-0.0911	0.0647	0.1591	0.0065	0.0014	0.9958	0.0064	0.0215	0.0051
Average weekly intake of other alcoholic drinks	-0.1755	0.1252	0.161	0.0085	0.0059	1.0028	0.0064	-0.0016	0.0053
Exposure to tobacco smoke outside home	-0.0535	0.0385	0.1654	0.0316	0.0024	1.021	0.0084	-0.0109	0.0051
Age at first live birth	0.0365	0.0264	0.1667	0.1665	0.0077	1.0461	0.0091	0.0243	0.0056
Non-cancer illness code_ self-reported: asthma	0.0396	0.0288	0.1695	0.0577	0.0056	1.027	0.0145	-0.008	0.0067
Non-cancer illness code_ self-reported: polio / poliomyelitis	-0.131	0.0955	0.1703	0.0027	0.0012	0.9918	0.0064	0.0038	0.0055
Noisy workplace	-0.0504	0.0368	0.1707	0.0622	0.0056	1.0274	0.0075	-0.0049	0.0053
Non-cancer illness code_ self-reported: mania/bipolar disorder/manic depression	0.0999	0.073	0.1714	0.0055	0.0014	1.0008	0.006	-0.0016	0.0056
Illnesses of father: None of the above (group 2)	0.0739	0.0542	0.1728	0.0093	0.0017	1.0019	0.0071	0.006	0.0053
Prospective memory result	-0.0558	0.041	0.1729	0.0572	0.0052	1.012	0.0078	0.0027	0.0051
Age at last live birth	0.0451	0.0331	0.1734	0.0882	0.0059	1.017	0.0082	0.0192	0.0058
Cancer code_ self-reported: small intestine/small bowel cancer	0.5057	0.3743	0.1766	0.001	0.0014	0.9993	0.0069	-0.0073	0.0054
Diagnoses - main ICD10: M17 Gonarthrosis [arthrosis of knee]	-0.0648	0.048	0.177	0.014	0.0017	1.006	0.0071	-0.0085	0.0052
Number of full sisters	0.0518	0.0388	0.1819	0.0187	0.0018	1.0396	0.0067	0.0089	0.0047
Birth weight of first child	-0.0416	0.0312	0.182	0.1078	0.0064	1.025	0.0097	-0.0073	0.0062
Diagnoses - main ICD10: K29 Gastritis and duodenitis	-0.0833	0.0626	0.1833	0.0074	0.0015	1.0041	0.0065	0.0092	0.0051
Sensitivity / hurt feelings	-0.0322	0.0243	0.1855	0.0626	0.0032	1.0206	0.0095	0.0049	0.0053
Blood clot_ DVT_ bronchitis_ emphysema_ asthma_ rhinitis_ eczema_ allergy diagnosed by doctor: Asthma	0.0384	0.0291	0.1874	0.0569	0.0055	1.0265	0.0144	-0.0066	0.0066
Number of trend entries	-0.0963	0.0741	0.1934	0.0312	0.0092	1.0058	0.0066	-0.016	0.005
Nervous feelings	0.0365	0.0281	0.1947	0.066	0.004	1.0145	0.0123	0.028	0.006
Average weekly beer plus cider intake	-0.0405	0.0313	0.1953	0.0514	0.0034	1.063	0.0094	0.0109	0.0059
Non-cancer illness code_ self-reported: rheumatoid arthritis	0.0882	0.0684	0.1969	0.0049	0.0014	1.0028	0.0063	-0.0053	0.0047
Diagnoses - main ICD10: C61 Malignant neoplasm of prostate	-0.0981	0.0764	0.1995	0.0041	0.0015	1.0197	0.0068	0.0079	0.0053
Reason for glasses/contact lenses: For astigmatism	0.0746	0.0583	0.2005	0.009	0.0015	1.0266	0.0067	0.0054	0.0055
Home area population density - urban or rural: Scotland - Large Urban Area	0.0878	0.0686	0.2007	0.011	0.0031	2.1377	0.0147	-0.027	0.0069
Medication for cholesterol_ blood pressure_ diabetes_ or take exogenous hormones: Hormone replacement therapy	-0.0793	0.0621	0.2015	0.0159	0.0027	1.0002	0.0061	0.0006	0.0054
Frequency of heavy DIY in last 4 weeks	0.067	0.0528	0.2043	0.02	0.0036	1.0101	0.0061	0.0068	0.0051
Current employment status: In paid employment or self-employed	0.0746	0.0594	0.2097	0.0081	0.0015	1.0193	0.0066	-0.0138	0.0055
Diagnoses - main ICD10: D25 Leiomyoma of uterus	0.0782	0.0629	0.2137	0.006	0.0015	0.9929	0.0061	0.0057	0.005
Diagnoses - main ICD10: R10 Abdominal and pelvic pain	-0.0586	0.0472	0.2139	0.0121	0.0017	0.9958	0.0074	-0.0107	0.0048
Relative age of first facial hair	-0.0315	0.0256	0.2193	0.1228	0.0078	1.0475	0.0152	-0.0071	0.0051
Job involves shift work	-0.0484	0.0395	0.2209	0.0308	0.0028	1.0019	0.0066	-5.6143e-05	0.0049
Non-cancer illness code_ self-reported: emphysema/chronic bronchitis	0.0691	0.057	0.2257	0.0097	0.0017	0.9883	0.0069	-0.0043	0.0056
Average weekly fortified wine intake	-0.0655	0.0544	0.2283	0.0124	0.0023	1.0186	0.0067	0.0034	0.0049
Diagnoses - main ICD10: J44 Other chronic obstructive pulmonary disease	-0.0817	0.0679	0.2293	0.0047	0.0014	0.9954	0.0068	0.0189	0.005
Non-cancer illness code_ self-reported: nasal polyps	0.0899	0.0748	0.2297	0.0052	0.0016	1.0061	0.0065	-0.0066	0.0055
Frequency of travelling from home to job workplace	-0.0566	0.0473	0.2314	0.0215	0.0027	1.0181	0.0068	-0.0084	0.0053
Non-cancer illness code_ self-reported: retinal detachment	0.0966	0.081	0.2332	0.0033	0.0013	1.0034	0.0066	-0.0062	0.0055
Vitamin and mineral supplements: Vitamin A	-0.1079	0.0909	0.2353	0.0036	0.0015	1.0037	0.0062	0.0149	0.0052
Tinnitus: Yes_ now some of the time	-0.1054	0.0891	0.2368	0.0086	0.004	0.9994	0.0063	0.0002	0.0046
Age started oral contraceptive pill	0.0415	0.0352	0.2378	0.0483	0.0042	1.016	0.0073	-0.0034	0.0052
Medication for cholesterol_ blood pressure or diabetes: Insulin	0.0998	0.0847	0.2384	0.0089	0.0032	1.0111	0.007	0.0392	0.0059
Diagnoses - main ICD10: Z47 Other orthopaedic follow-up care	0.0934	0.0797	0.2414	0.0034	0.0012	0.9979	0.0061	-0.0044	0.0048
Blood clot_ DVT_ bronchitis_ emphysema_ asthma_ rhinitis_ eczema_ allergy diagnosed by doctor: Blood clot in the lung	-0.0684	0.059	0.2459	0.0059	0.0015	1.0084	0.0073	0.0019	0.0053
Overall health rating	-0.0286	0.0247	0.2471	0.0996	0.0031	1.0625	0.0107	0.0075	0.0063
Pain type(s) experienced in last month: Facial pain	-0.0708	0.0613	0.2483	0.0068	0.0014	0.9972	0.0061	-0.0012	0.0052
Diagnoses - main ICD10: R55 Syncope and collapse	0.0805	0.07	0.25	0.0054	0.0014	1.0081	0.007	0.0012	0.0054
Pulse rate_ automated reading	0.0277	0.0244	0.2568	0.1542	0.0106	1.0471	0.0286	-0.0233	0.0073
Neuroticism score	-0.0271	0.024	0.2584	0.1182	0.0063	1.018	0.0136	0.0139	0.0065
Seen doctor (GP) for nerves_ anxiety_ tension or depression	-0.0266	0.0236	0.2593	0.0612	0.003	1.0145	0.0094	0.0019	0.0055
Non-cancer illness code_ self-reported: angina	0.0403	0.0358	0.2599	0.0227	0.0021	1.0219	0.0078	0.0109	0.0057
Frequency of tenseness / restlessness in last 2 weeks	-0.0313	0.0278	0.2604	0.0438	0.0027	1.0145	0.0093	0.0116	0.0059
Frequency of walking for pleasure in last 4 weeks	0.0388	0.0346	0.2626	0.0344	0.0026	1.0078	0.0076	0.0196	0.0054
Diagnoses - main ICD10: S76 Injury of muscle and tendon at hip and thigh level	0.153	0.1384	0.2689	0.0015	0.0012	0.9982	0.0064	-0.0067	0.0054
Financial situation satisfaction	-0.0444	0.0405	0.2729	0.0576	0.0061	1.005	0.0081	-0.0016	0.005
Non-cancer illness code_ self-reported: type 2 diabetes	0.0696	0.0644	0.2798	0.0064	0.0014	1.011	0.0064	0.0155	0.0048
Non-cancer illness code_ self-reported: pernicious anaemia	-0.0886	0.082	0.28	0.0034	0.0012	0.9918	0.0064	-0.003	0.0053
Reason for reducing amount of alcohol drunk: Health precaution	0.0435	0.0405	0.2821	0.0461	0.0045	0.9964	0.0068	0.0221	0.0054
Breastfed as a baby	-0.0402	0.038	0.2902	0.026	0.0024	1.0209	0.007	0.0061	0.0055
Non-cancer illness code_ self-reported: gout	0.0454	0.043	0.2911	0.0242	0.0067	0.9939	0.0192	0.011	0.0055
Pack years adult smoking as proportion of life span exposed to smoking PREVIEW ONLY	0.0318	0.0303	0.2941	0.1269	0.0111	1.0152	0.0093	0.0063	0.0055
Diagnoses - main ICD10: K35 Acute appendicitis	-0.1129	0.1087	0.2987	0.0021	0.0013	1.0052	0.0068	0.0041	0.0051
Drive faster than motorway speed limit	-0.0307	0.0296	0.2993	0.0564	0.0029	1.0301	0.0092	-0.0199	0.0056
Pain type(s) experienced in last month: Headache	-0.0301	0.0291	0.2995	0.0449	0.0027	1.0038	0.0093	-0.0013	0.0055
Cancer diagnosed by doctor	-0.0608	0.0591	0.3032	0.0066	0.0015	1.0099	0.0064	0.0068	0.0054
Non-cancer illness code_ self-reported: pulmonary embolism +/- dvt	-0.0628	0.0616	0.3076	0.0055	0.0015	1.008	0.0074	0.0026	0.0054
Non-cancer illness code_ self-reported: allergy or anaphylactic reaction to drug	0.2122	0.2081	0.3078	0.001	0.0013	1.0078	0.0061	-0.0028	0.005
Diagnoses - main ICD10: K76 Other diseases of liver	0.0834	0.0822	0.3103	0.0037	0.0013	0.9928	0.0063	0.0031	0.005
Non-cancer illness code_ self-reported: muscle or soft tissue injuries	-0.1267	0.125	0.3108	0.0022	0.0014	1.001	0.0072	0.0045	0.0054
Diagnoses - main ICD10: E04 Other non-toxic goitre	-0.0691	0.0686	0.3139	0.0054	0.0013	0.9915	0.0063	0.0041	0.0054
Sleeplessness / insomnia	-0.0265	0.0265	0.3162	0.0623	0.0027	1.0186	0.0086	-0.0002	0.0054
Relative age voice broke	-0.0298	0.0304	0.3256	0.0722	0.0054	1.011	0.0084	0.0006	0.0051
Illnesses of mother: Alzheimers disease/dementia	-0.0893	0.0916	0.3296	0.0041	0.0045	1.0338	0.0341	0.0008	0.0058
Hearing aid user	0.0532	0.055	0.3336	0.0169	0.0026	1.0053	0.0066	-0.0008	0.0057
Frequency of tiredness / lethargy in last 2 weeks	-0.0273	0.0282	0.3342	0.0599	0.0029	1.0254	0.0096	-0.0032	0.0058
Happiness	-0.0342	0.0356	0.3362	0.0616	0.0049	1.0045	0.0076	0.0068	0.0053
Mouth/teeth dental problems: Loose teeth	0.0486	0.0508	0.3394	0.0143	0.0017	1.0121	0.007	0.0019	0.0054
Underlying (primary) cause of death: ICD10: J84.1 Other interstitial pulmonary diseases with fibrosis	0.1068	0.112	0.3403	0.0965	0.0652	0.9941	0.007	-0.0034	0.0051
Why stopped smoking: None of the above	-0.0502	0.0528	0.3413	0.04	0.0057	0.9979	0.0064	-0.0047	0.0048
Headaches for 3+ months	0.0441	0.0465	0.343	0.0556	0.0076	1.007	0.0067	-0.0001	0.0051
Diagnoses - main ICD10: R11 Nausea and vomiting	-0.1458	0.1542	0.3446	0.0012	0.0013	0.9948	0.0063	0.0027	0.005
Diagnoses - main ICD10: M20 Acquired deformities of fingers and toes	0.0482	0.0512	0.3467	0.0095	0.0015	0.9998	0.0072	-0.0037	0.0048
Current employment status: Retired	-0.0564	0.06	0.3476	0.0083	0.0015	1.0171	0.007	0.001	0.0056
Former alcohol drinker	0.0431	0.0464	0.3536	0.1235	0.0214	0.9965	0.0063	0.0154	0.0048
Blood clot_ DVT_ bronchitis_ emphysema_ asthma_ rhinitis_ eczema_ allergy diagnosed by doctor: Emphysema/chronic bronchitis	0.0466	0.0506	0.3572	0.0126	0.0017	0.9857	0.0072	-0.0036	0.0056
Illnesses of father: Heart disease	0.0319	0.0346	0.3576	0.0304	0.0026	1.0017	0.0086	0.0092	0.0052
Cough on most days	-0.0426	0.0465	0.3601	0.0478	0.0065	0.9992	0.007	0.0091	0.0051
Fracture resulting from simple fall	-0.0691	0.0756	0.3605	0.0504	0.0138	0.9928	0.0062	0.0021	0.0054
Miserableness	-0.0262	0.0289	0.3646	0.064	0.0036	1.0188	0.011	0.0047	0.0057
Fractured bone site(s): Wrist	0.0652	0.0719	0.3646	0.0066	0.0016	1.0078	0.007	-0.0028	0.0053
Cancer code_ self-reported: basal cell carcinoma	0.0445	0.0491	0.3655	0.0105	0.0019	0.9969	0.008	-0.003	0.0051
Diagnoses - main ICD10: M54 Dorsalgia	-0.0489	0.0541	0.366	0.01	0.0015	1.0042	0.0073	-0.0074	0.0056
Qualifications: NVQ or HND or HNC or equivalent	0.0413	0.0459	0.3682	0.015	0.0017	1.0111	0.0069	-0.0116	0.0051
Illnesses of father: Diabetes	0.0426	0.0478	0.3725	0.0184	0.0022	1.0274	0.0076	0.0071	0.0058
Tinnitus: Yes_ now most or all of the time	-0.0472	0.053	0.3734	0.0331	0.0047	1.0021	0.0067	0.0043	0.0053
Fractured bone site(s): Arm	0.0705	0.0795	0.3755	0.0053	0.0015	0.9964	0.007	-0.0056	0.0053
Non-cancer illness code_ self-reported: diabetes	0.0286	0.0325	0.3797	0.0354	0.0026	1.0395	0.0104	0.0563	0.0063
Frequency of other exercises in last 4 weeks	0.048	0.0548	0.3807	0.0208	0.0033	0.9989	0.0065	0.0162	0.0055
Non-cancer illness code_ self-reported: chronic obstructive airways disease/copd	-0.0576	0.0657	0.3807	0.0059	0.0015	0.9927	0.0071	0.0077	0.0051
Ever had bowel cancer screening	-0.0387	0.0446	0.385	0.0129	0.0016	1.0206	0.007	0.0036	0.0049
Back pain for 3+ months	-0.0468	0.054	0.386	0.04	0.0057	0.9921	0.0067	-0.0106	0.0054
Time spent using computer	-0.0209	0.0244	0.3909	0.0961	0.0042	1.045	0.0093	-0.0165	0.0064
Work/job satisfaction	0.0414	0.0486	0.3944	0.0488	0.0067	0.9941	0.0066	-0.0007	0.0052
Diagnoses - main ICD10: C44 Other malignant neoplasms of skin	0.0446	0.0532	0.4012	0.0097	0.0023	1.0106	0.0086	-0.0028	0.005
Non-cancer illness code_ self-reported: hypopituitarism	0.1231	0.1468	0.4018	0.0014	0.0012	0.9915	0.0062	-0.0028	0.0048
Non-cancer illness code_ self-reported: migraine	0.0364	0.0436	0.404	0.0165	0.0018	1.0129	0.0075	-0.0082	0.0061
Illnesses of mother: Heart disease	0.0352	0.0423	0.4047	0.0158	0.0018	1.0101	0.0067	0.0101	0.0051
Diagnoses - main ICD10: I25 Chronic ischaemic heart disease	0.0341	0.041	0.4057	0.0199	0.0023	1.0207	0.0073	0.0168	0.0056
Number of incorrect matches in round	0.0212	0.0258	0.4114	0.0547	0.0027	1.0036	0.0088	0.0144	0.0053
Mouth/teeth dental problems: Toothache	-0.0491	0.0598	0.4122	0.0085	0.0016	1.0041	0.0072	-0.0106	0.0049
Illnesses of mother: Breast cancer	-0.0485	0.0593	0.4136	0.0094	0.002	1.0075	0.008	0.0029	0.0051
Fractured bone site(s): Ankle	-0.0485	0.0595	0.4151	0.0065	0.0016	0.9949	0.0065	-0.0006	0.0049
Ever highly irritable/argumentative for 2 days	-0.033	0.0407	0.4178	0.0523	0.0057	0.9979	0.0076	-0.0094	0.0052
Non-cancer illness code_ self-reported: ankylosing spondylitis	0.1195	0.1492	0.4232	0.0014	0.0014	1.003	0.0066	-0.0015	0.0053
Knee pain for 3+ months	-0.0492	0.0617	0.425	0.0262	0.0069	1.0009	0.0064	-0.0028	0.0051
Long-standing illness_ disability or infirmity	0.0229	0.0288	0.4262	0.0497	0.0024	1.0281	0.0087	0.026	0.0058
Diagnoses - main ICD10: K52 Other non-infective gastro-enteritis and colitis	-0.0503	0.0633	0.4269	0.0049	0.0013	1.0034	0.0061	0.0044	0.0046
Friendships satisfaction	0.0287	0.0363	0.4285	0.0622	0.0053	0.9983	0.0072	0.0054	0.0046
Diagnoses - main ICD10: S09 Other and unspecified injuries of head	0.0579	0.0743	0.4362	0.0039	0.0015	0.994	0.0063	-0.0031	0.0055
Illnesses of siblings: Severe depression	0.0343	0.0442	0.4374	0.0141	0.0018	1.0048	0.0067	0.0082	0.0049
Hearing difficulty/problems with background noise	0.0229	0.0295	0.4381	0.0514	0.0026	1.021	0.0083	-0.0028	0.0062
Non-cancer illness code_ self-reported: vaginal prolapse/uterine prolapse	-0.0587	0.0763	0.4418	0.0047	0.0015	1.0061	0.0068	0.0138	0.0054
Duration of light DIY	0.0319	0.0417	0.4432	0.035	0.0034	1.0036	0.0072	-0.0072	0.0054
Seen a psychiatrist for nerves_ anxiety_ tension or depression	0.0232	0.0305	0.4469	0.0308	0.0021	1.0059	0.008	-0.0018	0.0055
Type of tobacco previously smoked: Cigars or pipes	0.0618	0.0818	0.4501	0.0121	0.0052	1.0001	0.0061	0.0096	0.0054
Daytime dozing / sleeping (narcolepsy)	-0.0212	0.0283	0.4536	0.0487	0.0028	1.0096	0.0087	0.0061	0.0058
Diagnoses - main ICD10: Z80 Family history of malignant neoplasm	0.1118	0.1496	0.4546	0.0013	0.0013	0.9905	0.0059	-0.0093	0.0056
Other serious medical condition/disability diagnosed by doctor	0.0258	0.0345	0.4547	0.0253	0.0019	1.0104	0.0072	0.0162	0.0049
Non-cancer illness code_ self-reported: hyperthyroidism/thyrotoxicosis	0.0483	0.0649	0.4565	0.0072	0.0018	1.0076	0.0072	0.0008	0.0053
Illness_ injury_ bereavement_ stress in last 2 years: Marital separation/divorce	-0.0605	0.0818	0.4596	0.0041	0.0014	1.0096	0.0068	-0.0049	0.0056
Heel bone mineral density (BMD) T-score_ automated (right)	0.0198	0.0271	0.4648	0.3007	0.0367	1.0333	0.0224	-0.0138	0.007
Non-cancer illness code_ self-reported: bladder problem (not cancer)	-0.0802	0.1099	0.4657	0.0022	0.0013	1.0021	0.007	-0.0003	0.0049
Illnesses of mother: Chronic bronchitis/emphysema	-0.0361	0.0495	0.4663	0.0125	0.0019	1.0053	0.0067	0.0062	0.0055
Ever manic/hyper for 2 days	0.0442	0.0607	0.4667	0.0184	0.0048	0.995	0.0065	-0.0058	0.0051
Illnesses of siblings: Diabetes	0.0325	0.0447	0.4672	0.0205	0.0021	1.0093	0.007	0.0083	0.0056
Smoking status: Current	-0.019	0.0268	0.4768	0.0518	0.0027	1.0145	0.009	0.0135	0.0056
Had other major operations	0.0279	0.0393	0.4782	0.0304	0.0032	1.0099	0.0069	-0.0033	0.0046
Past tobacco smoking	-0.0172	0.0247	0.4864	0.0913	0.0041	1.0206	0.0105	-0.0017	0.0062
Alcohol drinker status: Previous	0.0296	0.0427	0.4892	0.0133	0.0016	1.0066	0.0065	0.0118	0.0049
Vitamin and mineral supplements: Vitamin D	0.0431	0.0624	0.4893	0.0062	0.0016	0.9966	0.0072	0.0202	0.0051
Non-cancer illness code_ self-reported: pneumothorax	-0.0641	0.0931	0.4909	0.003	0.0014	0.9876	0.007	-0.0004	0.0051
Alcohol drinker status: Never	-0.0268	0.039	0.4921	0.0144	0.0016	1.016	0.0066	-0.0102	0.0048
Illnesses of mother: Diabetes	-0.0274	0.0399	0.4925	0.0207	0.002	1.0164	0.0093	0.0152	0.0051
Diagnoses - main ICD10: I10 Essential (primary) hypertension	0.0682	0.0995	0.4927	0.0025	0.0013	0.9982	0.0061	0.014	0.0053
Diagnoses - main ICD10: M25 Other joint disorders_ not elsewhere classified	0.1268	0.185	0.4933	0.001	0.0013	1.0156	0.0069	-0.0097	0.0049
Non-cancer illness code_ self-reported: hypertrophic cardiomyopathy (hcm / hocm)	0.0984	0.1437	0.4938	0.0016	0.0013	1.0013	0.0065	-0.0006	0.0052
Alcohol usually taken with meals	0.0172	0.0253	0.4971	0.1103	0.0052	1.0585	0.0089	-0.0093	0.0056
Non-cancer illness code_ self-reported: anxiety/panic attacks	-0.043	0.0639	0.5005	0.0061	0.0013	0.9999	0.006	-0.0007	0.005
Number of older siblings	0.0763	0.1135	0.5015	0.0063	0.005	1.0061	0.0062	-0.0026	0.0049
Heel bone mineral density (BMD) T-score_ automated (left)	0.0178	0.0269	0.5087	0.2996	0.0362	1.0335	0.0215	-0.0146	0.0069
Guilty feelings	0.0182	0.0276	0.5092	0.0512	0.0027	1.0076	0.0086	0.0093	0.0053
Pack years of smoking PREVIEW ONLY	0.021	0.0319	0.511	0.1094	0.0098	1.0157	0.0089	0.0064	0.0054
Number of depression episodes	0.0535	0.0824	0.5158	0.0319	0.0119	1.0046	0.0064	-0.0001	0.0053
Diagnoses - main ICD10: M72 Fibroblastic disorders	-0.0348	0.054	0.519	0.0105	0.003	1.0168	0.0205	0.0059	0.0056
Non-cancer illness code_ self-reported: osteoporosis	0.0304	0.0473	0.5198	0.015	0.0019	0.9997	0.0074	0.0173	0.0056
Diagnoses - main ICD10: R69 Unknown and unspecified causes of morbidity	-0.0424	0.0659	0.5203	0.0052	0.0014	0.9989	0.0067	0.0099	0.0048
Smoking status: Previous	0.0176	0.0274	0.5209	0.0521	0.003	1.0193	0.0097	-0.0043	0.0059
Getting up in morning	-0.017	0.0264	0.5211	0.0685	0.0031	1.0393	0.0103	0.0108	0.0063
Fractured bone site(s): Other bones	-0.0359	0.0561	0.5217	0.0089	0.0017	1.0012	0.0069	-0.0019	0.0051
Tense / highly strung	-0.0185	0.029	0.5231	0.0572	0.0032	0.9953	0.0097	0.0179	0.0064
Family relationship satisfaction	-0.0242	0.0382	0.527	0.0572	0.005	1.0051	0.0073	0.0025	0.0047
Diagnoses - main ICD10: D12 Benign neoplasm of colon_ rectum_ anus and anal canal	-0.0324	0.0516	0.5305	0.0086	0.0014	1.0043	0.0064	-0.0011	0.005
Diagnoses - main ICD10: K50 Crohns disease [regional enteritis]	0.0452	0.072	0.5305	0.0043	0.0014	1.0034	0.0066	-0.0042	0.0049
Hair/balding pattern: Pattern 2	-0.0224	0.0357	0.5315	0.0522	0.0065	1.0331	0.0133	-0.0013	0.0052
Diagnoses - main ICD10: G56 Mononeuropathies of upper limb	0.0288	0.0472	0.5418	0.0138	0.0019	1.0089	0.0074	0.0028	0.0055
Pain type(s) experienced in last month: Hip pain	-0.0219	0.0364	0.5478	0.0237	0.0019	1.0183	0.0077	-0.0114	0.0052
Number of live births	0.0194	0.0324	0.5486	0.0615	0.0042	1.0076	0.0081	0.0048	0.0054
Tobacco smoking: Ex-smoker	-0.0239	0.0408	0.5574	0.0768	0.0081	1.0085	0.008	-0.0012	0.0053
Number of self-reported cancers	-0.0359	0.0616	0.5607	0.0065	0.0015	1.0138	0.0065	0.0095	0.0054
Mouth/teeth dental problems: Painful gums	0.0395	0.0681	0.5622	0.0068	0.0015	1.005	0.0063	0.0027	0.0054
Non-cancer illness code_ self-reported: arthritis (nos)	-0.0741	0.1286	0.5645	0.0018	0.0014	1.0148	0.0064	0.0018	0.0053
Diagnoses - main ICD10: F43 Reaction to severe stress_ and adjustment disorders	-0.1048	0.1856	0.5721	0.0008	0.0013	1.0024	0.0056	0.0025	0.0048
Non-cancer illness code_ self-reported: malabsorption/coeliac disease	0.038	0.0692	0.5828	0.0055	0.0017	1.015	0.0061	0.012	0.0052
Used an inhaler for chest within last hour	0.0479	0.0875	0.5841	0.0043	0.0015	1.002	0.0062	-0.0069	0.0054
Suffer from nerves	-0.0158	0.0292	0.589	0.0456	0.0032	0.9991	0.0096	0.0116	0.006
Diabetes diagnosed by doctor	0.0155	0.0292	0.596	0.0435	0.0028	1.0408	0.0106	0.0605	0.0062
Illnesses of siblings: Heart disease	0.0241	0.0462	0.6011	0.017	0.0022	1.0125	0.0071	0.0026	0.0057
Why reduced smoking: Illness or ill health	0.0401	0.0769	0.6025	0.1089	0.0423	0.9982	0.0062	0.002	0.0046
Cancer code_ self-reported: prostate cancer	-0.0322	0.0623	0.6056	0.0062	0.0015	1.0142	0.0075	0.0069	0.0054
Diagnoses - main ICD10: H25 Senile cataract	0.0448	0.087	0.6067	0.0033	0.0014	1.0128	0.007	0.0011	0.0049
Handedness (chirality/laterality): Left-handed	-0.0281	0.0548	0.6089	0.0099	0.0016	1.0054	0.007	0.0079	0.0049
Non-cancer illness code_ self-reported: iron deficiency anaemia	0.0356	0.0695	0.6091	0.0044	0.0013	0.9907	0.0058	0.0075	0.0051
Mean time to correctly identify matches	0.0126	0.0248	0.6116	0.0731	0.0031	1.0318	0.0095	0.029	0.006
Diagnoses - main ICD10: K22 Other diseases of oesophagus	0.0421	0.0835	0.614	0.0041	0.0015	1.0047	0.0068	-0.0035	0.0051
Diagnoses - main ICD10: K30 Dyspepsia	-0.0418	0.0841	0.6192	0.0033	0.0014	1.0027	0.0065	0.0021	0.0049
Underlying (primary) cause of death: ICD10: E85.4 Organ-limited amyloidosis	0.0567	0.1154	0.6231	0.0643	0.0611	0.9995	0.007	0.0027	0.0046
Medication for pain relief_ constipation_ heartburn: Paracetamol	0.0154	0.0317	0.6272	0.0427	0.0024	1.0275	0.0085	-0.0012	0.0056
Non-cancer illness code_ self-reported: crohns disease	-0.0315	0.065	0.6276	0.0053	0.0015	1.0048	0.0068	-0.0021	0.0053
Hearing difficulty/problems: Yes	-0.0155	0.0322	0.6311	0.0417	0.0024	1.0142	0.0088	0.0012	0.0058
Diagnoses - main ICD10: F31 Bipolar affective disorder	0.0366	0.0763	0.6313	0.0049	0.0015	0.9869	0.0072	0.0009	0.0056
Duration of vigorous activity	-0.0203	0.0425	0.6326	0.0362	0.0032	0.991	0.0074	-0.0056	0.0055
Diagnoses - main ICD10: I20 Angina pectoris	-0.0272	0.0573	0.6347	0.0081	0.0015	1.01	0.0071	0.0095	0.0054
Pulse wave peak to peak time	0.0222	0.0469	0.6357	0.0389	0.0048	1.0113	0.0072	0.0114	0.0052
Diagnoses - main ICD10: N19 Unspecified renal failure	-0.0398	0.0851	0.6399	0.0031	0.0014	0.9984	0.0069	0.0151	0.0049
Illnesses of mother: None of the above (group 2)	0.025	0.0544	0.6457	0.0091	0.0018	1.0019	0.0067	-0.007	0.005
Bring up phlegm/sputum/mucus on most days	0.0277	0.0606	0.6469	0.0259	0.006	1.0089	0.0072	0.0032	0.0048
Diagnoses - main ICD10: K57 Diverticular disease of intestine	-0.0211	0.0465	0.65	0.0133	0.0015	1.0023	0.0067	0.0053	0.005
Started insulin within one year diagnosis of diabetes	-0.029	0.0665	0.6633	0.1537	0.0447	1.0049	0.0081	0.005	0.0055
Illness_ injury_ bereavement_ stress in last 2 years: Serious illness_ injury or assault of a close relative	-0.0216	0.05	0.6659	0.0112	0.0017	1.0105	0.007	-0.0056	0.0051
Duration walking for pleasure	-0.0171	0.0397	0.6672	0.0255	0.0023	1.0108	0.0066	0.0071	0.0055
Diagnoses - main ICD10: K51 Ulcerative colitis	0.0373	0.0867	0.6673	0.0046	0.0016	1.0135	0.0067	0.0063	0.0055
Diagnoses - main ICD10: I48 Atrial fibrillation and flutter	-0.019	0.0444	0.669	0.0129	0.0021	1.0106	0.0079	0.0133	0.0055
Diagnoses - main ICD10: J33 Nasal polyp	0.039	0.092	0.6717	0.0032	0.0015	1.0074	0.0072	-0.0074	0.0054
Diagnoses - main ICD10: O75 Other complications of labour and delivery_ not elsewhere classified	0.0369	0.0878	0.6745	0.0031	0.0012	0.9872	0.0058	-0.0017	0.0052
Chest pain or discomfort	-0.013	0.0321	0.6858	0.0332	0.0022	1.0172	0.0078	-0.0066	0.0051
Vascular/heart problems diagnosed by doctor: Heart attack	-0.0162	0.0405	0.6888	0.0188	0.0018	1.0124	0.0076	0.0205	0.0055
Eye problems/disorders: Injury or trauma resulting in loss of vision	0.1125	0.2871	0.6951	0.0013	0.004	1.0103	0.0062	-0.0042	0.0049
Tinnitus: Yes_ but not now_ but have in the past	-0.0245	0.0633	0.6987	0.0182	0.0044	0.9917	0.0062	0.0037	0.0053
Diagnoses - main ICD10: C50 Malignant neoplasm of breast	0.019	0.0493	0.7001	0.0089	0.0016	1.0031	0.0075	-0.0066	0.0052
Diagnoses - main ICD10: R35 Polyuria	0.0375	0.0978	0.7013	0.0029	0.0015	0.9986	0.0067	-0.0051	0.0051
Cancer code_ self-reported: squamous cell carcinoma	0.0379	0.0996	0.7031	0.0022	0.0013	0.9997	0.0066	0.0018	0.0048
Diagnoses - main ICD10: B37 Candidiasis	0.4688	1.2323	0.7036	0.0005	0.0014	1.0022	0.0065	-0.0085	0.005
Ever taken oral contraceptive pill	-0.0189	0.0509	0.7102	0.0196	0.0029	1.011	0.007	-0.002	0.0053
Cancer code_ self-reported: malignant melanoma	-0.025	0.0685	0.7147	0.005	0.0015	0.9937	0.0062	0.0048	0.005
Wheeze or whistling in the chest in last year	-0.01	0.0275	0.7165	0.0602	0.003	1.0305	0.0098	-0.0087	0.0059
Diagnoses - main ICD10: K62 Other diseases of anus and rectum	-0.0243	0.067	0.7171	0.0049	0.0015	1.0023	0.0067	-0.0026	0.0048
Diagnoses - main ICD10: J22 Unspecified acute lower respiratory infection	-0.0341	0.0945	0.7186	0.0029	0.0015	0.9988	0.0072	0.0031	0.0052
Current employment status: Looking after home and/or family	-0.0238	0.0668	0.7218	0.0062	0.0014	1.0002	0.0066	0.0217	0.005
Non-cancer illness code_ self-reported: hypothyroidism/myxoedema	-0.0112	0.0316	0.722	0.0502	0.0058	1.0319	0.0153	0.0086	0.0056
Diagnoses - main ICD10: N92 Excessive_ frequent and irregular menstruation	0.0217	0.0623	0.727	0.0071	0.0017	1.001	0.0075	-0.0036	0.0054
Non-cancer illness code_ self-reported: vitiligo	-0.0434	0.1262	0.7309	0.0016	0.0014	0.9938	0.007	0.0012	0.0051
Cancer code_ self-reported: lung cancer	0.1082	0.3196	0.735	0.0005	0.0012	0.9921	0.0066	-0.002	0.0047
Distance between home and job workplace	-0.0239	0.0706	0.7353	0.0116	0.0031	1.0076	0.0068	-0.0066	0.0051
Diagnoses - main ICD10: S66 Injury of muscle and tendon at wrist and hand level	0.0341	0.1009	0.7354	0.0024	0.0012	0.9994	0.0065	-0.0081	0.0054
Exposure to tobacco smoke at home	0.0159	0.0487	0.7448	0.0118	0.0016	0.9988	0.0063	-0.0037	0.0053
Cancer code_ self-reported: breast cancer	0.0168	0.0521	0.7469	0.01	0.0017	1.0182	0.0079	-0.003	0.0054
Other eye problems	-0.0175	0.0548	0.7492	0.0092	0.0015	1.0245	0.0071	0.0125	0.0055
Loud music exposure frequency	-0.0172	0.054	0.7496	0.0291	0.0047	1.0127	0.0069	-0.003	0.0054
Diagnoses - main ICD10: R04 Haemorrhage from respiratory passages	0.0298	0.0938	0.7509	0.0025	0.0015	0.9975	0.0064	0.0149	0.0049
Handedness (chirality/laterality): Use both right and left hands equally	0.0261	0.0838	0.7557	0.0042	0.0014	1.0057	0.0067	0.0074	0.0053
Diagnoses - main ICD10: M21 Other acquired deformities of limbs	-0.229	0.7579	0.7625	0.0003	0.0012	1.0081	0.0066	0.0087	0.0047
Diagnoses - main ICD10: K43 Ventral hernia	0.0213	0.0718	0.7663	0.0054	0.0014	0.9934	0.0065	0.0019	0.0053
Diagnoses - main ICD10: H26 Other cataract	-0.0143	0.0482	0.767	0.0095	0.0016	0.9931	0.0072	0.0101	0.0049
Maternal smoking around birth	-0.0089	0.0308	0.7728	0.0496	0.0028	1.037	0.0089	0.0029	0.0058
Diagnoses - main ICD10: N40 Hyperplasia of prostate	-0.0207	0.0721	0.7745	0.0056	0.0015	1.0106	0.0067	0.0184	0.0053
Neck/shoulder pain for 3+ months	-0.0199	0.0713	0.78	0.0217	0.0061	1.0074	0.0073	-0.0011	0.0049
Why stopped smoking: Doctors advice	-0.0205	0.0738	0.7814	0.0187	0.0052	0.9969	0.0058	0.0076	0.0052
Pulse rate	-0.0087	0.0319	0.7854	0.1355	0.0121	1.0246	0.0142	-0.007	0.0062
Reproduciblity of spirometry measurement using ERS/ATS criteria	0.015	0.0557	0.7882	0.0143	0.0023	1.008	0.0073	0.005	0.0058
Medication for pain relief_ constipation_ heartburn: None of the above	0.007	0.0263	0.7905	0.0541	0.0026	1.0296	0.009	-0.0092	0.0054
Non-cancer illness code_ self-reported: heart attack/myocardial infarction	-0.0108	0.0407	0.7908	0.0192	0.0018	1.0107	0.0075	0.0204	0.0056
Diagnoses - main ICD10: I21 Acute myocardial infarction	-0.014	0.0528	0.7909	0.0103	0.0017	1.0058	0.0073	0.01	0.005
Diagnoses - main ICD10: N81 Female genital prolapse	-0.0156	0.0609	0.7979	0.0072	0.0015	1.0243	0.0065	0.0087	0.0055
Current employment status: Unable to work because of sickness or disability	-0.0087	0.0343	0.7999	0.0245	0.0019	1.0178	0.0075	0.011	0.0054
Eye problems/disorders: Cataract	0.0157	0.0624	0.8011	0.0229	0.0043	1.0139	0.0068	0.0066	0.0048
Diagnoses - main ICD10: K40 Inguinal hernia	-0.0105	0.0416	0.8014	0.0181	0.0021	0.9924	0.007	0.0092	0.0057
Diagnoses - main ICD10: I84 Haemorrhoids	-0.0124	0.0513	0.8085	0.0093	0.0016	1.0023	0.0073	-0.0077	0.005
Number of days/week of moderate physical activity 10+ minutes	0.0072	0.0304	0.812	0.0418	0.0025	1.0131	0.0079	0.0185	0.0062
Diagnoses - main ICD10: R14 Flatulence and related conditions	0.0214	0.092	0.8156	0.0031	0.0012	0.9927	0.0067	0.0033	0.0055
Non-cancer illness code_ self-reported: psoriasis	-0.0155	0.0682	0.8202	0.0069	0.0015	1.0157	0.008	0.0034	0.0057
Maximum heart rate during fitness test	-0.0121	0.0534	0.8207	0.0679	0.0134	1.0166	0.0086	0.0066	0.0056
Illnesses of siblings: None of the above (group 2)	0.0132	0.0589	0.8227	0.0091	0.0018	1.002	0.0068	-0.0066	0.0049
Non-cancer illness code_ self-reported: osteoarthritis	0.0098	0.0438	0.8237	0.0187	0.0017	1.0289	0.0076	-0.0086	0.0062
Ever had hysterectomy (womb removed)	-0.011	0.0519	0.8321	0.0216	0.0033	1.0056	0.0074	-0.0018	0.0052
Current tobacco smoking	-0.0053	0.0252	0.8333	0.0551	0.0027	1.0139	0.0092	0.0147	0.0055
Illnesses of siblings: Stroke	0.0186	0.0885	0.8336	0.0043	0.0018	1.0081	0.0063	-0.0005	0.005
Non-cancer illness code_ self-reported: bone disorder	-0.0216	0.1103	0.8446	0.0018	0.0012	1.0039	0.0062	0.0097	0.0047
Townsend deprivation index at recruitment	-0.0068	0.0348	0.8456	0.0339	0.002	1.0338	0.007	0.0027	0.0059
Diagnoses - main ICD10: Z09 Follow-up examination after treatment for conditions other than malignant neoplasms	0.0152	0.0784	0.8467	0.003	0.0013	0.9998	0.0062	0.0086	0.0047
Pain type(s) experienced in last month: Pain all over the body	-0.0095	0.0503	0.8495	0.0105	0.0016	1.0028	0.0074	-0.0011	0.0052
Current employment status: Doing unpaid or voluntary work	0.0104	0.0557	0.8519	0.0091	0.0014	1.0083	0.0063	0.0129	0.0051
Mouth/teeth dental problems: Bleeding gums	-0.0076	0.0419	0.8569	0.0222	0.0019	1.0117	0.0081	-0.0186	0.0054
Vitamin and mineral supplements: Vitamin C	-0.0081	0.0502	0.8712	0.0131	0.0017	0.9988	0.0073	0.018	0.0052
Had major operations	-0.0083	0.0524	0.8744	0.025	0.0035	1.0054	0.0074	0.0064	0.006
Diagnoses - main ICD10: M67 Other disorders of synovium and tendon	0.0173	0.1143	0.8796	0.0021	0.0013	0.9997	0.0061	0.0005	0.0051
Duration of heavy DIY	0.0066	0.0444	0.8819	0.0334	0.0038	1.0076	0.0068	-0.011	0.0052
Diagnoses - main ICD10: K20 Oesophagitis	-0.0155	0.1086	0.8863	0.0022	0.0013	1.0062	0.0067	0.0008	0.0057
Heel bone mineral density (BMD) T-score_ automated	-0.0032	0.0236	0.8913	0.2954	0.034	1.0839	0.0351	-0.0122	0.0071
Father still alive	0.0075	0.0655	0.9083	0.0063	0.0015	1.017	0.0066	-0.0101	0.0051
Taking other prescription medications	0.0033	0.0299	0.9119	0.0432	0.0023	1.0166	0.0087	0.0201	0.0055
Ever smoked	0.0029	0.0265	0.9121	0.0751	0.0035	1.0226	0.0103	0.0067	0.0061
Length of working week for main job	0.0052	0.0512	0.9198	0.0191	0.0029	1.0096	0.0066	-0.0164	0.0053
Diagnoses - main ICD10: G47 Sleep disorders	0.0066	0.0687	0.9234	0.0062	0.0016	0.9948	0.007	-0.0027	0.0053
Ever had stillbirth_ spontaneous miscarriage or termination	0.0044	0.0516	0.932	0.0197	0.0032	0.9961	0.0078	0.0008	0.0053
Diagnoses - main ICD10: M24 Other specific joint derangements	0.0061	0.0826	0.9414	0.0034	0.0013	0.9884	0.0062	0.001	0.0051
Illnesses of father: Prostate cancer	-0.0042	0.0596	0.9432	0.0083	0.0018	1.0126	0.0079	-0.0021	0.0059
Most recent bowel cancer screening	0.0072	0.1022	0.944	0.0117	0.0058	1.0115	0.0059	-0.0009	0.0055
Non-cancer illness code_ self-reported: depression	-0.0027	0.0383	0.9447	0.0186	0.0017	0.9993	0.007	-0.0064	0.0052
Eye problems/disorders: Diabetes related eye disease	-0.0041	0.0609	0.9465	0.0197	0.0043	1.0067	0.0063	0.0318	0.0049
Diagnoses - main ICD10: L03 Cellulitis	0.0056	0.0839	0.9471	0.0039	0.0015	1.0026	0.0068	0.0007	0.0051
Non-cancer illness code_ self-reported: diverticular disease/diverticulitis	0.0029	0.0478	0.952	0.0126	0.0017	0.9944	0.007	-0.0035	0.0054
Number of operations_ self-reported	0.0016	0.0293	0.9554	0.0384	0.0022	1.0355	0.0078	0.006	0.006
Worrier / anxious feelings	-0.0016	0.0281	0.9554	0.0792	0.005	1.0018	0.0122	0.0192	0.0068
Diagnoses - main ICD10: M10 Gout	-0.0057	0.1153	0.9605	0.002	0.0015	1.0005	0.0069	0.0005	0.0053
Hair/balding pattern: Pattern 4	0.0011	0.0242	0.9622	0.1678	0.0195	1.0982	0.0243	0.0096	0.0066
Fractured/broken bones in last 5 years	-0.0017	0.0453	0.9693	0.0187	0.0021	1.0083	0.0076	-0.0061	0.0055
Diagnoses - main ICD10: T84 Complications of internal orthopaedic prosthetic devices_ implants and grafts	0.0025	0.0717	0.972	0.0051	0.0017	0.9913	0.0071	0.0033	0.0055
Home area population density - urban or rural: England/Wales - Village - less sparse	0.0034	0.1073	0.9749	0.0021	0.0014	1.0247	0.0062	0.0038	0.0051
Non-cancer illness code_ self-reported: enlarged prostate	-0.002	0.067	0.9759	0.0061	0.0015	1.0049	0.0065	6.4758e-05	0.0056
Diagnoses - main ICD10: J34 Other disorders of nose and nasal sinuses	0.0028	0.0951	0.9768	0.0025	0.0014	1.0075	0.0066	-0.0079	0.0048
Length of menstrual cycle	-0.0005	0.0506	0.9925	0.1028	0.0208	0.9992	0.007	0.0037	0.0054
Illness_ injury_ bereavement_ stress in last 2 years: Serious illness_ injury or assault to yourself	-0.0004	0.0475	0.9932	0.0142	0.0016	1.0112	0.0069	0.01	0.0053
Pulse wave reflection index	0.0003	0.0416	0.9934	0.0549	0.0052	1.0075	0.0074	-0.0113	0.005
Wears glasses or contact lenses	0.0003	0.0466	0.9945	0.016	0.0017	1.0016	0.0076	0.0025	0.0057
Non-cancer illness code_ self-reported: joint disorder	0.0007	0.1115	0.9947	0.002	0.0013	0.9926	0.0062	-0.0045	0.0049
Diagnoses - main ICD10: R31 Unspecified haematuria	0.0004	0.083	0.9962	0.003	0.0015	1.008	0.0063	0.0312	0.0049
Vitamin and mineral supplements: Vitamin B	0.0002	0.0541	0.9976	0.0076	0.0015	0.999	0.0066	0.0257	0.0051
