# Supplementary material for: Genome-wide association meta-analyses and fine-mapping elucidate pathways influencing albuminuria
Source: Nat Commun. 2019 Sep 11;10:4130. doi: 10.1038/s41467-019-11576-0 (PMC6739370; doi:10.1038/s41467-019-11576-0)
Supplement: Supplementary file 13 — Supplementary Data 11 [file 41467_2019_11576_MOESM13_ESM.xlsx]

## Sheet: Tabelle1
Characteristics at 63 conditionally independent SNPs associated with UACR in meta-analysis of European-ancestry individuals and their credible sets
Region	SNP	chr	position	Closest gene	EA	frequency	Effect	SE	p-value	N	Joint effect	Joint SE	Joint p-value	LD r	Top credible set SNPs	No. of SNPs in credible set	Credible set length in bp
1	rs17035646	1	10796547	CASZ1	A	0.3398	0.0120302	0.0021185	1.358e-08	545996	0.0120302	0.00211856	1.35898e-08	0	rs17035646,rs880315,rs34071855,rs12046278,rs284278,rs682178,rs284279,rs166913,rs284277	9	9944
2	rs4641276	1	33760743	ZNF362	T	0.2455	-0.0128406	0.0023308	3.607e-08	543361	-0.0128406	0.00233086	3.60987e-08	0	rs4641276,rs11061,rs10798937,rs11580147,rs10914686,rs4440822,rs12734630,rs12026290,rs12044118,rs6673519,rs12032996,rs10914725,rs35990407,rs34874995,rs10914716,rs7519494,rs12040040,rs12729694,rs12027140,rs10914717,rs10914719,rs11591003,rs1570688,rs10914722,rs10914721,rs12033491,rs12758973,rs12032426,rs11586709,rs12752865,rs10914720,rs12728732,rs7512470,rs71516344,rs1570689,rs4357495,rs942484,rs120…	101	180981
3	rs17453832*	1	47961174	FOXD2	T	0.5353	-0.0205985	0.0025267	3.57e-16	343278	-0.0159554	0.00257366	5.66428e-10	0.240917	rs17453832,rs55668525,rs72904554,rs72904553,rs17103383,rs1024108,rs11799997,rs478526,rs60503680,rs2102437,rs822886,rs560540,rs59326446,rs6688849,rs56404532,rs578335,rs7531586,rs635710,rs471608,rs11585530,rs1415540,rs1013176,rs28493519,rs12118339,rs17103342,rs7543243,rs10890487,rs59865928	28	39474
3	rs1337526	1	47965130	FOXD2	A	0.1983	-0.027088	0.0024882	1.338e-27	553872	-0.0241079	0.00253447	1.86996e-21	0	rs1337526,rs4430377,rs6588403,rs10158500,rs6588401,rs6588402,rs7532110,rs10157710,rs10789510	9	14999
4	rs34257409	1	155131394	KRTCAP2	T	0.4038	0.0160895	0.0020197	1.633e-15	560428	0.0160895	0.00201981	1.64108e-15	0	rs34257409,rs12127609,rs2075571,rs2070803,rs12124306,rs4971078,rs4971101,rs11264335,rs4971052,rs4971076,rs10908458,rs4276913,rs12028043,rs4971100,rs12129003,rs9426886,rs11264333,rs11264341,rs6668815,rs4971054,rs11264334,rs12904,rs7364524,rs9297,rs423144,rs10157801	26	67557
5	rs16864515	1	171435542	PRRC2C	A	0.0965	-0.0188738	0.0033621	1.981e-08	550805	-0.0188738	0.00336219	1.98231e-08	0	rs16864515,rs12727104,rs4916229,rs34529680,rs12740811,rs61817278,rs4916228,rs34915447,rs12755107,rs35277691,rs35041900,rs34720381,rs35039375,rs235482,rs235470,rs760644,rs235907,rs235883,rs2038042,rs7514441,rs4384265,rs235906,rs13722,rs7538827,rs235494,rs235509,rs235501,rs1687064,rs1687057,rs4276951,rs2179141,rs10753121,rs4916230,rs235489,rs7535195,rs6702990,rs235510,rs235500,rs954035,rs235493,rs4…	74	150016
6	rs78444298	1	184672098	EDEM3	A	0.0192	-0.0473471	0.0075067	2.839e-10	514540	-0.0473471	0.00750698	2.84359e-10	0	rs78444298,rs115276619	2	193035
7	rs3850625	1	201016296	CACNA1S	A	0.1187	0.0177182	0.0031206	1.364e-08	535306	0.0177182	0.00312069	1.36556e-08	0	rs3850625,rs819636,rs12727980,rs12132778,rs4915419,rs6427814,rs12117937,rs12144219,rs819637,rs6427813,rs58828718,rs819635,rs2790123,rs1832553,rs2808519,rs7549328,rs2808504,rs35304341,rs7554011,rs940398,rs7549573,rs2015694,rs2790124,rs10800693,rs2808475,rs2790106,rs10800694,rs2808520,rs6427817,rs6696638,rs34959467,rs6427816,rs956009,rs7521057,rs6427818,rs4915423,rs7531171,rs2185277,rs6685394,rs279…	197	807880
8	rs4665972	2	27598097	SNX17	T	0.3953	0.0173726	0.0020777	6.196e-17	531965	0.0173726	0.00207783	6.22332e-17	0	rs4665972,rs1260326,rs780093,rs780094,rs6547692	5	144507
9	rs12714144	2	85754578	LOC100630918	A	0.8733	0.0224637	0.0029873	5.494e-14	552582	0.0224637	0.00298745	5.50469e-14	0	rs12714144,rs13431962,rs34824628,rs28800839,rs13408713,rs10202828,rs13387999,rs62165899,rs12714146,rs13406935,rs55892665,rs10179904,rs13429968,rs10196357,rs13000511,rs17508727,rs34214220,rs13432584,rs17430670,rs10190585,rs10496316,rs139775513,rs62165905,rs56359002,rs13425821,rs34212016,rs34669893,rs13409377,rs62165907,rs10187218,rs10198761,rs28479378,rs2121397,rs28564788,rs13421434,rs13426038,rs1…	60	72598
10	rs2880119	2	111809330	ACOXL	A	0.8582	-0.0164051	0.0028558	9.215e-09	551057	-0.0164051	0.00285588	9.22921e-09	0	rs2880119,rs4849360,rs10187034,rs4465771,rs11123325,rs1821969,rs4848374,rs6759108,rs1898846	9	47181
11	rs10207567	2	203714973	ICA1L	C	0.8151	0.0193712	0.002552	3.182e-14	556792	0.0193712	0.00255213	3.19388e-14	0	rs10207567,rs1971819,rs12693975,rs934287,rs72934760,rs140244541,rs115600411,rs72934734,rs72936332,rs72932731,rs80087860,rs72936309,rs72936323,rs140750546,rs72936348,rs72934601,rs115827549,rs72936326,rs116219813,rs115130739,rs72932772,rs115654617,rs2351524,rs4675310,rs72932727,rs6722332,rs140606214,rs72934732,rs72934737,rs79539678,rs72934735,rs146973310,rs72934740,rs4510208,rs72932780,rs3845800,rs…	251	481751
12	rs1047891	2	211540507	CPS1	A	0.3148	-0.0189908	0.0021754	2.553e-18	532438	-0.0189908	0.00217555	2.56525e-18	0	rs1047891,rs715,rs56090331,rs55932961,rs60285414,rs16844862,rs2193617,rs56404001,rs56038715,rs3815630,rs16844825,rs72933873,rs4673546,rs11892610,rs72933859	15	53153
13	rs7597336	2	227942519	COL4A4	A	0.8726	-0.0199876	0.0029934	2.434e-11	548583	-0.0199876	0.00299352	2.43953e-11	0	rs7597336,rs144052521,rs57858280,rs13015629,rs35687319,rs12992039,rs7580776,rs35116642,rs7574757,rs6734207,rs7566098,rs35483183,rs11898094,rs7566317,rs6734191,rs12987500,rs35617842,rs7606504,rs6758927,rs13031337,rs7604486,rs34088425,rs34259939	23	112081
14	rs73065147	3	46894939	MYL3	T	0.9306	-0.0264326	0.0039274	1.693e-11	548598	-0.0264326	0.00392756	1.69624e-11	0	rs73065147,rs6768845,rs6768627,rs61351097,rs6778660,rs66668401,rs59018603,rs1077216,rs6781266,rs73065135,rs56387622,rs6786689,rs6787229,rs67529903	14	8061
15	rs1010553	3	52540773	STAB1	T	0.5176	0.0112182	0.001988	1.673e-08	554723	0.0112182	0.00198806	1.67306e-08	0	rs1010553,rs11709284,rs7639267,rs1010554,rs4282054,rs12489828,rs11130306,rs66782572,rs13081028,rs67409736,rs6778735,rs2577831,rs9853056,rs7636227,rs11130324,rs2336147,rs7614981,rs7612511,rs7646741,rs35212380,rs3774349,rs13081155,rs13303,rs10933,rs9879090,rs2302417,rs66824127,rs2710323,rs2590838,rs6414569,rs2276824,rs1108842,rs731831,rs2251219,rs13083798,rs648514,rs11130325,rs34736619,rs11235,rs11…	323	600535
16	rs112607182	3	170027407	PRKCI	T	0.0751	0.0301346	0.0041018	2.032e-13	469932	0.0301346	0.00410203	2.03825e-13	0	rs112607182	1	1
17	rs13132085	4	56460085	NMU	A	0.2893	-0.0127622	0.0021969	6.278e-09	549717	-0.0127622	0.00219697	6.28423e-09	0	rs13132085,rs3805382,rs13147861,rs2048564,rs12649507,rs11945489,rs11945371,rs13125984,rs12512737,rs7699867,rs2035691,rs12510275,rs13128179,rs12510327,rs11133385,rs12504632,rs11932712,rs6843722,rs56055342,rs11133389,rs12501746,rs6825774,rs2412648,rs11939580,rs4864543,rs4507426,rs4865001,rs13140173,rs2035692,rs6843997,rs12508367,rs6849474,rs1522114,rs11939652,rs4864996,rs2272073,rs3805153,rs1312443…	182	203050
18	rs10023335	4	77358987	SHROOM3	T	0.5932	0.01439	0.002017	9.715e-13	553552	0.01439	0.00201709	9.74675e-13	0	rs10023335,rs9992101,rs7656186,rs7654754,rs28817415,rs4859682,rs13146355,rs10032549,rs10029860,rs2137153,rs2137154,rs11722924,rs7675217,rs2137152,rs13146163,rs4859681,rs10008637,rs7654978,rs4318673,rs10029777,rs7676094,rs17319721,rs7674982,rs7675258,rs1398016,rs17253722,rs11724003,rs10025351,rs28394165,rs28418670,rs10019833,rs1986734,rs1398018,rs60529470,rs55940751,rs5020545	36	63193
19	rs6535594	4	149132756	NR3C2	A	0.4979	0.0143694	0.0019939	5.74e-13	550104	0.0143694	0.00199399	5.74729e-13	0	rs6535594,rs6857487,rs3910056,rs4835500	4	18346
20	rs76027714	5	53275370	ARL15	A	0.9238	0.0234446	0.0038402	1.027e-09	524674	0.0234446	0.00384033	1.02907e-09	0	rs76027714,rs40480,rs31229,rs12189535,rs1541681,rs702634,rs255755,rs3776712,rs2448,rs3776719,rs7707547,rs3776705,rs3776706,rs10940353,rs6866586,rs3776720,rs12186509,rs114118094,rs1541680,rs60492935,rs60652351,rs6886510,rs4865796,rs6450176,rs57898694,rs57322591,rs10805455,rs255757,rs3776717,rs4334836,rs12654393,rs6889847,rs6876198,rs5024170,rs12521454,rs58369491,rs3776716,rs59061738,rs5013866,rs11…	78	54091
21	rs1309546	5	64290004	CWC27	T	0.5515	0.0123644	0.0019965	5.898e-10	553287	0.0123644	0.00199657	5.90939e-10	0	rs1309546,rs166474,rs1213201,rs266555,rs1309550,rs1835671,rs1312030,rs2910770,rs266580,rs266582,rs1309531,rs10050854,rs1309577,rs13355440,rs1309583,rs2968201,rs6449767,rs1309569,rs1433609,rs266559,rs1433607,rs2968200,rs2968202,rs1431506,rs266558,rs2968198,rs1309551,rs2567423,rs1309578,rs1309575,rs1309579,rs16893264,rs1433619,rs2567424,rs1431507,rs1311245,rs1309555,rs266560,rs12656191,rs1309585,rs…	68	99572
22	rs162890	5	131623658	SLC22A4	T	0.3317	0.0134553	0.002176	6.269e-10	519283	0.0134553	0.00217608	6.27831e-10	0	rs162890,rs274555,rs270613,rs2631365,rs272860,rs274557,rs272886,rs272852,rs273900,rs274568,rs272867,rs274566,rs272865,rs270605,rs2569266,rs274558,rs272842,rs274559,rs4705933,rs273913,rs2631370,rs273914,rs274565,rs272894,rs7730247,rs11242113,rs6874639,rs274567,rs2631361,rs274560,rs2631363,rs419291,rs272884,rs7727038,rs610735,rs611084,rs1012793,rs183894,rs272889,rs272857,rs272881,rs273902,rs272849,…	147	251421
23	rs2240060	6	31114900	CCHCR1	A	0.2881	0.0136336	0.0022064	6.442e-10	546246	0.0136336	0.00220648	6.45477e-10	0	rs2240060,rs3131013,rs3130454,rs3130464,rs9263758,rs3094663,rs130073,rs2285803,rs3132535,rs3132537,rs3094192,rs3130575,rs3094226,rs2073719,rs3130504,rs3132522,rs3130501,rs3094225,rs2073721,rs2442725,rs3130928,rs3132524,rs1065461,rs3132528,rs9263804,rs3130502,rs3132523,rs2073723,rs3130929	29	212810
24	rs1544935	6	39124448	KCNK5	T	0.7836	-0.0172549	0.0024209	1.021e-12	547536	-0.0172549	0.00242101	1.02469e-12	0	rs1544935,rs2894421,rs56336142,rs12214118,rs62398607,rs1155347,rs755852,rs55856036,rs56015508,rs55902013,rs12211281,rs9394577,rs10456468	13	27594
25	rs3734692	6	43817791	LOC100132354	A	0.6908	-0.0177228	0.0021814	4.487e-16	544230	-0.0177228	0.00218153	4.50984e-16	0	rs3734692,rs4714700,rs6458354,rs9472139,rs10456526,rs12189774,rs6931147,rs9472137,rs9369427,rs6937438,rs9472138,rs68137036,rs9369425,rs9472141,rs6458355,rs4714704,rs7747095,rs9472135,rs9462935,rs7357039,rs7357014,rs9472143,rs6933958,rs9472144	24	20140
26	rs4410790	7	17284577	AHR	T	0.3689	-0.0219239	0.0020613	2.032e-26	552921	-0.0219239	0.00206151	2.05093e-26	0	rs4410790,rs6968865,rs6968554,rs2106727	4	3422
27	rs2023844	7	27243238	HOTTIP	A	0.9255	0.0265227	0.0037816	2.321e-12	551205	0.0265227	0.00378177	2.32742e-12	0	rs2023844,rs4722675,rs929250,rs1859168,rs2023843,rs3735533,rs2071265,rs916880,rs6461992	9	25063
28	rs17158386	7	29805361	WIPF3	A	0.2584	0.019817	0.0023357	2.168e-17	522011	0.019817	0.00233586	2.17923e-17	0	rs17158386,rs9638860	2	10425
29	rs35692677	7	69902654	AUTS2	A	0.1863	-0.016352	0.0025946	2.934e-10	536351	-0.016352	0.00259469	2.93653e-10	0	rs35692677,rs13230845,rs997355,rs997356,rs12698904,rs10486881,rs12698906,rs6977656,rs12698905,rs13237311,rs35924855	11	149686
30	rs1057868	7	75615006	POR	T	0.2846	0.0121717	0.0021985	3.089e-08	558435	0.0121717	0.00219856	3.09072e-08	0	rs1057868,rs41301394,rs28634426,rs3815455,rs17685,rs8565,rs6467958,rs6978677,rs76021834,rs60133852,rs112372188,rs113651457,rs111764601,rs4728548,rs148779653,rs112525432,rs57721466,rs111714534,rs111468708,rs141272667,rs78587454,rs13438599,rs10216079,rs2286828,rs78811105,rs2286829,rs867973,rs10232162,rs868555,rs113848658,rs4732565,rs10265696,rs78340819,rs57358338,rs112742093,rs4727100,rs79359354,rs…	195	669888
31	rs7812843	8	23737080	STC1	A	0.501	-0.0116995	0.0019827	3.616e-09	556649	-0.0116995	0.00198276	3.62154e-09	0	rs7812843,rs4871906,rs10100714,rs10110261,rs6999455,rs9314272,rs28375660,rs7006967,rs11785713,rs1436148,rs11989588,rs7816082,rs10103918,rs11777108,rs1705694,rs1320880,rs1963425,rs819188,rs843904,rs819193,rs1705701,rs1705698,rs847324,rs708620,rs819198,rs10109414,rs1705696	27	61573
32	rs4738817	8	61620613	CHD7	A	0.4535	-0.0115306	0.0019942	7.385e-09	552380	-0.0115306	0.00199426	7.38624e-09	0	rs4738817,rs28412751,rs4509369,rs28600309,rs58373491,rs4738816,rs10092214,rs4738813,rs35331770,rs4738814,rs900503,rs10104525,rs13264416	13	138625
33	rs6998967	8	81364205	ZBTB10	A	0.1664	-0.0152428	0.0026868	1.401e-08	550969	-0.0152428	0.00268688	1.40272e-08	0	rs6998967,rs11990607,rs61557287,rs72688070,rs6998725,rs1051919,rs73693253,rs58213422,rs59203582,rs7834498,rs56707585,rs11997135,rs7830160,rs11993814,rs7832998,rs6990531,rs1065238,rs7818943,rs7830044,rs3863246,rs10102591,rs10102592,rs1051920,rs55942834,rs28609923,rs10504722,rs10046715,rs11990011,rs28401365,rs3863247,rs3863248,rs59893263,rs111573144,rs6989182,rs7828232,rs3901080,rs28579617,rs564127…	39	88702
34	rs2954021	8	126482077	TRIB1	A	0.4915	0.0148457	0.0019821	6.89e-14	558538	0.0148457	0.0019822	6.91285e-14	0	rs2954021,rs28601761,rs6982502,rs17321515,rs2954027,rs2980882,rs2980875,rs2980860,rs6982636,rs2980886,rs66614050,rs112875651,rs10808546,rs2001846,rs2954017,rs2001945,rs2980868,rs2980869,rs2980853,rs2980855,rs2980854	21	29822
35	rs557338857	10	16817529	CUBN	T	0.994	-0.121987	0.0145126	4.257e-17	435040	-0.103748	0.0149748	4.26203e-12	0.0143532	rs557338857,rs116867125,rs184177098,rs17139626,rs72771395,rs61842855,rs72771398,rs61842854,rs11595961,rs10904810,rs10904819,rs11254185,rs7078875,rs10904813,rs7068881,rs11254187,rs7912403,rs111830841,rs59765383,rs111656911,rs12355366,rs12356795,rs76970096,rs7912525,rs17141401,rs10904816,rs10904815,rs10904800,rs10904814,rs12355364,rs76623189,rs148556214,rs80172822,rs78832597,rs3951146,rs3780972,rs6…	46	844603
35	rs141493439*	10	16930738	CUBN	A	0.0117	0.219422	0.0097188	7.28e-113	499902	0.0965283	0.0152166	2.24414e-10	0.793098	rs141493439	1	1
35	rs45551835	10	16932384	CUBN	A	0.0147	0.201076	0.0084199	4.83e-126	531694	0.105715	0.0134575	3.98312e-15	0.33761	rs45551835	1	1
35	rs74375025	10	16947664	CUBN	A	0.1056	0.0610158	0.0032403	4.27e-79	550784	0.0378508	0.00344387	4.23244e-28	-0.0598922	rs74375025,rs17343073,rs74942409,rs1801239,rs78936062,rs74440730,rs1801240,rs78625146,rs77744173,rs79801018	10	28668
35	rs562661763	10	17160005	CUBN	T	0.9929	-0.120843	0.0132829	9.229e-20	439335	-0.09229	0.0137301	1.79552e-11	0	rs562661763,rs559360141,rs79386054,rs45437393,rs17139626,rs116867125,rs61842855,rs61842854,rs11595961,rs117959007,rs10904810,rs7074312,rs11254185,rs11254186,rs7074251,rs7078875,rs45566640,rs17141401,rs10904819,rs7088350,rs7068881,rs10904800,rs7912403,rs10904813,rs10904808,rs59765383,rs11254187,rs111830841,rs111656911,rs7917802,rs7082536,rs12355366,rs12356795,rs7912525,rs10904816,rs76970096,rs1503…	56	849607
36	rs2793351	10	22151578	DNAJC1	A	0.6854	0.0121018	0.0021631	2.21e-08	554417	0.0121018	0.00216316	2.21255e-08	0	rs2793351,rs1086899,rs2793352,rs792458,rs2252343,rs1086896,rs1086897,rs2487512,rs806772,rs2666753,rs7904395,rs2666763,rs2807980,rs792457,rs792452,rs7072776,rs2666760,rs11012840,rs1269454,rs10740991,rs7910002,rs2807988,rs806774,rs11816415,rs4748768,rs2666762,rs1802669,rs2793341,rs2666756,rs2457954,rs6482189,rs2666781,rs4747438,rs10740997,rs11012794,rs2807978,rs2793353,rs792460,rs1243192,rs6650129,…	115	521164
37	rs67339103	10	77893686	C10orf11	A	0.2163	0.0172135	0.0024569	2.451e-12	534307	0.0172135	0.00245701	2.45453e-12	0	rs67339103,rs7898462,rs7915302,rs7909516,rs10762696,rs4531409,rs10824369,rs765918,rs10824370,rs10762692,rs724444,rs10762694,rs10762695	13	22154
38	rs2068888	10	94839642	CYP26A1	A	0.4515	-0.0124266	0.0020029	5.499e-10	550232	-0.0124266	0.00200297	5.50135e-10	0	rs2068888,rs4418728	2	83
39	rs113139575	11	10296221	SBF2	C	0.9366	-0.0248385	0.004086	1.209e-09	548191	-0.0248385	0.00408613	1.21139e-09	0	rs113139575,rs17368443,rs72851606,rs55678570,rs72851620,rs72850434,rs17361849,rs17295954,rs17368498,rs113425657,rs55650931,rs72850480,rs17295800,rs72850453,rs66593106,rs72850415,rs72850426,rs72850423,rs72850420,rs55650476,rs111715402,rs72861780,rs72861781,rs72861773,rs113064925,rs72851647,rs55771749,rs147958243,rs111755880,rs72863321,rs140018747,rs2920154,rs150115370,rs72851665,rs72851667,rs72851…	141	351710
40	rs988712	11	27563382	BDNF-AS	T	0.2363	-0.0131747	0.0023395	1.788e-08	552657	-0.0131747	0.00233957	1.78897e-08	0	rs988712,rs901925,rs6484312,rs1488829,rs6484313,rs2101467,rs11030012,rs11030047,rs34675297,rs7925769,rs11030024,rs11030030,rs1304100,rs6484307,rs11030029,rs11030014,rs11823126,rs34642299,rs6265,rs11030104,rs1906654,rs10835195,rs12224883,rs7124596,rs2200747,rs12575096,rs4923464,rs35038967,rs1114029,rs972096,rs2883039,rs16917237,rs10734394,rs4922788,rs56405868,rs10742178,rs10767649,rs10767650,rs112…	74	255762
41	rs7115200	11	71752160	NUMA1	T	0.5605	-0.0122547	0.0020438	2.021e-09	535362	-0.0122547	0.00204387	2.02435e-09	0	rs7115200,rs10898811,rs3793941,rs10898815,rs10898820,rs10898822,rs11235408,rs606799,rs4073394,rs4944229	10	223658
42	rs12790943	11	120058623	OAF	T	0.422	0.0136538	0.0020126	1.168e-11	555531	0.0136538	0.00201268	1.16987e-11	0	rs12790943,rs12791292,rs508205,rs2444239,rs12278345,rs12273399,rs10892547,rs896693	8	10667
43	rs2601006	12	69979517	CCT2	T	0.343	-0.015452	0.0020932	1.559e-13	550469	-0.015452	0.0020933	1.56351e-13	0	rs2601006,rs3201,rs2588440,rs776434,rs2601007,rs710751,rs710753,rs11177700,rs776438,rs800651,rs1089142,rs11614279,rs12230584,rs800658,rs7308110,rs2920836,rs776436,rs7310226,rs10784784,rs7308243,rs776429,rs1083011,rs67190554,rs710789,rs698133,rs1573630,rs66525678,rs7135091,rs710793,rs710792,rs7313202,rs10784783,rs10748130,rs11177691,rs7132592,rs11177714,rs10444582,rs2870898	38	113404
44	rs11158763	14	69253343	ZFP36L1	T	0.4637	-0.0134884	0.0019915	1.261e-11	553357	-0.0134884	0.00199158	1.26392e-11	0	rs11158763,rs4899263,rs12434551,rs4902647,rs12435329,rs12889006,rs3825568,rs4899264,rs168961,rs4902653,rs4288924,rs402224,rs10873217,rs194747,rs194746,rs11626883,rs10142466,rs4902651,rs8022092,rs10139345,rs7142589,rs11625403,rs7142145,rs34489253,rs7149042,rs10136476,rs4902654,rs10143220,rs10143060,rs11158767,rs17835647,rs17835641	32	51509
45	rs3784283	15	41867782	TYRO3	A	0.5955	0.0151347	0.0020297	8.868e-14	551413	0.0151347	0.0020298	8.90197e-14	0	rs3784283,rs68058196,rs4924554,rs2482307,rs66906913,rs28655000,rs28792443,rs4924552,rs2277537,rs4924556,rs10438299,rs12906912,rs1077714,rs8033332,rs7166371,rs7183231,rs28844285	17	22561
46	rs2433611	15	45665653	GATM	A	0.2594	-0.0175444	0.0022635	9.107e-15	555594	-0.0175444	0.00226362	9.14644e-15	0	rs2433611,rs67461176,rs7164139,rs2114501,rs12437840,rs66528868,rs7494956,rs66939267,rs12437887,rs10519022,rs1145078,rs1346268,rs12441971,rs7164602,rs1145074,rs7402650,rs1554521,rs4775937,rs16942568,rs67045941,rs67744121,rs1890565,rs1145081,rs1145079,rs11070454,rs1153854,rs1145085,rs8042786,rs28605551,rs9788780,rs11070456,rs1153858,rs12594857,rs2461701,rs2467854,rs12440038,rs12439575,rs1153849,rs1…	109	85823
47	rs146311723	15	63804507	USP3	T	0.8235	-0.0154168	0.0026582	6.64e-09	532400	-0.0154168	0.00265828	6.64985e-09	0	rs146311723,rs79076440,rs74927570,rs62011292,rs62012365,rs60954093,rs62014182,rs57723091,rs77107306,rs55941923,rs17186513,rs2899695,rs62012364,rs62014176,rs62014183,rs62014216,rs62022639,rs17186555,rs62014184,rs7176089,rs62014166,rs62014185,rs62014171,rs62014167,rs62014173,rs56175545,rs12324588,rs79714693,rs4412925,rs77064122,rs62012786,rs10438347,rs17765642,rs144877098,rs62011302,rs62012787,rs62…	126	298458
48	rs2470893	15	75019449	CYP1A1	T	0.3259	0.0230342	0.0021538	1.075e-26	536589	0.0230342	0.00215403	1.09113e-26	0	rs2470893,rs2472297,rs35107470	3	210192
49	rs11078597	17	1618363	MIR22HG	T	0.813	-0.0159921	0.0025948	7.133e-10	538180	-0.0159921	0.00259489	7.14146e-10	0	rs11078597,rs11078596,rs3976,rs4790286,rs2070863,rs4790285,rs4790284,rs4790818,rs12946666,rs4525526,rs7501750,rs12944946,rs12937244,rs7503952,rs34599286,rs62090057,rs62090058,rs62090056,rs1310,rs1045806,rs62090051,rs8065251,rs34962442,rs2287322,rs4989024	25	34830
50	rs677888	17	37461018	FBXL20	T	0.7598	-0.0143186	0.0023247	7.299e-10	554327	-0.0143186	0.00232478	7.3147e-10	0	rs677888,rs8081338,rs3964723,rs602282,rs600010,rs10445306,rs33933929,rs4795355,rs1966915,rs2061338,rs1966916,rs2338755,rs2061342,rs8079590,rs34473775,rs7501488,rs11078893,rs12452509,rs2168785,rs8069451,rs10432030,rs2338795,rs10432031,rs801426,rs2100651,rs9892055,rs11869109,rs6503507,rs8079303,rs644173,rs588193,rs11869259,rs11869323,rs679995,rs13341996,rs62077463,rs4795356,rs73293051,rs8076462,rs6…	251	428345
51	rs35572189	17	79419025	BAHCC1	A	0.3641	-0.0119865	0.0021641	3.046e-08	509802	-0.0119865	0.00216416	3.04845e-08	0	rs35572189,rs11650750,rs9901265,rs62074829,rs11652589,rs9903387,rs28576195,rs1478608,rs12150031,rs10438819,rs1842041,rs1478610,rs62074831,rs34224936	14	13645
52	rs11659764	18	53335512	TCF4	A	0.0527	0.0300782	0.0044753	1.806e-11	547522	0.0300782	0.00447548	1.80899e-11	0	rs11659764,rs784256,rs784257,rs72932713,rs599550,rs613872,rs1642294,rs596668,rs618869,rs784258,rs660010,rs629376,rs784220,rs784218,rs611775,rs651350	16	211716
53	rs1688031	19	35556640	LOC100128675	T	0.142	-0.019485	0.002893	1.636e-11	539935	-0.019485	0.00289312	1.63991e-11	0	rs1688031,rs12609794,rs1672990,rs1672992,rs2305747,rs2305744,rs2305745,rs4396637,rs4558519,rs149131600,rs45512696,rs58895965,rs2445818,rs1350292,rs1350291,rs1688044,rs1688043,rs1615767,rs4806073,rs1350290,rs1688040,rs2305746,rs1672981	23	9679
54	rs143200968	19	41338847	HNRNPUL1	C	0.0224	-0.0390865	0.0070413	2.84e-08	508108	-0.0394456	0.00704173	2.12262e-08	0.00802285	rs56043834,rs144135542,rs143200968,rs79600176,rs145580088,rs117287096,rs2258380,rs111822043,rs28399462,rs141949574,rs117683060,rs186051747,rs111867898,rs144002017,rs55978439,rs4803380,rs28399459,rs143303864,rs28399448,rs72549444,rs4803378,rs55921593,rs28399442,rs112292570,rs117422348,rs117540499,rs28399443,rs73931391,rs193122850,rs7255471,rs112004610,rs113614917	32	88249
54	rs15052	19	41813375	HNRNPUL1	T	0.8253	0.0173241	0.0027287	2.17e-10	513863	0.0174461	0.00272889	1.62565e-10	0	rs15052,rs73045269,rs56254331	3	12646
55	rs838142	19	49252151	FUT1	A	0.7203	0.017184	0.0023041	8.783e-14	517655	0.017184	0.00230422	8.81019e-14	0	rs838142,rs11882796,rs4021,rs1231281,rs427248,rs452270,rs380743,rs838136,rs418464,rs973579,rs11666792,rs12979891,rs2287922,rs12979278,rs2287921,rs660745,rs11878908,rs11672900,rs838147,rs8112983,rs12978752,rs33988101,rs12978750,rs4002471,rs838134,rs569970,rs838145,rs602662,rs485186,rs485073,rs603985,rs838140,rs838144,rs504963,rs2251034,rs2548459,rs633372,rs632111,rs503279,rs571689,rs570794,rs50689…	46	51323
56	rs6119771	20	30770375	TSPY26P	C	0.4257	0.0112904	0.0020089	1.906e-08	554145	0.0112904	0.00200896	1.90919e-08	0	rs6119771,rs2235904,rs6089193,rs6142630,rs4589835,rs2235898,rs2281358,rs6061208,rs6058541,rs6142616,rs4911545,rs6142632,rs4911087,rs4911197,rs6061173,rs4911558,rs6061206,rs6058528,rs2235901,rs2235899,rs2377416,rs2281360,rs2281359,rs1321415,rs6061197,rs6142613,rs4911550,rs4911548,rs6142609,rs3787371,rs6061203,rs2281364,rs6142620,rs6142621,rs6142608,rs6061198,rs6142615,rs4911547,rs3746604,rs6141636…	158	346751
57	rs11912350	22	30748027	SF3A1	T	0.7582	-0.0130071	0.002332	2.437e-08	548060	-0.0130071	0.00233206	2.43992e-08	0	rs11912350,rs5763932,rs5753082,rs737750,rs5753078,rs5749067,rs13056326,rs2229807,rs17730485,rs4820005,rs737948,rs55979575,rs4820006,rs737751,rs5763928,rs4820007,rs7288947,rs28360656,rs8136826,rs35537171,rs13057861,rs1079227,rs740220,rs4390846,rs2240420,rs7287175,rs17656850,rs5753060,rs5749063,rs17657174,rs5753061,rs13053595,rs11913885,rs17730538,rs4823089,rs5753069,rs5749062,rs5753058,rs56300819,…	86	134794
EA: effect allele; Effect: effect of the SNP in the marginal analysis; SE: standard error; N: sample size; Joint effect: effect of the SNP in the joint analysis (conditional model);
Joint SE: standard error of the SNP in the joint analysis (conditional model); Joint p-value: joint p-value of the SNP in the joint analysis (conditional model). Frequency refers to the effect allele frequency.
LD r: LD correlation between the SNP i and SNP i + 1 for the SNPs on the list
*These SNPS showed a p-value of >0.005 and attenuation of effect >25% in a sensitivity analysis of conditional independence based on individual level data of 396,865 UKBB samples.
