# Supplementary material for: Genome-wide association meta-analyses and fine-mapping elucidate pathways influencing albuminuria
Source: Nat Commun. 2019 Sep 11;10:4130. doi: 10.1038/s41467-019-11576-0 (PMC6739370; doi:10.1038/s41467-019-11576-0)
Supplement: Supplementary file 14 — Supplementary Data 12 [file 41467_2019_11576_MOESM14_ESM.xlsx]

## Sheet: Tabelle1
Functional annotation of variants mapping into 99% credible sets with ≤5 variants or with a SNP with posterior probability of association (PP) >50%
SNP	chr	position (b37)	Closest gene	Independent SNP	PostProb	CADD	Exonic effect (gene)	Noncoding effect (gene)	ENCODE epithelial	ENCODE kidney	Glomerular	kidney tubular	Roadmap epithelial	Roadmap kidney
rs78444298	1	184672098	EDEM3	rs78444298	0.922965	24.6	missense variant(EDEM3)	non coding exon variant(EDEM3)	0	0	0	0	0	0
rs115276619	1	184865132	EDEM3	rs78444298	0.0748976	2.874		intron variant(FAM129A)	0	0	0	0	0	0
rs4665972	2	27598097	SNX17	rs4665972	0.823563	0.712		intron variant(SNX17)	0	0	0	0	0	0
rs1260326	2	27730940	SNX17	rs4665972	0.0851284	0.108	missense variant(GCKR)	non coding exon variant (splice region)(GCKR)	0	1	0	0	0	0
rs6547692	2	27734972	SNX17	rs4665972	0.01292	1.88		intron variant(GCKR)	0	0	0	0	0	0
rs780094	2	27741237	SNX17	rs4665972	0.0177412	2.068		intron variant(GCKR)	0	0	0	0	0	0
rs780093	2	27742603	SNX17	rs4665972	0.0596613	1.816		intron variant(GCKR)	1	0	0	0	0	0
rs1047891	2	211540507	CPS1	rs1047891	0.958183	22.1	missense variant(CPS1)	non coding exon variant(CPS1)	0	0	0	0	0	0
rs715	2	211543055	CPS1	rs1047891	0.0134085	3.201		3 prime UTR variant(CPS1);non coding exon variant(CPS1)	0	0	0	0	0	0
rs112607182	3	170027407	PRKCI	rs112607182	0.999661	1.9			0	0	0	0	0	0
rs4835500	4	149116035	NR3C2	rs6535594	0.0142842	2.127		intron variant(RP11-76G10.1);intron variant(NR3C2)	0	0	0	0	0	0
rs3910056	4	149116159	NR3C2	rs6535594	0.0145105	1.947		intron variant(RP11-76G10.1);intron variant(NR3C2)	0	0	0	0	0	0
rs6535594	4	149132756	NR3C2	rs6535594	0.808874	3.048		intron variant(NR3C2)	0	0	0	0	0	0
rs6857487	4	149134380	NR3C2	rs6535594	0.16155	3.043		intron variant(NR3C2)	0	0	0	0	0	0
rs4410790	7	17284577	AHR	rs4410790	0.669559	4.759			0	0	0	0	0	0
rs6968554	7	17287106	AHR	rs4410790	0.0420644	4.253			0	0	0	0	0	0
rs6968865	7	17287269	AHR	rs4410790	0.268477	3.024			0	0	0	0	0	0
rs2106727	7	17287998	AHR	rs4410790	0.0196912	16.06			0	0	0	0	0	0
rs9638860	7	29794937	WIPF3	rs17158386	0.243154	7.58			0	1	0	0	0	0
rs17158386	7	29805361	WIPF3	rs17158386	0.756843	11.59			1	1	0	0	0	1
rs557338857	10	16817529	CUBN	rs557338857	0.595809	2.143		intron variant(RSU1)	0	0	0	0	0	0
rs184177098	10	16817927	CUBN	rs557338857	0.0616243	20.6		intron variant(RSU1)	0	0	0	0	0	0
rs141493439	10	16930738	CUBN	rs141493439	0.999167	2.432		intron variant(CUBN)	0	0	0	0	0	0
rs45551835	10	16932384	CUBN	rs45551835	1	34	missense variant(CUBN)		0	0	0	0	0	0
rs116867125	10	17033504	CUBN	rs557338857	0.313207	1.552		intron variant(CUBN)	0	0	0	0	0	0
rs562661763	10	17160005	CUBN	rs562661763	0.677393	6.272		intron variant(CUBN)	1	0	0	0	0	0
rs79386054	10	17248902	CUBN	rs562661763	0.0139085	3.819			0	0	0	0	0	0
rs559360141	10	17249029	CUBN	rs562661763	0.278853	2.054			0	0	0	0	0	0
rs2068888	10	94839642	CYP26A1	rs2068888	0.548675	5.667			1	0	0	0	0	0
rs4418728	10	94839724	CYP26A1	rs2068888	0.442691	3.448			1	0	0	0	0	0
rs606799	11	71608582	NUMA1	rs7115200	0.0116738				0	0	0	0	0	0
rs10898811	11	71631125	NUMA1	rs7115200	0.0299733	4.868		intron variant(RP11-849H4.2)	0	0	0	0	0	0
rs11235408	11	71648433	NUMA1	rs7115200	0.0120205	0.779		intron variant(RNF121)	0	0	0	0	0	0
rs3793941	11	71721407	NUMA1	rs7115200	0.0297034	4.833		intron variant(NUMA1)	0	0	0	0	0	0
rs10898815	11	71739423	NUMA1	rs7115200	0.015129	1.187		intron variant(NUMA1)	0	0	0	0	0	0
rs7115200	11	71752160	NUMA1	rs7115200	0.855323	14.86		intron variant(NUMA1);5 prime UTR variant(NUMA1)	1	1	1	1	0	1
rs10898820	11	71812592	NUMA1	rs7115200	0.0132737	6.735		intron variant(LRTOMT);intron variant(LAMTOR1)	0	0	0	0	0	0
rs10898822	11	71831517	NUMA1	rs7115200	0.0120654	4.731		intron variant(FOLR3)	0	0	0	0	0	0
rs35107470	15	74817689	CYP1A1	rs2470893	0.0171675	3.434			1	1	1	0	0	0
rs2470893	15	75019449	CYP1A1	rs2470893	0.897925	7.572			0	0	0	0	0	0
rs2472297	15	75027880	CYP1A1	rs2470893	0.0849075	1.135			1	0	0	0	0	0
rs11078596	17	1618262	MIR22HG	rs11078597	0.224758	0.043		intron variant(MIR22HG)	1	0	0	0	0	0
rs11078597	17	1618363	MIR22HG	rs11078597	0.67952	0.075		intron variant(MIR22HG)	1	1	0	0	0	1
rs15052	19	41813375	HNRNPUL1	rs15052	0.660567	9.885		3 prime UTR variant(HNRNPUL1);intron variant(TGFB1)	0	0	0	0	0	0
rs73045269	19	41825191	HNRNPUL1	rs15052	0.183586	4.796		intron variant(CCDC97);intron variant(TGFB1)	0	0	0	0	0	0
rs56254331	19	41826020	HNRNPUL1	rs15052	0.152361	5.402		intron variant(CCDC97);intron variant(TGFB1)	1	0	0	0	0	0
PostProb: posterior probability; CADD: combined annotation dependent depletion score.
Only SNPs with posterior probability >0.01 are included.
If the SNPs map into putative regulatory regions in ENCODE and Epigenomics Roadmaps Project tissues or not is represented as 1 or 0.
