# Supplementary material for: Genome-wide association meta-analyses and fine-mapping elucidate pathways influencing albuminuria
Source: Nat Commun. 2019 Sep 11;10:4130. doi: 10.1038/s41467-019-11576-0 (PMC6739370; doi:10.1038/s41467-019-11576-0)
Supplement: Supplementary file 15 — Supplementary Data 13 [file 41467_2019_11576_MOESM15_ESM.xlsx]

## Sheet: Tabelle1
Results of pQTL lookup
SNP	chr	position	closest gene	impact	EA	NEA	Effect	SE	p-value	I2	Het p-value	protein
rs838142	19	49252151	FUT1	near-gene-5,untranslated-3	G	A	-0.1077	0.0277	9.77237e-05	0	0.726775	GKN2.6416.8.3
rs2433611	15	45665653	GATM	intron	C	A	0.1101	0.0282	9.54993e-05	26.1	0.244794	MAGEA4.10485.56.3
rs34257409	1	155131394	KRTCAP2	intergenic	G	T	0.0987	0.0252	9.12011e-05	63.2	0.0993116	GPLD1.11939.11.3
rs2793351	10	22151578	DNAJC1	intron	G	A	0.102	0.0259	8.51138e-05	70	0.0677642	FGF20.2763.66.2
rs1544935	6	39124448	KCNK5	intergenic	G	T	0.1211	0.0308	8.31764e-05	0	0.434911	GZMM.5704.74.3
rs2240060	6	31114900	CCHCR1	intron	G	A	0.1081	0.0271	6.60693e-05	0	0.592107	H6PD.7161.25.3
rs838142	19	49252151	FUT1	near-gene-5,untranslated-3	G	A	-0.1108	0.0276	6.16595e-05	57.7	0.124108	GHRL.9189.76.3
rs1010553	3	52540773	STAB1	coding-synonymous	C	T	0.0997	0.0248	5.7544e-05	0	0.701294	GJA1.9937.7.3
rs838142	19	49252151	FUT1	near-gene-5,untranslated-3	G	A	-0.1129	0.0276	4.46684e-05	45.6	0.175106	FUT3.4548.4.2
rs113139575	11	10296221	SBF2	intron	G	C	-0.2095	0.0502	3.01995e-05	0	0.331436	KIAA1467.9981.18.3
rs2240060	6	31114900	CCHCR1	intron	G	A	-0.1134	0.0271	2.81838e-05	47.6	0.167225	C2.3186.2.2
rs4665972	2	27598097	SNX17	intron	C	T	-0.1081	0.0257	2.51189e-05	0	0.602282	GCKR.5223.59.3
rs838142	19	49252151	FUT1	near-gene-5,untranslated-3	G	A	-0.1171	0.0276	2.29087e-05	0	0.472933	KIAA0319.10013.34.3
rs2954021	8	126482077	TRIB1	intergenic	G	A	0.1074	0.0249	1.54882e-05	0	0.516892	FETUB.3367.8.3
rs12714144	2	85754578	PARTICL	intergenic	T	A	0.1635	0.0376	1.34896e-05	0	0.968166	JAKMIP3.9068.17.3
rs838142	19	49252151	FUT1	near-gene-5,untranslated-3	G	A	-0.1207	0.0276	1.25893e-05	0	0.886196	CCL25.14068.29.3
rs113139575	11	10296221	SBF2	intron	G	C	0.2207	0.0502	1.09648e-05	0	0.992076	TNFRSF1B.3152.57.1
rs2954021	8	126482077	TRIB1	intergenic	G	A	0.1095	0.0249	1.04713e-05	0	0.925529	CYP3A4.2943.5.2
rs838142	19	49252151	FUT1	near-gene-5,untranslated-3	G	A	-0.1222	0.0276	9.77237e-06	0	0.603254	ALPI.10463.23.3
rs6998967	8	81364205	ZBTB10	intergenic	G	A	-0.1475	0.0333	9.54993e-06	60.4	0.111892	TFPI2.9233.71.3
rs4665972	2	27598097	SNX17	intron	C	T	-0.1141	0.0256	8.51138e-06	0	0.839479	GPNMB.8606.39.3
rs1057868	7	75615006	POR	missense	C	T	0.1213	0.0272	8.31764e-06	66.3	0.084918	HSPB1.11103.24.3
rs1047891	2	211540507	CPS1	missense	C	A	0.1187	0.0264	7.07946e-06	0	0.941629	CA3.3799.11.2
rs2954021	8	126482077	TRIB1	intergenic	G	A	-0.1117	0.0248	6.91831e-06	0	0.727277	ITIH1.7955.195.3
rs1010553	3	52540773	STAB1	coding-synonymous	C	T	0.1123	0.0248	5.88844e-06	0	0.841977	OMD.5358.3.3
rs34257409	1	155131394	KRTCAP2	intergenic	G	T	-0.1154	0.0252	4.67735e-06	0	0.751796	TFF1.9185.15.3
rs1010553	3	52540773	STAB1	coding-synonymous	C	T	0.115	0.0248	3.38844e-06	21	0.260615	SUN3.8852.10.3
rs1010553	3	52540773	STAB1	coding-synonymous	C	T	-0.1195	0.0248	1.41254e-06	0	0.664202	TXNDC12.4815.25.3
rs2240060	6	31114900	CCHCR1	intron	G	A	-0.1346	0.027	6.45654e-07	0	0.83276	CFB.4129.72.1
rs838142	19	49252151	FUT1	near-gene-5,untranslated-3	G	A	-0.138	0.0276	5.7544e-07	39.2	0.199756	SECTM1.13093.6.3
rs838142	19	49252151	FUT1	near-gene-5,untranslated-3	G	A	-0.1389	0.0276	4.89779e-07	0	0.51713	CCL15.3509.1.1
rs838142	19	49252151	FUT1	near-gene-5,untranslated-3	G	A	-0.1392	0.0276	4.57088e-07	0	0.645357	FAM177A1.8039.41.3
rs1337526	1	47965130	FOXD2	intergenic	G	A	-0.1618	0.0313	2.34423e-07	0	0.538394	SPOCK2.5491.12.3
rs838142	19	49252151	FUT1	near-gene-5,untranslated-3	G	A	0.1516	0.0276	3.98107e-08	0	0.782348	ZG16B.8310.6.3
rs1010553	3	52540773	STAB1	coding-synonymous	C	T	-0.1359	0.0247	3.89045e-08	0	0.410299	AP4M1.10076.1.3
rs838142	19	49252151	FUT1	near-gene-5,untranslated-3	G	A	0.1535	0.0276	2.63027e-08	0	0.377833	TCN1.11232.46.3
rs2240060	6	31114900	CCHCR1	intron	G	A	-0.1528	0.027	1.54882e-08	0	0.356944	TNXB.5698.60.3
rs838142	19	49252151	FUT1	near-gene-5,untranslated-3	G	A	-0.1594	0.0276	7.4131e-09	79.7	0.0263027	GOLM1.8983.7.3
rs2240060	6	31114900	CCHCR1	intron	G	A	-0.1587	0.027	4.2658e-09	0	0.692309	GZMA.3440.7.2
rs4665972	2	27598097	SNX17	intron	C	T	0.1526	0.0256	2.45471e-09	0	0.41011	CTSF.9212.22.3
rs838142	19	49252151	FUT1	near-gene-5,untranslated-3	G	A	-0.1646	0.0276	2.34423e-09	0	0.70194	CCL15.14109.15.3
rs2240060	6	31114900	CCHCR1	intron	G	A	-0.1615	0.027	2.23872e-09	0	0.995534	MICA.2730.58.2
rs56043834	19	41331149	HNRNPUL1		C	T	-0.2001	0.0317	2.69153e-10	0	0.894458	MIA.2687.2.1
rs1010553	3	52540773	STAB1	coding-synonymous	C	T	-0.1582	0.0247	1.47911e-10	68	0.0772681	TMEM106A.10499.1.3
rs1010553	3	52540773	STAB1	coding-synonymous	C	T	0.1584	0.0247	1.41254e-10	13.5	0.282423	NMES1.6406.3.3
rs34257409	1	155131394	KRTCAP2	intergenic	G	T	-0.1621	0.0251	1.09648e-10	44.7	0.178855	GKN2.6416.8.3
rs12790943	11	120058623	OAF	intergenic	C	T	-0.1852	0.0253	2.51189e-13	0	0.394912	IL25.4137.57.2
rs2240060	6	31114900	CCHCR1	intron	G	A	0.2078	0.0269	1.12202e-14	0	0.405415	KIR2DS2.10428.1.3
rs1010553	3	52540773	STAB1	coding-synonymous	C	T	-0.2153	0.0246	1.8197e-18	29.1	0.235126	NAT1.12632.14.3
rs838142	19	49252151	FUT1	near-gene-5,untranslated-3	G	A	0.2453	0.0274	3.23594e-19	64.4	0.0937562	BPIFA2.5695.5.3
rs838142	19	49252151	FUT1	near-gene-5,untranslated-3	G	A	-0.2685	0.0273	8.51138e-23	0	0.376704	FAM3D.13102.1.3
rs12790943	11	120058623	OAF	intergenic	C	T	-0.3428	0.0248	2.04174e-43	0	0.768599	OAF.6414.8.3
rs1010553	3	52540773	STAB1	coding-synonymous	C	T	0.338	0.0241	1.47911e-44	0	0.413048	ITIH3.7145.1.3
rs1010553	3	52540773	STAB1	coding-synonymous	C	T	-0.3887	0.0239	1.99526e-59	0	0.87444	ITIH1.7955.195.3
rs1010553	3	52540773	STAB1	coding-synonymous	C	T	0.4518	0.0236	6.0256e-82	42.6	0.186853	JAKMIP3.9068.17.3
rs1010553	3	52540773	STAB1	coding-synonymous	C	T	0.4874	0.0234	1e-96	0	0.806065	SIGIRR.8326.63.3
EA: effect allele, NEA: non-effect allele; SE: standard error; I2: heterogeneity I2; Het: heterogeneity; protein: SOMAmer ID
