# Supplementary material for: Genome-wide association meta-analyses and fine-mapping elucidate pathways influencing albuminuria
Source: Nat Commun. 2019 Sep 11;10:4130. doi: 10.1038/s41467-019-11576-0 (PMC6739370; doi:10.1038/s41467-019-11576-0)
Supplement: Supplementary file 18 — Source Data file [file 41467_2019_11576_MOESM18_ESM.xlsx]

## Sheet: Figure 1
Figure 1
tracks with annotation data and non-GWAS results
MarkerName	MARKER_ALL	Allele1	Allele2	Freq1	FreqSE	MinFreq	MaxFreq	Effect	StdErr	P.value	Direction	HetISq	HetChiSq	HetDf	HetPVal	n_total_sum	n_effective_sum	mac_sum	oevar_imp_sum	ID	SNP	MARKER	chr	position	RSID	Function	GeneName	GeneDist	Genes100kb	locus_size	region_begin	region_end	is_known	known_UACR	paper	trait	Allele1.UKBB	Allele2.UKBB	Freq1.UKBB	FreqSE.UKBB	MinFreq.UKBB	MaxFreq.UKBB	Effect.UKBB	StdErr.UKBB	P.value.UKBB	Direction.UKBB	HetISq.UKBB	HetChiSq.UKBB	HetDf.UKBB
01_010798489_S	01_010798489_C_G	c	g	0.6535	0.0373	0.238	0.7795	-0.0131	0.0021	6.67e-10	-+-++?---+----?----+--+----------+------+---?+-+--+---	39.9	83.165	50	0.002235	549767	530700	376520	45.0293	1:10798489_C/G	1:10798489:SNP	01_010798489_S	1	10798489	rs34071855	intron	CASZ1	0	CASZ1	7	10298489	11298489	0	0			c	g	0.6593	0	0.6593	0.6593	-0.0089	0.0024	0.0001698	-	0	0	0
01_047965130_S	01_047965130_A_G	a	g	0.2102	0.0621	0.1158	0.6805	-0.0271	0.0024	9.63e-29	+---+-------+--+---+-----+---+-----++-+++---?--+------	5.9	55.283	52	0.3518	564088	560793	229320	52.2347	1:47965130_A/G	1:47965130:SNP	01_047965130_S	1	47965130	rs1337526	unknown	FOXD2	58767	LINC01389;FOXE3;FOXD2-AS1;FOXD2	192	47465130	48465130	1	1	Haas 2018	UACR	a	g	0.1988	0	0.1988	0.1988	-0.0279	0.0028	2.14e-23	-	0	0	0
01_155157715_S	01_155157715_A_G	a	g	0.572	0.0326	0.2432	0.632	-0.0167	0.002	4.48e-17	-+++++------+------------------+---+---+-+-----+--+---	10	58.884	53	0.269	564127	554806	477101	51.2668	1:155157715_A/G	1:155157715:SNP	01_155157715_S	1	155157715	rs2070803	near-gene-3	TRIM46	268	EFNA3;EFNA1;SLC50A1;DPM3;KRTCAP2;TRIM46;MUC1;MIR92B;THBS3;MTX1;GBAP1;GBA;FAM189B;SCAMP3;CLK2;HCN3	90	154657715	155657715	1	1	Okada 2012;Kottgen 2013	BUN;urate;UACR	a	g	0.5745	0	0.5745	0.5745	-0.0127	0.0023	2.05e-08	-	0	0	0
01_171435542_S	01_171435542_C_A	a	c	0.0968	0.009	0.0326	0.172	-0.0185	0.0033	2.31e-08	----+--++--+++--+----+-------+---+-+-+--+-+-?-++--+++-	1.6	52.844	52	0.4413	564073	560647	108305	52.7776	1:171435542_C/A	1:171435542:SNP	01_171435542_S	1	171435542	rs16864515	unknown	PRRC2C	19123	PRRC2C	5	170935542	171935542	0	0			a	c	0.096	0	0.096	0.096	-0.0215	0.0038	1.64e-08	-	0	0	0
01_184672098_S	01_184672098_G_A	a	g	0.0192	0.0018	0.0032	0.0283	-0.0474	0.0075	2.51e-10	----?+----?-?--++-+-?-?----+-+?----+??+???-?????????-?	0	19.712	32	0.9561	531690	520826	20049.5	28.9669	1:184672098_G/A	1:184672098:SNP	01_184672098_S	1	184672098	rs78444298	ncRNA,missense	EDEM3	0	C1orf21;EDEM3;FAM129A	2	184172098	185172098	1	0	Li 2017	eGFR_crea	a	g	0.0194	0	0.0194	0.0194	-0.0456	0.0081	2.26e-08	-	0	0	0
01_200271408_S	01_200271408_C_T	t	c	0.6612	0.0135	0.6105	0.8462	-0.012	0.0021	1.39e-08	--+-+--++----+?-+----+--------+---++-+----+-?++--+-+--	0	38.116	51	0.909	550496	537710	372475	49.901	1:200271408_C/T	1:200271408:SNP	01_200271408_S	1	200271408	rs819636	unknown	LINC00862	40263	LINC00862	3	199771408	200771408	0	0			t	c	0.6594	0	0.6594	0.6594	-0.0114	0.0024	1.45e-06	-	0	0	0
01_201016296_S	01_201016296_G_A	a	g	0.1185	0.0122	0.013	0.2469	0.0177	0.0031	1.08e-08	+-++++++---++++-+++-?-+++-?-++?+++--+--+++++?++--++-++	22.3	63.037	49	0.08575	546256	545897	127059	49.5388	1:201016296_G/A	1:201016296:SNP	01_201016296_S	1	201016296	rs3850625	missense	CACNA1S	0	MROH3P;KIF21B;CACNA1S;ASCL5;TMEM9	1	200516296	201516296	1	0	Pattaro 2015	eGFR_crea	a	g	0.1184	0	0.1184	0.1184	0.0173	0.0035	5.64e-07	+	0	0	0
02_027598097_S	02_027598097_T_C	t	c	0.3941	0.0277	0.0863	0.5201	0.0182	0.0021	1.17e-18	+++++++++++-++?--++-++-+--+-+++++--+-+++-+++?-+-++++++	33.2	76.36	51	0.01226	550496	533391	430634	46.7377	2:27598097_T/C	2:27598097:SNP	02_027598097_S	2	27598097	rs4665972	intron	SNX17	0	SLC30A3;DNAJC5G;TRIM54;UCN;MPV17;GTF3C2;GTF3C2-AS1;EIF2B4;SNX17;ZNF513;PPM1G;FTH1P3;NRBP1;KRTCAP3;IFT172	185	27098097	28098097	1	1	Koettgen 2010;Matsuo 2015;Yang 2010	eGFR_crea;gout/EAS;urate;UACR	t	c	0.3945	0	0.3945	0.3945	0.0157	0.0023	8.28e-12	+	0	0	0
02_085754578_S	02_085754578_A_T	a	t	0.8687	0.0306	0.6527	0.9433	0.0219	0.0029	7.58e-14	++-++++-+-++-++-++++++++++-+-++++++++++-++-+?-++-+----	0	51.654	52	0.4874	564072	559431	145154	51.2503	2:85754578_A/T	2:85754578:SNP	02_085754578_S	2	85754578	rs12714144	unknown	PARTICL	10011	SH2D6;PARTICL;MAT2A;GGCX;VAMP8;VAMP5;RNF181;TMEM150A;USP39;C2orf68	123	85254578	86254578	1	1	Haas 2018	UACR	a	t	0.8721	0	0.8721	0.8721	0.0221	0.0033	4.24e-11	+	0	0	0
02_111809330_S	02_111809330_C_A	a	c	0.8578	0.0104	0.7804	0.989	-0.0169	0.0028	1.93e-09	-+-++-------+------+-+-----+-+---+-++--+---+-------+-+	0	47.497	53	0.6875	564184	558199	158833	53.1926	2:111809330_C/A	2:111809330:SNP	02_111809330_S	2	111809330	rs2880119	intron	ACOXL	0	ACOXL;ACOXL-AS1;BCL2L11	9	111309330	112309330	0	1	aka BCL2L11 (PMID: 28137830)	UACR	a	c	0.8584	0	0.8584	0.8584	-0.0133	0.0032	3.32e-05	-	0	0	0
02_203714973_S	02_203714973_G_C	c	g	0.8138	0.019	0.693	0.9094	0.0191	0.0025	3.32e-14	++-+++++++-+-+--+++-++++++++-+--++---++++-+++-+-++++--	0.5	53.262	53	0.4641	564253	563848	208529	53.8818	2:203714973_G/C	2:203714973:SNP	02_203714973_S	2	203714973	rs10207567	intron	ICA1L	0	FAM117B;ICA1L;WDR12;CARF	269	203214973	204214973	1	1	Haas 2018	UACR	c	g	0.814	0	0.814	0.814	0.0205	0.0029	8.11e-13	+	0	0	0
02_204290037_S	02_204290037_T_C	t	c	0.8963	0.0092	0.8004	0.9862	0.0198	0.0033	1.09e-09	+--+++-+++++-+--+++-++++-++++---++--+---+-+-?+-+-++-++	0	29.786	52	0.9943	564030	551111	114845	49.2645	2:204290037_T/C	2:204290037:SNP	02_204290037_S	2	204290037	rs78999781	intron	ABI2	0	ABI2;RAPH1	3	203790037	204790037	0	0			t	c	0.895	0	0.895	0.895	0.0202	0.0037	2.99e-08	+	0	0	0
02_211540507_S	02_211540507_C_A	a	c	0.314	0.0155	0.1525	0.3776	-0.0187	0.0021	4.01e-18	++-+---++---+-?---+--+-+-----+?+--+-----++++?----++-+-	21.6	63.776	50	0.09119	549562	540080	344045	46.6479	2:211540507_C/A	2:211540507:SNP	02_211540507_S	2	211540507	rs1047891	missense	CPS1	0	CPS1;CPS1-IT1	67	211040507	212040507	1	1	Pattaro 2015;Koettgen 2010	CKD;eGFR_crea;UACR	a	c	0.3156	0	0.3156	0.3156	-0.0186	0.0024	9.89e-15	-	0	0	0
02_227941981_S	02_227941981_C_T	t	c	0.1298	0.0211	0.0062	0.2839	0.0191	0.003	9.44e-11	-++-+-++-+++-++-+++-+-+++++-+-+++---++-+--++??-?-+??--	3.7	49.838	48	0.4001	561346	553209	143349	48.3632	2:227941981_C/T	2:227941981:SNP	02_227941981_S	2	227941981	rs57858280	intron	COL4A4	0	RHBDD1;COL4A4;COL4A3	27	227441981	228441981	1	1	Haas 2018	UACR	t	c	0.1284	0	0.1284	0.1284	0.0197	0.0034	4.05e-09	+	0	0	0
03_046894939_S	03_046894939_T_C	t	c	0.9262	0.0221	0.7685	0.9592	-0.0261	0.0038	7.53e-12	-----+---+------+-++---+---++----+--+----++--+------+-	6.7	56.797	53	0.3355	564247	556702	80424.7	52.4175	3:46894939_T/C	3:46894939:SNP	03_046894939_S	3	46894939	rs73065147	unknown	MYL3	4417	PRSS42;MYL3;PTH1R;CCDC12	18	46394939	47394939	0	0			t	c	0.9311	0	0.9311	0.9311	-0.0238	0.0044	7.33e-08	-	0	0	0
03_052540773_S	03_052540773_T_C	t	c	0.5131	0.0348	0.19	0.5717	0.0115	0.002	4.11e-09	+-+++-+-++++-++++++++--++-++++?++++-++-++--+-++-++++-+	0	41.372	52	0.8546	563323	559747	537456	51.0019	3:52540773_T/C	3:52540773:SNP	03_052540773_S	3	52540773	rs1010553	coding-synon	STAB1	0	BAP1;PHF7;SEMA3G;TNNC1;NISCH;STAB1;NT5DC2;SMIM4;PBRM1	43	52040773	53040773	0	0			t	c	0.5133	0	0.5133	0.5133	0.0092	0.0022	3.95e-05	+	0	0	0
03_170027407_S	03_170027407_C_T	t	c	0.0749	0.0043	0.0111	0.0943	0.0306	0.0041	6.78e-14	+-++??+?++++-+?---++?++?++?--++++++--?+?+++?????????++	14.4	40.869	35	0.2283	514263	467230	76168.9	29.706	3:170027407_C/T	3:170027407:SNP	03_170027407_S	3	170027407	rs112607182	unknown	PRKCI	3637	PRKCI;SKIL	5	169527407	170527407	1	1	Pattaro 2015	eGFR_crea;UACR	t	c	0.0752	0	0.0752	0.0752	0.0295	0.0044	1.92e-11	+	0	0	0
04_077358987_S	04_077358987_T_C	t	c	0.5967	0.0327	0.5691	0.9504	0.0145	0.002	5.28e-13	++--+-+++-++++++-++-++++++--+-+-+-++++++--++?+-++-+++-	0	51.55	52	0.4915	564151	562317	449216	52.4286	4:77358987_T/C	4:77358987:SNP	04_077358987_S	4	77358987	rs10023335	intron	SHROOM3	0	CCDC158;SHROOM3	56	76858987	77858987	1	1	Chambers 2010;Koettgen 2009	Creatinine levels;eGFR_crea;UACR	t	c	0.5918	0	0.5918	0.5918	0.0133	0.0023	5.12e-09	+	0	0	0
04_149132756_S	04_149132756_G_A	a	g	0.5016	0.0277	0.4714	0.7757	0.0148	0.002	4.6e-14	+++---++-+++-+++++-+++-++-+-++?-+--+-++-+-+--+-+++++-+	0	51.69	52	0.4861	563323	557022	553444	52.5836	4:149132756_G/A	4:149132756:SNP	04_149132756_S	4	149132756	rs6535594	intron	NR3C2	0	NR3C2	11	148632756	149632756	1	1	Haas 2018	UACR	a	g	0.4972	0	0.4972	0.4972	0.0146	0.0022	6.33e-11	+	0	0	0
05_053325481_S	05_053325481_C_G	c	g	0.6333	0.0202	0.4675	0.6773	-0.0132	0.0021	1.48e-10	-+---+++++-++-?--+++----+-----+--++-+---+++-?--+------	0	47.07	51	0.6305	550496	542508	403226	50.9558	5:53325481_C/G	5:53325481:SNP	05_053325481_S	5	53325481	rs40480	intron	ARL15	0	ARL15;MIR581;MIR4459	81	52825481	53825481	1	1	Gorski 2017	eGFR_crea;UACR	c	g	0.6375	0	0.6375	0.6375	-0.013	0.0023	2.63e-08	-	0	0	0
05_064288705_S	05_064288705_T_A	a	t	0.4531	0.0123	0.3901	0.5395	-0.0123	0.002	1.41e-09	-???++-+-??-+---+-??--+--??--+-?--+--+--++?-??????????	0	27.355	32	0.7008	532275	530032	481683	32.7047	5:64288705_T/A	5:64288705:SNP	05_064288705_S	5	64288705	rs1309550	intron	CWC27	0	CWC27	47	63788705	64788705	1	1	Haas 2018	UACR	a	t	0.4529	0	0.4529	0.4529	-0.012	0.0022	9.1e-08	-	0	0	0
05_131623658_S	05_131623658_T_C	t	c	0.3352	0.0377	0.1125	0.6506	0.0132	0.0021	8.39e-10	+++++---++-++-?++++++----++-++-+++-+-+-++-+-?-++-+-++-	0	33.949	51	0.9683	550496	526405	364721	47.8189	5:131623658_T/C	5:131623658:SNP	05_131623658_S	5	131623658	rs162890	intron	SLC22A4	6486	P4HA2-AS1;P4HA2;MIR6830;PDLIM4;SLC22A4;MIR3936HG;MIR3936;SLC22A5	96	131123658	132123658	0	0			t	c	0.3321	0	0.332	0.332	0.0137	0.0024	1.38e-08	+	0	0	0
06_031114900_S	06_031114900_A_G	a	g	0.2883	0.0171	0.2349	0.3574	0.0137	0.0022	2.94e-10	++-+-++-+++---++++++-++?+++++-+++--+-+++??+------++++-	0	49.344	50	0.4996	556590	555590	320198	50.6952	6:31114900_A/G	6:31114900:SNP	06_031114900_S	6	31114900	rs2240060	intron	CCHCR1	0	HCG22;C6orf15;PSORS1C1;CDSN;PSORS1C2;CCHCR1;TCF19;POU5F1;PSORS1C3;HCG27	12	30614900	31614900	1	0	Okada 2012	eGFR_crea	a	g	0.2813	0	0.2813	0.2813	0.0125	0.0025	4.97e-07	+	0	0	0
06_032574358_S	06_032574358_G_A	a	g	0.2003	0.0111	0.0816	0.2883	-0.014	0.0025	3.58e-08	----?-+----?----+--+?--?-+?---++--+-----??--???-????--	0	36.874	39	0.5672	524148	517429	209449	36.583	6:32574358_G/A	6:32574358:SNP	06_032574358_S	6	32574358	rs2760995	unknown	HLA-DRB1	16745	HLA-DRB5;HLA-DRB6;HLA-DRB1;HLA-DQA1;HLA-DQB1;HLA-DQB1-AS1	1	32074358	33074358	1	0	Feehally 2010;Kiryluk 2014;Yu 2011;Yu 2011;Gharavi 2011;Gharavi 2011;Stanescu 2011;Gbadegesin 2015	IgA;IgA;IgA;IgA;IgA;IgA;IMN;SSNS	a	g	0.1978	0	0.1978	0.1978	-0.0124	0.0028	1.02e-05	-	0	0	0
06_039124448_S	06_039124448_T_G	t	g	0.7853	0.0136	0.7443	0.9175	-0.0167	0.0024	2.82e-12	--+++--+---------++--+--+-----?--+--+-++-+++-++-++-++-	34.3	79.101	52	0.009075	563323	557115	240771	52.817	6:39124448_T/G	6:39124448:SNP	06_039124448_S	6	39124448	rs1544935	unknown	KCNK5	32298	GLP1R;SAYSD1;KCNK5	28	38624448	39624448	0	0			t	g	0.7837	0	0.7837	0.7837	-0.017	0.0027	4.28e-10	-	0	0	0
06_043817791_S	06_043817791_A_T	a	t	0.6891	0.0272	0.4548	0.8042	-0.0173	0.0022	1e-15	-----+-+-----+?+-+---+---+--+--+----++--+-++?-+++--+-+	11.1	57.376	51	0.2507	550496	540669	341222	49.186	6:43817791_A/T	6:43817791:SNP	06_043817791_S	6	43817791	rs3734692	unknown	LINC01512	40973	VEGFA;LINC01512	44	43317791	44317791	1	0	Koettgen 2010;Kottgen 2013	eGFR_crea;urate	a	t	0.6894	0	0.6894	0.6894	-0.0161	0.0024	2.9e-11	-	0	0	0
07_017284577_S	07_017284577_T_C	t	c	0.3752	0.0358	0.3439	0.6474	-0.0209	0.002	6.69e-25	++++++---------+-+----+++-++-+?+-+-+---+-+--?+++-+++++	25.1	68.089	51	0.05508	563222	559784	417693	50.3174	7:17284577_T/C	7:17284577:SNP	07_017284577_S	7	17284577	rs4410790	unknown	AHR	53698	AHR	33	16784577	17784577	1	1	Haas 2018	UACR	t	c	0.3679	0	0.3679	0.3679	-0.0259	0.0023	4.18e-29	-	0	0	0
07_027243221_S	07_027243221_C_T	t	c	0.9117	0.062	0.5853	0.9399	0.0275	0.0037	5.46e-14	+++-++++-+--+-+-++++++-++-+++-?-++++-++++++-++++++-++-	0	32.805	52	0.9827	563323	559859	88676.1	52.0422	7:27243221_C/T	7:27243221:SNP	07_027243221_S	7	27243221	rs2023843	intron	HOTTIP	0	HOXA3;HOXA-AS2;HOXA4;HOXA-AS3;HOXA5;HOXA6;HOXA7;HOXA9;HOXA10-HOXA9;HOXA10-AS;MIR196B;HOXA10;HOXA11;HOXA11-AS;HOXA13;HOTTIP;EVX1-AS;EVX1	40	26743221	27743221	1	1	Haas 2018	UACR	t	c	0.9257	0	0.9257	0.9257	0.0271	0.0043	2.07e-10	+	0	0	0
07_029805361_S	07_029805361_G_A	a	g	0.2623	0.0404	0.0571	0.5933	0.02	0.0023	4.76e-18	++---+++++++++?+-++++++++++-++?-+-+++---+-+-?+++-++++-	13.5	57.771	50	0.2101	549562	528379	283362	46.4033	7:29805361_G/A	7:29805361:SNP	07_029805361_S	7	29805361	rs17158386	unknown	WIPF3	40808	LOC646762;MIR550A3;ZNRF2P2;DPY19L2P3;WIPF3	9	29305361	30305361	1	1	Haas 2018	UACR	a	g	0.2608	0	0.2608	0.2608	0.0182	0.0026	1.38e-12	+	0	0	0
07_069869513_S	07_069869513_G_C	c	g	0.1892	0.0144	0.0646	0.2513	-0.0156	0.0025	5.11e-10	+----+------+--+--+--++-----+--+-+--+-++-+-+?+-+-+-+-+	0.2	52.083	52	0.4707	564109	556355	211886	52.0715	7:69869513_G/C	7:69869513:SNP	07_069869513_S	7	69869513	rs13230845	intron	AUTS2	0	AUTS2	10	69369513	70369513	0	0			c	g	0.1914	0	0.1914	0.1914	-0.0158	0.0029	2.92e-08	-	0	0	0
08_023739375_S	08_023739375_G_A	a	g	0.4971	0.0277	0.1331	0.597	-0.0116	0.002	3.02e-09	+--+--------+---------+--?--+--+-+-+---++---+++-+-----	0	51.166	52	0.5067	563382	561667	554377	52.8064	8:23739375_G/A	8:23739375:SNP	08_023739375_S	8	23739375	rs10110261	unknown	STC1	27055	STC1	15	23239375	24239375	1	0	Koettgen 2010;Kottgen 2013	eGFR_crea;urate	a	g	0.4986	0	0.4986	0.4986	-0.0092	0.0022	4.21e-05	-	0	0	0
08_061639875_S	08_061639875_C_T	t	c	0.4503	0.0262	0.1	0.526	-0.0116	0.002	6.42e-09	------+---+---?-++-+--+--++-------++----++++?--+--+++-	0	50.661	51	0.487	550496	545447	492884	50.0534	8:61639875_C/T	8:61639875:SNP	08_061639875_S	8	61639875	rs28412751	intron	CHD7	0	CHD7	5	61139875	62139875	0	0			t	c	0.4503	0	0.4503	0.4503	-0.0111	0.0022	7.96e-07	-	0	0	0
08_081364205_S	08_081364205_G_A	a	g	0.1692	0.029	0.0322	0.4023	-0.0148	0.0027	2.33e-08	++++--------++-++--++---++--++?----+--?+--++??-+-+++--	0	43.31	49	0.7022	560499	551931	186513	47.9565	8:81364205_G/A	8:81364205:SNP	08_081364205_S	8	81364205	rs6998967	unknown	ZBTB10	33648	ZBTB10	2	80864205	81864205	0	0			a	g	0.1652	0	0.1652	0.1652	-0.0165	0.003	4.67e-08	-	0	0	0
08_126500031_S	08_126500031_C_G	c	g	0.5813	0.028	0.4231	0.8819	0.0156	0.002	1.72e-14	-+--++++-+++-+?+++++--+--+++-++++++--+--+++-?+++++-++-	0.8	51.399	51	0.458	550496	535746	458414	50.1328	8:126500031_C/G	8:126500031:SNP	08_126500031_S	8	126500031	rs28601761	unknown	TRIB1	49384	TRIB1	53	126000031	127000031	1	1	Haas 2018	UACR	c	g	0.5809	0	0.5809	0.5809	0.0168	0.0023	2.05e-13	+	0	0	0
10_016932384_S	10_016932384_G_A	a	g	0.0147	0.0029	0.0075	0.0504	0.2008	0.0084	2.77e-126	+++-?+++++++?++-++++++++++++++??++?+????????????????+-	34.8	49.074	32	0.02732	545479	535977	15742.9	30.0045	10:16932384_G/A	10:16932384:SNP	10_016932384_S	10	16932384	rs45551835	missense	CUBN	0	RSU1;CUBN	79	16432384	17432384	1	1	Boeger 2011	UACR	a	g	0.0142	0	0.0142	0.0142	0.1932	0.0094	4.15e-93	+	0	0	0
10_017436778_S	10_017436778_C_T	t	c	0.015	0.0031	0.0048	0.0508	0.0576	0.0086	2.76e-11	++++++++++++?+?-++++++?-+-+---+?+-??????????????????--	14.6	36.291	31	0.2355	535032	496298	15686.4	27.989	10:17436778_C/T	10:17436778:SNP	10_017436778_S	10	17436778	rs147215801	intron	ST8SIA6	0	ST8SIA6;ST8SIA6-AS1	1	16936778	17936778	1	1	Haas 2018	UACR	t	c	0.0148	0	0.0148	0.0148	0.0582	0.0095	9.65e-10	+	0	0	0
10_022151578_S	10_022151578_G_A	a	g	0.6849	0.0212	0.4827	0.9681	0.0117	0.0021	4.29e-08	++-+----?--++--+-++++-+++---+---+-+--+-----+?+---+--++	27.7	70.569	51	0.03609	556327	547163	347444	49.0299	10:22151578_G/A	10:22151578:SNP	10_022151578_S	10	22151578	rs2793351	intron	DNAJC1	0	DNAJC1	1	21651578	22651578	0	0			a	g	0.6908	0	0.6908	0.6908	0.0139	0.0024	9.61e-09	+	0	0	0
10_077893686_S	10_077893686_G_A	a	g	0.2296	0.0666	0.1834	0.6854	0.017	0.0024	1.31e-12	++-++---++++-+?+-+++++-++-++-++-+--++-++-++-?++-++--++	0	36.819	51	0.9323	550496	541807	244248	50.8348	10:77893686_G/A	10:77893686:SNP	10_077893686_S	10	77893686	rs67339103	intron	LRMDA	0	LRMDA	16	77393686	78393686	1	1	Haas 2018	UACR	a	g	0.2147	0	0.2147	0.2147	0.018	0.0027	5.04e-11	+	0	0	0
10_094839642_S	10_094839642_G_A	a	g	0.4537	0.0377	0.2609	0.8467	-0.0124	0.002	3.24e-10	-----+------+++++--+--+++++---?+-++--+-+--+-+--+-+---+	0	40.763	52	0.87	563323	556608	502648	50.728	10:94839642_G/A	10:94839642:SNP	10_094839642_S	10	94839642	rs2068888	unknown	CYP26A1	2001	EXOC6;CYP26C1;CYP26A1	2	94339642	95339642	0	0			a	g	0.4505	0	0.4505	0.4505	-0.0124	0.0022	3.03e-08	-	0	0	0
11_010296221_S	11_010296221_C_G	c	g	0.9364	0.0094	0.8643	0.9819	-0.025	0.004	6.41e-10	-------+----+--+------+-++---+---++-+-+++-++?--+--+---	0	40.619	52	0.8735	564139	559454	70370.8	51.8916	11:10296221_C/G	11:10296221:SNP	11_010296221_S	11	10296221	rs113139575	intron	SBF2	0	SBF2;ADM;CAND1.11	120	9796221	10796221	1	1	Haas 2018	UACR	c	g	0.9377	0	0.9377	0.9377	-0.0242	0.0046	1.71e-07	-	0	0	0
11_027508681_S	11_027508681_C_T	t	c	0.2194	0.0498	0.1716	0.5523	-0.0134	0.0024	2.35e-08	-+-+--+-+--++-----++--+------+??----+---+--++++--+--++	0	45.662	51	0.6849	562373	552821	241816	51.1614	11:27508681_C/T	11:27508681:SNP	11_027508681_S	11	27508681	rs11030024	unknown	LOC105376671	4701	LGR4;LOC105376671;LIN7C;BDNF-AS;MIR8087	5	27008681	28008681	0	0			t	c	0.2077	0	0.2077	0.2077	-0.0129	0.0028	3.33e-06	-	0	0	0
11_071752160_S	11_071752160_T_G	t	g	0.5608	0.0176	0.4348	0.6976	-0.0123	0.002	9.23e-10	+--+?----+-++-?+---------+-++-?--++--++-----?--+-+----	20.7	61.791	49	0.1038	546366	537121	478717	45.6884	11:71752160_T/G	11:71752160:SNP	11_071752160_S	11	71752160	rs7115200	intron	NUMA1	0	RNF121;IL18BP;NUMA1;LOC100128494;MIR3165;LRTOMT;LAMTOR1;ANAPC15;FOLR3	5	71252160	72252160	0	0			t	g	0.5605	0	0.5605	0.5605	-0.0131	0.0023	6.26e-09	-	0	0	0
11_120057343_S	11_120057343_G_A	a	g	0.5572	0.0221	0.4808	0.8181	-0.0131	0.002	3.05e-11	-----+-++--+-------+-++-+--+--?+-+----+----++-++--+-+-	17.8	63.257	52	0.1363	563323	560480	498033	52.0901	11:120057343_G/A	11:120057343:SNP	11_120057343_S	11	120057343	rs508205	near-gene-5	OAF	24403	TRIM29;OAF;POU2F3;LOC649133	10	119557343	120557343	0	0			a	g	0.5577	0	0.5577	0.5577	-0.0118	0.0022	1.64e-07	-	0	0	0
12_003368093_S	12_003368093_G_A	a	g	0.1174	0.0828	0.0664	0.5281	-0.0184	0.0033	1.82e-08	+-++-++--+-++---------+---++++?+--+++---+--++---++----	13.2	59.915	52	0.2105	563323	558908	116285	51.6208	12:3368093_G/A	12:3368093:SNP	12_003368093_S	12	3368093	rs10491967	intron	TSPAN9	0	TSPAN9	2	2868093	3868093	1	0	Pattaro 2015	eGFR_crea	a	g	0.0922	0	0.0922	0.0922	-0.0195	0.0039	4.3e-07	-	0	0	0
12_069934116_S	12_069934116_A_C	a	c	0.6471	0.023	0.4485	0.7668	0.0156	0.0021	3.5e-14	-+++-++-+----++-++++++-+-++++-+-+++++-++--++?+-+++-+++	3.2	53.721	52	0.4082	564107	554463	397150	51.7264	12:69934116_A/C	12:69934116:SNP	12_069934116_S	12	69934116	rs776434	intron	FRS2	0	FRS2;SNORA113;MIR3913-1;MIR3913-2;CCT2;LRRC10	94	69434116	70434116	1	1	Haas 2018	UACR	a	c	0.647	0	0.647	0.647	0.0155	0.0024	4.16e-11	+	0	0	0
14_069253343_S	14_069253343_C_T	t	c	0.4628	0.0136	0.3125	0.5035	-0.0136	0.002	7.43e-12	----++---?-+--+---++-+--+-+----?---+-+--+-?+??????????	42.2	69.218	40	0.002807	550094	548688	509017	40.598	14:69253343_C/T	14:69253343:SNP	14_069253343_S	14	69253343	rs11158763	unknown	ZFP36L1	1028	ZFP36L1;ACTN1	37	68753343	69753343	1	1	Haas 2018	UACR	t	c	0.4644	0	0.4644	0.4644	-0.0124	0.0022	3.07e-08	-	0	0	0
15_041867782_S	15_041867782_A_T	a	t	0.5918	0.0341	0.1893	0.6458	0.0148	0.002	1.7e-13	+++++++-++++++++-+--++-+-++++-+++++++-++++-+?+-+-+--+-	12.9	59.69	52	0.2164	564119	556925	454918	50.7686	15:41867782_A/T	15:41867782:SNP	15_041867782_S	15	41867782	rs3784283	intron	TYRO3	0	RTF1;ITPKA;LTK;RPAP1;TYRO3;MGA	53	41367782	42367782	1	1	Pattaro 2012	eGFR_crea;UACR	a	t	0.5961	0	0.5961	0.5961	0.0145	0.0023	2.23e-10	+	0	0	0
15_045682277_S	15_045682277_C_T	t	c	0.2718	0.0785	0.1694	0.8395	-0.0179	0.0022	8.94e-16	--+++--------+--+-+--------+-----+-+---------++++++--+	23.9	69.648	53	0.06221	564257	562964	291846	53.307	15:45682277_C/T	15:45682277:SNP	15_045682277_S	15	45682277	rs1145078	unknown	GATM	0	GATM;SPATA5L1;C15orf48;MIR147B;SLC30A4	163	45182277	46182277	1	1	Pattaro 2015;Koettgen 2009	CKD;eGFR_crea;UACR	t	c	0.2566	0	0.2566	0.2566	-0.0185	0.0026	5.24e-13	-	0	0	0
15_063804507_S	15_063804507_T_C	t	c	0.8239	0.0113	0.7692	0.9754	-0.0152	0.0026	8.76e-09	--+--+-+-+--++?+--+--++-++++---+--++----+--+????-???++	0	40.576	45	0.6597	544954	534491	190093	43.5153	15:63804507_T/C	15:63804507:SNP	15_063804507_S	15	63804507	rs146311723	intron	USP3	0	LOC102723344;USP3;USP3-AS1;FBXL22;HERC1	5	63304507	64304507	0	0			t	c	0.8256	0	0.8256	0.8256	-0.017	0.0029	8.29e-09	-	0	0	0
15_075019449_S	15_075019449_C_T	t	c	0.3247	0.0219	0.0343	0.3512	0.0231	0.0021	7.54e-27	+-+--?+++--+--++--+-?--+-+--+-?+++++-+++-+++????????-+	12.2	47.854	42	0.2472	542938	535269	348081	40.0063	15:75019449_C/T	15:75019449:SNP	15_075019449_S	15	75019449	rs2470893	near-gene-5	CYP1A1	1498	CLK3;EDC3;CYP1A1;CYP1A2;CSK;MIR4513;LMAN1L;CPLX3	286	74519449	75519449	1	1	Li 2017	eGFR_crea;UACR	t	c	0.3302	0	0.3302	0.3302	0.0264	0.0024	9.48e-29	+	0	0	0
15_075609030_S	15_075609030_A_C	a	c	0.7275	0.0147	0.6336	0.9295	-0.0182	0.0022	4.26e-16	-++-++------+-?++-+---+-+-++-+++-+--+-------?-------++	14	59.295	51	0.1988	550496	544182	298934	50.2823	15:75609030_A/C	15:75609030:SNP	15_075609030_S	15	75609030	rs8031650	unknown	COMMD4	19306	LOC105376731;GOLGA6C;GOLGA6D;COMMD4;NEIL1;MIR631;MAN2C1;SIN3A	116	75109030	76109030	0	0			a	c	0.7262	0	0.7262	0.7262	-0.0203	0.0025	5.62e-16	-	0	0	0
16_089700881_S	16_089700881_G_A	a	g	0.4416	0.0224	0.2736	0.602	-0.0112	0.002	3.64e-08	--++------+-++?+-------?----+-+---------??+-?+---+++--	3.7	49.861	48	0.3992	542831	530554	477515	44.7609	16:89700881_G/A	16:89700881:SNP	16_089700881_S	16	89700881	rs2460448	intron	DPEP1	0	SPG7;RPL13;SNORD68;CPNE7;DPEP1;CHMP1A;SPATA33;CDK10;SPATA2L;VPS9D1;VPS9D1-AS1;ZNF276	1	89200881	90200881	1	0	Pattaro 2015	eGFR_crea	a	g	0.4365	0	0.4365	0.4365	-0.0101	0.0023	7.81e-06	-	0	0	0
17_001618363_S	17_001618363_T_C	t	c	0.8118	0.0155	0.6339	0.8502	-0.0159	0.0026	5.71e-10	++--++---------+-???--+-+--++-?+-----++-??-+-----++-+-	0	32.736	47	0.9433	551639	538247	207292	43.3477	17:1618363_T/C	17:1618363:SNP	17_001618363_S	17	1618363	rs11078597	intron,near-gene-5	MIR22HG	0	SLC43A2;SCARF1;RILP;PRPF8;TLCD2;MIR22HG;MIR22;WDR81;SERPINF2;SERPINF1;SMYD4	17	1118363	2118363	0	0			t	c	0.8134	0	0.8134	0.8134	-0.0152	0.0029	1.07e-07	-	0	0	0
17_037461018_S	17_037461018_T_G	t	g	0.7569	0.0224	0.5853	0.9016	-0.0142	0.0023	4.88e-10	--++-----+--+--++-----+----++-++--+-+-++-++-?++-----+-	19.9	64.888	52	0.1081	564155	560068	272837	51.2047	17:37461018_T/G	17:37461018:SNP	17_037461018_S	17	37461018	rs677888	intron	FBXL20	0	STAC2;FBXL20;MED1	269	36961018	37961018	1	0	Pattaro 2012	eGFR_crea	t	g	0.7599	0	0.7599	0.7599	-0.0143	0.0026	5.21e-08	-	0	0	0
18_053335512_S	18_053335512_T_A	a	t	0.0525	0.0052	0.0092	0.0709	0.0297	0.0045	2.83e-11	++---?-+++++?+-+++++++--++-++++++-+++----?-?????????++	2.3	41.976	41	0.4284	556280	548801	57612.1	40.8389	18:53335512_T/A	18:53335512:SNP	18_053335512_S	18	53335512	rs11659764	unknown	TCF4	32288	TCF4	18	52835512	53835512	0	0			a	t	0.0527	0	0.0527	0.0527	0.0297	0.005	3.35e-09	+	0	0	0
19_035556640_S	19_035556640_T_C	t	c	0.1562	0.0744	0.0397	0.6115	-0.0194	0.0028	6.04e-12	---+++------+-?--+-+--+-++----+--+--+-+--+-+-+--------	3.2	53.694	52	0.4092	550597	544032	161464	51.5392	19:35556640_T/C	19:35556640:SNP	19_035556640_S	19	35556640	rs1688031	intron	HPN	0	GRAMD1A;SCN1B;HPN;HPN-AS1;FXYD3;MIR6887;LGI4;FXYD1;FXYD7;FXYD5	35	35056640	36056640	0	0			t	c	0.1397	0	0.1397	0.1397	-0.0172	0.0032	1e-07	-	0	0	0
19_041813375_S	19_041813375_T_C	t	c	0.8254	0.0101	0.7668	0.9533	0.0173	0.0027	2.45e-10	--++++++++++++?++++-?--+++?+-+++++--+-?+???+??????????	25.2	48.12	36	0.0853	518043	504503	180017	32.4421	19:41813375_T/C	19:41813375:SNP	19_041813375_S	19	41813375	rs15052	untranslated-3	HNRNPUL1	0	CYP2S1;AXL;HNRNPUL1;CCDC97;TGFB1;B9D2;TMEM91;EXOSC5;BCKDHA	16	41313375	42313375	0	0			t	c	0.8233	0	0.8233	0.8233	0.0154	0.0029	1.71e-07	+	0	0	0
19_049225766_S	19_049225766_A_T	a	t	0.4712	0.0458	0.3879	0.9894	-0.0155	0.002	2.12e-14	--------++----?-+-+++++---++-++--+--+------+??++-+----	0	48.98	50	0.5143	549721	536954	494005	46.6864	19:49225766_A/T	19:49225766:SNP	19_049225766_S	19	49225766	rs11882796	intron	RASIP1	0	SPHK2;DBP;CA11;SEC1P;NTN5;FUT2;LOC105447645;MAMSTR;RASIP1;IZUMO1;FUT1;FGF21;BCAT2;HSD17B14	73	48725766	49725766	1	1	Haas 2018	UACR	a	t	0.4582	0	0.4582	0.4582	-0.0162	0.0022	5.93e-13	-	0	0	0
20_030761183_S	20_030761183_G_A	a	g	0.4018	0.04	0.2257	0.811	0.0112	0.002	1.94e-08	-++-+--++--+++++--+-++-++-++--+++-+-+-++++-+?-+++---+-	8.1	56.559	52	0.3087	564146	562482	446967	52.2116	20:30761183_G/A	20:30761183:SNP	20_030761183_S	20	30761183	rs6142630	unknown	TM9SF4	6122	HCK;TM9SF4;TSPY26P;PLAGL2;POFUT1;MIR1825	47	30261183	31261183	0	0			a	g	0.3966	0	0.3966	0.3966	0.0119	0.0023	1.69e-07	+	0	0	0
tracks for Manhattan plot
Data for the UACR and MA tracks was used from the GWAS summary statistic files available as mentioned in the "Data Availability" section of the manuscript
[truncated: 55 more columns]

## Sheet: Figure 2
Figure 2
Panel A
MarkerName	MARKER_ALL	Allele1	Allele2	Freq1	FreqSE	MinFreq	MaxFreq	Effect	StdErr	P.value	Direction	HetISq	HetChiSq	HetDf	HetPVal	n_total_sum	n_effective_sum	mac_sum	oevar_imp_sum	ID	SNP	MARKER	chr	position	RSID	Function	GeneName	GeneDist	Genes100kb	locus_size	region_begin	region_end	is_known	paper	trait	Allele1.UKBB	Allele2.UKBB	Freq1.UKBB	FreqSE.UKBB	MinFreq.UKBB	MaxFreq.UKBB	Effect.UKBB	StdErr.UKBB	P.value.UKBB	Direction.UKBB	HetISq.UKBB	HetChiSq.UKBB	HetDf.UKBB	HetPVal.UKBB
01_010798489_S	01_010798489_C_G	c	g	0.6535	0.0373	0.238	0.7795	-0.0131	0.0021	6.67e-10	-+-++?---+----?----+--+----------+------+---?+-+--+---	39.9	83.165	50	0.002235	549767	530700	376520	45.0293	1:10798489_C/G	1:10798489:SNP	01_010798489_S	1	10798489	rs34071855	intron	CASZ1	0	CASZ1	7	10298489	11298489	0			c	g	0.6593	0	0.6593	0.6593	-0.0089	0.0024	0.0001698	-	0	0	0	1
01_047965130_S	01_047965130_A_G	a	g	0.2102	0.0621	0.1158	0.6805	-0.0271	0.0024	9.63e-29	+---+-------+--+---+-----+---+-----++-+++---?--+------	5.9	55.283	52	0.3518	564088	560793	229320	52.2347	1:47965130_A/G	1:47965130:SNP	01_047965130_S	1	47965130	rs1337526	unknown	FOXD2	58767	LINC01389;FOXE3;FOXD2-AS1;FOXD2	192	47465130	48465130	0			a	g	0.1988	0	0.1988	0.1988	-0.0279	0.0028	2.14e-23	-	0	0	0	1
01_155157715_S	01_155157715_A_G	a	g	0.572	0.0326	0.2432	0.632	-0.0167	0.002	4.48e-17	-+++++------+------------------+---+---+-+-----+--+---	10	58.884	53	0.269	564127	554806	477101	51.2668	1:155157715_A/G	1:155157715:SNP	01_155157715_S	1	155157715	rs2070803	near-gene-3	TRIM46	268	EFNA3;EFNA1;SLC50A1;DPM3;KRTCAP2;TRIM46;MUC1;MIR92B;THBS3;MTX1;GBAP1;GBA;FAM189B;SCAMP3;CLK2;HCN3	90	154657715	155657715	1	Okada 2012;Kottgen 2013	BUN;urate	a	g	0.5745	0	0.5745	0.5745	-0.0127	0.0023	2.05e-08	-	0	0	0	1
01_171435542_S	01_171435542_C_A	a	c	0.0968	0.009	0.0326	0.172	-0.0185	0.0033	2.31e-08	----+--++--+++--+----+-------+---+-+-+--+-+-?-++--+++-	1.6	52.844	52	0.4413	564073	560647	108305	52.7776	1:171435542_C/A	1:171435542:SNP	01_171435542_S	1	171435542	rs16864515	unknown	PRRC2C	19123	PRRC2C	5	170935542	171935542	0			a	c	0.096	0	0.096	0.096	-0.0215	0.0038	1.64e-08	-	0	0	0	1
01_184672098_S	01_184672098_G_A	a	g	0.0192	0.0018	0.0032	0.0283	-0.0474	0.0075	2.51e-10	----?+----?-?--++-+-?-?----+-+?----+??+???-?????????-?	0	19.712	32	0.9561	531690	520826	20049.5	28.9669	1:184672098_G/A	1:184672098:SNP	01_184672098_S	1	184672098	rs78444298	ncRNA,missense	EDEM3	0	C1orf21;EDEM3;FAM129A	2	184172098	185172098	1	Li 2017	eGFR_crea	a	g	0.0194	0	0.0194	0.0194	-0.0456	0.0081	2.26e-08	-	0	0	0	1
01_200271408_S	01_200271408_C_T	t	c	0.6612	0.0135	0.6105	0.8462	-0.012	0.0021	1.39e-08	--+-+--++----+?-+----+--------+---++-+----+-?++--+-+--	0	38.116	51	0.909	550496	537710	372475	49.901	1:200271408_C/T	1:200271408:SNP	01_200271408_S	1	200271408	rs819636	unknown	LINC00862	40263	LINC00862	3	199771408	200771408	0			t	c	0.6594	0	0.6594	0.6594	-0.0114	0.0024	1.45e-06	-	0	0	0	1
01_201016296_S	01_201016296_G_A	a	g	0.1185	0.0122	0.013	0.2469	0.0177	0.0031	1.08e-08	+-++++++---++++-+++-?-+++-?-++?+++--+--+++++?++--++-++	22.3	63.037	49	0.08575	546256	545897	127059	49.5388	1:201016296_G/A	1:201016296:SNP	01_201016296_S	1	201016296	rs3850625	missense	CACNA1S	0	MROH3P;KIF21B;CACNA1S;ASCL5;TMEM9	1	200516296	201516296	1	Pattaro 2015	eGFR_crea	a	g	0.1184	0	0.1184	0.1184	0.0173	0.0035	5.64e-07	+	0	0	0	1
02_027598097_S	02_027598097_T_C	t	c	0.3941	0.0277	0.0863	0.5201	0.0182	0.0021	1.17e-18	+++++++++++-++?--++-++-+--+-+++++--+-+++-+++?-+-++++++	33.2	76.36	51	0.01226	550496	533391	430634	46.7377	2:27598097_T/C	2:27598097:SNP	02_027598097_S	2	27598097	rs4665972	intron	SNX17	0	SLC30A3;DNAJC5G;TRIM54;UCN;MPV17;GTF3C2;GTF3C2-AS1;EIF2B4;SNX17;ZNF513;PPM1G;FTH1P3;NRBP1;KRTCAP3;IFT172	185	27098097	28098097	1	Koettgen 2010;Matsuo 2015;Yang 2010	eGFR_crea;gout/EAS;urate	t	c	0.3945	0	0.3945	0.3945	0.0157	0.0023	8.28e-12	+	0	0	0	1
02_085754578_S	02_085754578_A_T	a	t	0.8687	0.0306	0.6527	0.9433	0.0219	0.0029	7.58e-14	++-++++-+-++-++-++++++++++-+-++++++++++-++-+?-++-+----	0	51.654	52	0.4874	564072	559431	145154	51.2503	2:85754578_A/T	2:85754578:SNP	02_085754578_S	2	85754578	rs12714144	unknown	PARTICL	10011	SH2D6;PARTICL;MAT2A;GGCX;VAMP8;VAMP5;RNF181;TMEM150A;USP39;C2orf68	123	85254578	86254578	0			a	t	0.8721	0	0.8721	0.8721	0.0221	0.0033	4.24e-11	+	0	0	0	1
02_111809330_S	02_111809330_C_A	a	c	0.8578	0.0104	0.7804	0.989	-0.0169	0.0028	1.93e-09	-+-++-------+------+-+-----+-+---+-++--+---+-------+-+	0	47.497	53	0.6875	564184	558199	158833	53.1926	2:111809330_C/A	2:111809330:SNP	02_111809330_S	2	111809330	rs2880119	intron	ACOXL	0	ACOXL;ACOXL-AS1;BCL2L11	9	111309330	112309330	0			a	c	0.8584	0	0.8584	0.8584	-0.0133	0.0032	3.32e-05	-	0	0	0	1
02_203714973_S	02_203714973_G_C	c	g	0.8138	0.019	0.693	0.9094	0.0191	0.0025	3.32e-14	++-+++++++-+-+--+++-++++++++-+--++---++++-+++-+-++++--	0.5	53.262	53	0.4641	564253	563848	208529	53.8818	2:203714973_G/C	2:203714973:SNP	02_203714973_S	2	203714973	rs10207567	intron	ICA1L	0	FAM117B;ICA1L;WDR12;CARF	269	203214973	204214973	0			c	g	0.814	0	0.814	0.814	0.0205	0.0029	8.11e-13	+	0	0	0	1
02_204290037_S	02_204290037_T_C	t	c	0.8963	0.0092	0.8004	0.9862	0.0198	0.0033	1.09e-09	+--+++-+++++-+--+++-++++-++++---++--+---+-+-?+-+-++-++	0	29.786	52	0.9943	564030	551111	114845	49.2645	2:204290037_T/C	2:204290037:SNP	02_204290037_S	2	204290037	rs78999781	intron	ABI2	0	ABI2;RAPH1	3	203790037	204790037	0			t	c	0.895	0	0.895	0.895	0.0202	0.0037	2.99e-08	+	0	0	0	1
02_211540507_S	02_211540507_C_A	a	c	0.314	0.0155	0.1525	0.3776	-0.0187	0.0021	4.01e-18	++-+---++---+-?---+--+-+-----+?+--+-----++++?----++-+-	21.6	63.776	50	0.09119	549562	540080	344045	46.6479	2:211540507_C/A	2:211540507:SNP	02_211540507_S	2	211540507	rs1047891	missense	CPS1	0	CPS1;CPS1-IT1	67	211040507	212040507	1	Pattaro 2015;Koettgen 2010	CKD;eGFR_crea	a	c	0.3156	0	0.3156	0.3156	-0.0186	0.0024	9.89e-15	-	0	0	0	1
02_227941981_S	02_227941981_C_T	t	c	0.1298	0.0211	0.0062	0.2839	0.0191	0.003	9.44e-11	-++-+-++-+++-++-+++-+-+++++-+-+++---++-+--++??-?-+??--	3.7	49.838	48	0.4001	561346	553209	143349	48.3632	2:227941981_C/T	2:227941981:SNP	02_227941981_S	2	227941981	rs57858280	intron	COL4A4	0	RHBDD1;COL4A4;COL4A3	27	227441981	228441981	0			t	c	0.1284	0	0.1284	0.1284	0.0197	0.0034	4.05e-09	+	0	0	0	1
03_046894939_S	03_046894939_T_C	t	c	0.9262	0.0221	0.7685	0.9592	-0.0261	0.0038	7.53e-12	-----+---+------+-++---+---++----+--+----++--+------+-	6.7	56.797	53	0.3355	564247	556702	80424.7	52.4175	3:46894939_T/C	3:46894939:SNP	03_046894939_S	3	46894939	rs73065147	unknown	MYL3	4417	PRSS42;MYL3;PTH1R;CCDC12	18	46394939	47394939	0			t	c	0.9311	0	0.9311	0.9311	-0.0238	0.0044	7.33e-08	-	0	0	0	1
03_052540773_S	03_052540773_T_C	t	c	0.5131	0.0348	0.19	0.5717	0.0115	0.002	4.11e-09	+-+++-+-++++-++++++++--++-++++?++++-++-++--+-++-++++-+	0	41.372	52	0.8546	563323	559747	537456	51.0019	3:52540773_T/C	3:52540773:SNP	03_052540773_S	3	52540773	rs1010553	coding-synon	STAB1	0	BAP1;PHF7;SEMA3G;TNNC1;NISCH;STAB1;NT5DC2;SMIM4;PBRM1	43	52040773	53040773	0			t	c	0.5133	0	0.5133	0.5133	0.0092	0.0022	3.95e-05	+	0	0	0	1
03_170027407_S	03_170027407_C_T	t	c	0.0749	0.0043	0.0111	0.0943	0.0306	0.0041	6.78e-14	+-++??+?++++-+?---++?++?++?--++++++--?+?+++?????????++	14.4	40.869	35	0.2283	514263	467230	76168.9	29.706	3:170027407_C/T	3:170027407:SNP	03_170027407_S	3	170027407	rs112607182	unknown	PRKCI	3637	PRKCI;SKIL	5	169527407	170527407	1	Pattaro 2015	eGFR_crea	t	c	0.0752	0	0.0752	0.0752	0.0295	0.0044	1.92e-11	+	0	0	0	1
04_077358987_S	04_077358987_T_C	t	c	0.5967	0.0327	0.5691	0.9504	0.0145	0.002	5.28e-13	++--+-+++-++++++-++-++++++--+-+-+-++++++--++?+-++-+++-	0	51.55	52	0.4915	564151	562317	449216	52.4286	4:77358987_T/C	4:77358987:SNP	04_077358987_S	4	77358987	rs10023335	intron	SHROOM3	0	CCDC158;SHROOM3	56	76858987	77858987	1	Chambers 2010;Koettgen 2009	Creatinine levels;eGFR_crea	t	c	0.5918	0	0.5918	0.5918	0.0133	0.0023	5.12e-09	+	0	0	0	1
04_149132756_S	04_149132756_G_A	a	g	0.5016	0.0277	0.4714	0.7757	0.0148	0.002	4.6e-14	+++---++-+++-+++++-+++-++-+-++?-+--+-++-+-+--+-+++++-+	0	51.69	52	0.4861	563323	557022	553444	52.5836	4:149132756_G/A	4:149132756:SNP	04_149132756_S	4	149132756	rs6535594	intron	NR3C2	0	NR3C2	11	148632756	149632756	0			a	g	0.4972	0	0.4972	0.4972	0.0146	0.0022	6.33e-11	+	0	0	0	1
05_053325481_S	05_053325481_C_G	c	g	0.6333	0.0202	0.4675	0.6773	-0.0132	0.0021	1.48e-10	-+---+++++-++-?--+++----+-----+--++-+---+++-?--+------	0	47.07	51	0.6305	550496	542508	403226	50.9558	5:53325481_C/G	5:53325481:SNP	05_053325481_S	5	53325481	rs40480	intron	ARL15	0	ARL15;MIR581;MIR4459	81	52825481	53825481	1	Gorski 2017	eGFR_crea	c	g	0.6375	0	0.6375	0.6375	-0.013	0.0023	2.63e-08	-	0	0	0	1
05_064288705_S	05_064288705_T_A	a	t	0.4531	0.0123	0.3901	0.5395	-0.0123	0.002	1.41e-09	-???++-+-??-+---+-??--+--??--+-?--+--+--++?-??????????	0	27.355	32	0.7008	532275	530032	481683	32.7047	5:64288705_T/A	5:64288705:SNP	05_064288705_S	5	64288705	rs1309550	intron	CWC27	0	CWC27	47	63788705	64788705	0			a	t	0.4529	0	0.4529	0.4529	-0.012	0.0022	9.1e-08	-	0	0	0	1
05_131623658_S	05_131623658_T_C	t	c	0.3352	0.0377	0.1125	0.6506	0.0132	0.0021	8.39e-10	+++++---++-++-?++++++----++-++-+++-+-+-++-+-?-++-+-++-	0	33.949	51	0.9683	550496	526405	364721	47.8189	5:131623658_T/C	5:131623658:SNP	05_131623658_S	5	131623658	rs162890	intron	SLC22A4	6486	P4HA2-AS1;P4HA2;MIR6830;PDLIM4;SLC22A4;MIR3936HG;MIR3936;SLC22A5	96	131123658	132123658	0			t	c	0.3321	0	0.332	0.332	0.0137	0.0024	1.38e-08	+	0	0	0	1
06_031114900_S	06_031114900_A_G	a	g	0.2883	0.0171	0.2349	0.3574	0.0137	0.0022	2.94e-10	++-+-++-+++---++++++-++?+++++-+++--+-+++??+------++++-	0	49.344	50	0.4996	556590	555590	320198	50.6952	6:31114900_A/G	6:31114900:SNP	06_031114900_S	6	31114900	rs2240060	intron	CCHCR1	0	HCG22;C6orf15;PSORS1C1;CDSN;PSORS1C2;CCHCR1;TCF19;POU5F1;PSORS1C3;HCG27	12	30614900	31614900	1	Okada 2012	eGFR_crea	a	g	0.2813	0	0.2813	0.2813	0.0125	0.0025	4.97e-07	+	0	0	0	1
06_032574358_S	06_032574358_G_A	a	g	0.2003	0.0111	0.0816	0.2883	-0.014	0.0025	3.58e-08	----?-+----?----+--+?--?-+?---++--+-----??--???-????--	0	36.874	39	0.5672	524148	517429	209449	36.583	6:32574358_G/A	6:32574358:SNP	06_032574358_S	6	32574358	rs2760995	unknown	HLA-DRB1	16745	HLA-DRB5;HLA-DRB6;HLA-DRB1;HLA-DQA1;HLA-DQB1;HLA-DQB1-AS1	1	32074358	33074358	1	Feehally 2010;Kiryluk 2014;Yu 2011;Yu 2011;Gharavi 2011;Gharavi 2011;Stanescu 2011;Gbadegesin 2015	IgA;IgA;IgA;IgA;IgA;IgA;IMN;SSNS	a	g	0.1978	0	0.1978	0.1978	-0.0124	0.0028	1.02e-05	-	0	0	0	1
06_039124448_S	06_039124448_T_G	t	g	0.7853	0.0136	0.7443	0.9175	-0.0167	0.0024	2.82e-12	--+++--+---------++--+--+-----?--+--+-++-+++-++-++-++-	34.3	79.101	52	0.009075	563323	557115	240771	52.817	6:39124448_T/G	6:39124448:SNP	06_039124448_S	6	39124448	rs1544935	unknown	KCNK5	32298	GLP1R;SAYSD1;KCNK5	28	38624448	39624448	0			t	g	0.7837	0	0.7837	0.7837	-0.017	0.0027	4.28e-10	-	0	0	0	1
06_043817791_S	06_043817791_A_T	a	t	0.6891	0.0272	0.4548	0.8042	-0.0173	0.0022	1e-15	-----+-+-----+?+-+---+---+--+--+----++--+-++?-+++--+-+	11.1	57.376	51	0.2507	550496	540669	341222	49.186	6:43817791_A/T	6:43817791:SNP	06_043817791_S	6	43817791	rs3734692	unknown	LINC01512	40973	VEGFA;LINC01512	44	43317791	44317791	1	Koettgen 2010;Kottgen 2013	eGFR_crea;urate	a	t	0.6894	0	0.6894	0.6894	-0.0161	0.0024	2.9e-11	-	0	0	0	1
07_017284577_S	07_017284577_T_C	t	c	0.3752	0.0358	0.3439	0.6474	-0.0209	0.002	6.69e-25	++++++---------+-+----+++-++-+?+-+-+---+-+--?+++-+++++	25.1	68.089	51	0.05508	563222	559784	417693	50.3174	7:17284577_T/C	7:17284577:SNP	07_017284577_S	7	17284577	rs4410790	unknown	AHR	53698	AHR	33	16784577	17784577	0			t	c	0.3679	0	0.3679	0.3679	-0.0259	0.0023	4.18e-29	-	0	0	0	1
07_027243221_S	07_027243221_C_T	t	c	0.9117	0.062	0.5853	0.9399	0.0275	0.0037	5.46e-14	+++-++++-+--+-+-++++++-++-+++-?-++++-++++++-++++++-++-	0	32.805	52	0.9827	563323	559859	88676.1	52.0422	7:27243221_C/T	7:27243221:SNP	07_027243221_S	7	27243221	rs2023843	intron	HOTTIP	0	HOXA3;HOXA-AS2;HOXA4;HOXA-AS3;HOXA5;HOXA6;HOXA7;HOXA9;HOXA10-HOXA9;HOXA10-AS;MIR196B;HOXA10;HOXA11;HOXA11-AS;HOXA13;HOTTIP;EVX1-AS;EVX1	40	26743221	27743221	0			t	c	0.9257	0	0.9257	0.9257	0.0271	0.0043	2.07e-10	+	0	0	0	1
07_029805361_S	07_029805361_G_A	a	g	0.2623	0.0404	0.0571	0.5933	0.02	0.0023	4.76e-18	++---+++++++++?+-++++++++++-++?-+-+++---+-+-?+++-++++-	13.5	57.771	50	0.2101	549562	528379	283362	46.4033	7:29805361_G/A	7:29805361:SNP	07_029805361_S	7	29805361	rs17158386	unknown	WIPF3	40808	LOC646762;MIR550A3;ZNRF2P2;DPY19L2P3;WIPF3	9	29305361	30305361	0			a	g	0.2608	0	0.2608	0.2608	0.0182	0.0026	1.38e-12	+	0	0	0	1
07_069869513_S	07_069869513_G_C	c	g	0.1892	0.0144	0.0646	0.2513	-0.0156	0.0025	5.11e-10	+----+------+--+--+--++-----+--+-+--+-++-+-+?+-+-+-+-+	0.2	52.083	52	0.4707	564109	556355	211886	52.0715	7:69869513_G/C	7:69869513:SNP	07_069869513_S	7	69869513	rs13230845	intron	AUTS2	0	AUTS2	10	69369513	70369513	0			c	g	0.1914	0	0.1914	0.1914	-0.0158	0.0029	2.92e-08	-	0	0	0	1
08_023739375_S	08_023739375_G_A	a	g	0.4971	0.0277	0.1331	0.597	-0.0116	0.002	3.02e-09	+--+--------+---------+--?--+--+-+-+---++---+++-+-----	0	51.166	52	0.5067	563382	561667	554377	52.8064	8:23739375_G/A	8:23739375:SNP	08_023739375_S	8	23739375	rs10110261	unknown	STC1	27055	STC1	15	23239375	24239375	1	Koettgen 2010;Kottgen 2013	eGFR_crea;urate	a	g	0.4986	0	0.4986	0.4986	-0.0092	0.0022	4.21e-05	-	0	0	0	1
08_061639875_S	08_061639875_C_T	t	c	0.4503	0.0262	0.1	0.526	-0.0116	0.002	6.42e-09	------+---+---?-++-+--+--++-------++----++++?--+--+++-	0	50.661	51	0.487	550496	545447	492884	50.0534	8:61639875_C/T	8:61639875:SNP	08_061639875_S	8	61639875	rs28412751	intron	CHD7	0	CHD7	5	61139875	62139875	0			t	c	0.4503	0	0.4503	0.4503	-0.0111	0.0022	7.96e-07	-	0	0	0	1
08_081364205_S	08_081364205_G_A	a	g	0.1692	0.029	0.0322	0.4023	-0.0148	0.0027	2.33e-08	++++--------++-++--++---++--++?----+--?+--++??-+-+++--	0	43.31	49	0.7022	560499	551931	186513	47.9565	8:81364205_G/A	8:81364205:SNP	08_081364205_S	8	81364205	rs6998967	unknown	ZBTB10	33648	ZBTB10	2	80864205	81864205	0			a	g	0.1652	0	0.1652	0.1652	-0.0165	0.003	4.67e-08	-	0	0	0	1
08_126500031_S	08_126500031_C_G	c	g	0.5813	0.028	0.4231	0.8819	0.0156	0.002	1.72e-14	-+--++++-+++-+?+++++--+--+++-++++++--+--+++-?+++++-++-	0.8	51.399	51	0.458	550496	535746	458414	50.1328	8:126500031_C/G	8:126500031:SNP	08_126500031_S	8	126500031	rs28601761	unknown	TRIB1	49384	TRIB1	53	126000031	127000031	0			c	g	0.5809	0	0.5809	0.5809	0.0168	0.0023	2.05e-13	+	0	0	0	1
10_016932384_S	10_016932384_G_A	a	g	0.0147	0.0029	0.0075	0.0504	0.2008	0.0084	2.77e-126	+++-?+++++++?++-++++++++++++++??++?+????????????????+-	34.8	49.074	32	0.02732	545479	535977	15742.9	30.0045	10:16932384_G/A	10:16932384:SNP	10_016932384_S	10	16932384	rs45551835	missense	CUBN	0	RSU1;CUBN	79	16432384	17432384	1	Boeger 2011	UACR	a	g	0.0142	0	0.0142	0.0142	0.1932	0.0094	4.15e-93	+	0	0	0	1
10_017436778_S	10_017436778_C_T	t	c	0.015	0.0031	0.0048	0.0508	0.0576	0.0086	2.76e-11	++++++++++++?+?-++++++?-+-+---+?+-??????????????????--	14.6	36.291	31	0.2355	535032	496298	15686.4	27.989	10:17436778_C/T	10:17436778:SNP	10_017436778_S	10	17436778	rs147215801	intron	ST8SIA6	0	ST8SIA6;ST8SIA6-AS1	1	16936778	17936778	0			t	c	0.0148	0	0.0148	0.0148	0.0582	0.0095	9.65e-10	+	0	0	0	1
10_022151578_S	10_022151578_G_A	a	g	0.6849	0.0212	0.4827	0.9681	0.0117	0.0021	4.29e-08	++-+----?--++--+-++++-+++---+---+-+--+-----+?+---+--++	27.7	70.569	51	0.03609	556327	547163	347444	49.0299	10:22151578_G/A	10:22151578:SNP	10_022151578_S	10	22151578	rs2793351	intron	DNAJC1	0	DNAJC1	1	21651578	22651578	0			a	g	0.6908	0	0.6908	0.6908	0.0139	0.0024	9.61e-09	+	0	0	0	1
10_077893686_S	10_077893686_G_A	a	g	0.2296	0.0666	0.1834	0.6854	0.017	0.0024	1.31e-12	++-++---++++-+?+-+++++-++-++-++-+--++-++-++-?++-++--++	0	36.819	51	0.9323	550496	541807	244248	50.8348	10:77893686_G/A	10:77893686:SNP	10_077893686_S	10	77893686	rs67339103	intron	LRMDA	0	LRMDA	16	77393686	78393686	0			a	g	0.2147	0	0.2147	0.2147	0.018	0.0027	5.04e-11	+	0	0	0	1
10_094839642_S	10_094839642_G_A	a	g	0.4537	0.0377	0.2609	0.8467	-0.0124	0.002	3.24e-10	-----+------+++++--+--+++++---?+-++--+-+--+-+--+-+---+	0	40.763	52	0.87	563323	556608	502648	50.728	10:94839642_G/A	10:94839642:SNP	10_094839642_S	10	94839642	rs2068888	unknown	CYP26A1	2001	EXOC6;CYP26C1;CYP26A1	2	94339642	95339642	0			a	g	0.4505	0	0.4505	0.4505	-0.0124	0.0022	3.03e-08	-	0	0	0	1
11_010296221_S	11_010296221_C_G	c	g	0.9364	0.0094	0.8643	0.9819	-0.025	0.004	6.41e-10	-------+----+--+------+-++---+---++-+-+++-++?--+--+---	0	40.619	52	0.8735	564139	559454	70370.8	51.8916	11:10296221_C/G	11:10296221:SNP	11_010296221_S	11	10296221	rs113139575	intron	SBF2	0	SBF2;ADM;CAND1.11	120	9796221	10796221	0			c	g	0.9377	0	0.9377	0.9377	-0.0242	0.0046	1.71e-07	-	0	0	0	1
11_027508681_S	11_027508681_C_T	t	c	0.2194	0.0498	0.1716	0.5523	-0.0134	0.0024	2.35e-08	-+-+--+-+--++-----++--+------+??----+---+--++++--+--++	0	45.662	51	0.6849	562373	552821	241816	51.1614	11:27508681_C/T	11:27508681:SNP	11_027508681_S	11	27508681	rs11030024	unknown	LOC105376671	4701	LGR4;LOC105376671;LIN7C;BDNF-AS;MIR8087	5	27008681	28008681	0			t	c	0.2077	0	0.2077	0.2077	-0.0129	0.0028	3.33e-06	-	0	0	0	1
11_071752160_S	11_071752160_T_G	t	g	0.5608	0.0176	0.4348	0.6976	-0.0123	0.002	9.23e-10	+--+?----+-++-?+---------+-++-?--++--++-----?--+-+----	20.7	61.791	49	0.1038	546366	537121	478717	45.6884	11:71752160_T/G	11:71752160:SNP	11_071752160_S	11	71752160	rs7115200	intron	NUMA1	0	RNF121;IL18BP;NUMA1;LOC100128494;MIR3165;LRTOMT;LAMTOR1;ANAPC15;FOLR3	5	71252160	72252160	0			t	g	0.5605	0	0.5605	0.5605	-0.0131	0.0023	6.26e-09	-	0	0	0	1
11_120057343_S	11_120057343_G_A	a	g	0.5572	0.0221	0.4808	0.8181	-0.0131	0.002	3.05e-11	-----+-++--+-------+-++-+--+--?+-+----+----++-++--+-+-	17.8	63.257	52	0.1363	563323	560480	498033	52.0901	11:120057343_G/A	11:120057343:SNP	11_120057343_S	11	120057343	rs508205	near-gene-5	OAF	24403	TRIM29;OAF;POU2F3;LOC649133	10	119557343	120557343	0			a	g	0.5577	0	0.5577	0.5577	-0.0118	0.0022	1.64e-07	-	0	0	0	1
12_003368093_S	12_003368093_G_A	a	g	0.1174	0.0828	0.0664	0.5281	-0.0184	0.0033	1.82e-08	+-++-++--+-++---------+---++++?+--+++---+--++---++----	13.2	59.915	52	0.2105	563323	558908	116285	51.6208	12:3368093_G/A	12:3368093:SNP	12_003368093_S	12	3368093	rs10491967	intron	TSPAN9	0	TSPAN9	2	2868093	3868093	1	Pattaro 2015	eGFR_crea	a	g	0.0922	0	0.0922	0.0922	-0.0195	0.0039	4.3e-07	-	0	0	0	1
12_069934116_S	12_069934116_A_C	a	c	0.6471	0.023	0.4485	0.7668	0.0156	0.0021	3.5e-14	-+++-++-+----++-++++++-+-++++-+-+++++-++--++?+-+++-+++	3.2	53.721	52	0.4082	564107	554463	397150	51.7264	12:69934116_A/C	12:69934116:SNP	12_069934116_S	12	69934116	rs776434	intron	FRS2	0	FRS2;SNORA113;MIR3913-1;MIR3913-2;CCT2;LRRC10	94	69434116	70434116	0			a	c	0.647	0	0.647	0.647	0.0155	0.0024	4.16e-11	+	0	0	0	1
14_069253343_S	14_069253343_C_T	t	c	0.4628	0.0136	0.3125	0.5035	-0.0136	0.002	7.43e-12	----++---?-+--+---++-+--+-+----?---+-+--+-?+??????????	42.2	69.218	40	0.002807	550094	548688	509017	40.598	14:69253343_C/T	14:69253343:SNP	14_069253343_S	14	69253343	rs11158763	unknown	ZFP36L1	1028	ZFP36L1;ACTN1	37	68753343	69753343	0			t	c	0.4644	0	0.4644	0.4644	-0.0124	0.0022	3.07e-08	-	0	0	0	1
15_041867782_S	15_041867782_A_T	a	t	0.5918	0.0341	0.1893	0.6458	0.0148	0.002	1.7e-13	+++++++-++++++++-+--++-+-++++-+++++++-++++-+?+-+-+--+-	12.9	59.69	52	0.2164	564119	556925	454918	50.7686	15:41867782_A/T	15:41867782:SNP	15_041867782_S	15	41867782	rs3784283	intron	TYRO3	0	RTF1;ITPKA;LTK;RPAP1;TYRO3;MGA	53	41367782	42367782	1	Pattaro 2012	eGFR_crea	a	t	0.5961	0	0.5961	0.5961	0.0145	0.0023	2.23e-10	+	0	0	0	1
15_045682277_S	15_045682277_C_T	t	c	0.2718	0.0785	0.1694	0.8395	-0.0179	0.0022	8.94e-16	--+++--------+--+-+--------+-----+-+---------++++++--+	23.9	69.648	53	0.06221	564257	562964	291846	53.307	15:45682277_C/T	15:45682277:SNP	15_045682277_S	15	45682277	rs1145078	unknown	GATM	0	GATM;SPATA5L1;C15orf48;MIR147B;SLC30A4	163	45182277	46182277	1	Pattaro 2015;Koettgen 2009	CKD;eGFR_crea	t	c	0.2566	0	0.2566	0.2566	-0.0185	0.0026	5.24e-13	-	0	0	0	1
15_063804507_S	15_063804507_T_C	t	c	0.8239	0.0113	0.7692	0.9754	-0.0152	0.0026	8.76e-09	--+--+-+-+--++?+--+--++-++++---+--++----+--+????-???++	0	40.576	45	0.6597	544954	534491	190093	43.5153	15:63804507_T/C	15:63804507:SNP	15_063804507_S	15	63804507	rs146311723	intron	USP3	0	LOC102723344;USP3;USP3-AS1;FBXL22;HERC1	5	63304507	64304507	0			t	c	0.8256	0	0.8256	0.8256	-0.017	0.0029	8.29e-09	-	0	0	0	1
15_075019449_S	15_075019449_C_T	t	c	0.3247	0.0219	0.0343	0.3512	0.0231	0.0021	7.54e-27	+-+--?+++--+--++--+-?--+-+--+-?+++++-+++-+++????????-+	12.2	47.854	42	0.2472	542938	535269	348081	40.0063	15:75019449_C/T	15:75019449:SNP	15_075019449_S	15	75019449	rs2470893	near-gene-5	CYP1A1	1498	CLK3;EDC3;CYP1A1;CYP1A2;CSK;MIR4513;LMAN1L;CPLX3	286	74519449	75519449	1	Li 2017	eGFR_crea	t	c	0.3302	0	0.3302	0.3302	0.0264	0.0024	9.48e-29	+	0	0	0	1
15_075609030_S	15_075609030_A_C	a	c	0.7275	0.0147	0.6336	0.9295	-0.0182	0.0022	4.26e-16	-++-++------+-?++-+---+-+-++-+++-+--+-------?-------++	14	59.295	51	0.1988	550496	544182	298934	50.2823	15:75609030_A/C	15:75609030:SNP	15_075609030_S	15	75609030	rs8031650	unknown	COMMD4	19306	LOC105376731;GOLGA6C;GOLGA6D;COMMD4;NEIL1;MIR631;MAN2C1;SIN3A	116	75109030	76109030	0			a	c	0.7262	0	0.7262	0.7262	-0.0203	0.0025	5.62e-16	-	0	0	0	1
16_089700881_S	16_089700881_G_A	a	g	0.4416	0.0224	0.2736	0.602	-0.0112	0.002	3.64e-08	--++------+-++?+-------?----+-+---------??+-?+---+++--	3.7	49.861	48	0.3992	542831	530554	477515	44.7609	16:89700881_G/A	16:89700881:SNP	16_089700881_S	16	89700881	rs2460448	intron	DPEP1	0	SPG7;RPL13;SNORD68;CPNE7;DPEP1;CHMP1A;SPATA33;CDK10;SPATA2L;VPS9D1;VPS9D1-AS1;ZNF276	1	89200881	90200881	1	Pattaro 2015	eGFR_crea	a	g	0.4365	0	0.4365	0.4365	-0.0101	0.0023	7.81e-06	-	0	0	0	1
17_001618363_S	17_001618363_T_C	t	c	0.8118	0.0155	0.6339	0.8502	-0.0159	0.0026	5.71e-10	++--++---------+-???--+-+--++-?+-----++-??-+-----++-+-	0	32.736	47	0.9433	551639	538247	207292	43.3477	17:1618363_T/C	17:1618363:SNP	17_001618363_S	17	1618363	rs11078597	intron,near-gene-5	MIR22HG	0	SLC43A2;SCARF1;RILP;PRPF8;TLCD2;MIR22HG;MIR22;WDR81;SERPINF2;SERPINF1;SMYD4	17	1118363	2118363	0			t	c	0.8134	0	0.8134	0.8134	-0.0152	0.0029	1.07e-07	-	0	0	0	1
17_037461018_S	17_037461018_T_G	t	g	0.7569	0.0224	0.5853	0.9016	-0.0142	0.0023	4.88e-10	--++-----+--+--++-----+----++-++--+-+-++-++-?++-----+-	19.9	64.888	52	0.1081	564155	560068	272837	51.2047	17:37461018_T/G	17:37461018:SNP	17_037461018_S	17	37461018	rs677888	intron	FBXL20	0	STAC2;FBXL20;MED1	269	36961018	37961018	1	Pattaro 2012	eGFR_crea	t	g	0.7599	0	0.7599	0.7599	-0.0143	0.0026	5.21e-08	-	0	0	0	1
18_053335512_S	18_053335512_T_A	a	t	0.0525	0.0052	0.0092	0.0709	0.0297	0.0045	2.83e-11	++---?-+++++?+-+++++++--++-++++++-+++----?-?????????++	2.3	41.976	41	0.4284	556280	548801	57612.1	40.8389	18:53335512_T/A	18:53335512:SNP	18_053335512_S	18	53335512	rs11659764	unknown	TCF4	32288	TCF4	18	52835512	53835512	0			a	t	0.0527	0	0.0527	0.0527	0.0297	0.005	3.35e-09	+	0	0	0	1
19_035556640_S	19_035556640_T_C	t	c	0.1562	0.0744	0.0397	0.6115	-0.0194	0.0028	6.04e-12	---+++------+-?--+-+--+-++----+--+--+-+--+-+-+--------	3.2	53.694	52	0.4092	550597	544032	161464	51.5392	19:35556640_T/C	19:35556640:SNP	19_035556640_S	19	35556640	rs1688031	intron	HPN	0	GRAMD1A;SCN1B;HPN;HPN-AS1;FXYD3;MIR6887;LGI4;FXYD1;FXYD7;FXYD5	35	35056640	36056640	0			t	c	0.1397	0	0.1397	0.1397	-0.0172	0.0032	1e-07	-	0	0	0	1
19_041813375_S	19_041813375_T_C	t	c	0.8254	0.0101	0.7668	0.9533	0.0173	0.0027	2.45e-10	--++++++++++++?++++-?--+++?+-+++++--+-?+???+??????????	25.2	48.12	36	0.0853	518043	504503	180017	32.4421	19:41813375_T/C	19:41813375:SNP	19_041813375_S	19	41813375	rs15052	untranslated-3	HNRNPUL1	0	CYP2S1;AXL;HNRNPUL1;CCDC97;TGFB1;B9D2;TMEM91;EXOSC5;BCKDHA	16	41313375	42313375	0			t	c	0.8233	0	0.8233	0.8233	0.0154	0.0029	1.71e-07	+	0	0	0	1
19_049225766_S	19_049225766_A_T	a	t	0.4712	0.0458	0.3879	0.9894	-0.0155	0.002	2.12e-14	--------++----?-+-+++++---++-++--+--+------+??++-+----	0	48.98	50	0.5143	549721	536954	494005	46.6864	19:49225766_A/T	19:49225766:SNP	19_049225766_S	19	49225766	rs11882796	intron	RASIP1	0	SPHK2;DBP;CA11;SEC1P;NTN5;FUT2;LOC105447645;MAMSTR;RASIP1;IZUMO1;FUT1;FGF21;BCAT2;HSD17B14	73	48725766	49725766	0			a	t	0.4582	0	0.4582	0.4582	-0.0162	0.0022	5.93e-13	-	0	0	0	1
20_030761183_S	20_030761183_G_A	a	g	0.4018	0.04	0.2257	0.811	0.0112	0.002	1.94e-08	-++-+--++--+++++--+-++-++-++--+++-+-+-++++-+?-+++---+-	8.1	56.559	52	0.3087	564146	562482	446967	52.2116	20:30761183_G/A	20:30761183:SNP	20_030761183_S	20	30761183	rs6142630	unknown	TM9SF4	6122	HCK;TM9SF4;TSPY26P;PLAGL2;POFUT1;MIR1825	47	30261183	31261183	0			a	g	0.3966	0	0.3966	0.3966	0.0119	0.0023	1.69e-07	+	0	0	0	1
Panel B
MarkerName	Allele1	Allele2	Freq1	FreqSE	MinFreq	MaxFreq	Effect	StdErr	P.value	Direction	HetISq	HetChiSq	HetDf	HetPVal	n_total_sum	n_effective_sum	mac_sum	oevar_imp_sum	ID	SNP	MARKER	chr	position	ref	alt	is_SNP	RSID	Function	GeneName	GeneDist	Genes100kb	P.value_ancestry_het	Allele1_MA	Allele2_MA	Effect_MA	OR_MA	StdErr_MA	P-value_MA	n_total_sum_MA	allele_matched
01_010798489_S	c	g	0.6535	0.0373	0.238	0.7795	-0.0131	0.0021	6.67e-10	-+-++?---+----?----+--+----------+------+---?+-+--+---	39.9	83.165	50	0.002235	549767	530700	376520	45.0293	1:10798489_C/G	1:10798489:SNP	01_010798489_S	1	10798489	C	G	1	rs34071855	intron	CASZ1	0	CASZ1	0.0625479	c	g	-0.0423	0.96	0.0073	6e-09	337361	1
01_047965130_S	a	g	0.2102	0.0621	0.1158	0.6805	-0.0271	0.0024	9.63e-29	+---+-------+--+---+-----+---+-----++-+++---?--+------	5.9	55.283	52	0.3518	564088	560793	229320	52.2347	1:47965130_A/G	1:47965130:SNP	01_047965130_S	1	47965130	A	G	1	rs1337526	unknown	FOXD2	58767	LINC01389;FOXE3;FOXD2-AS1;FOXD2	0.962586	a	g	-0.0677	0.93	0.0083	3.3e-16	347230	1
01_155157715_S	a	g	0.572	0.0326	0.2432	0.632	-0.0167	0.002	4.48e-17	-+++++------+------------------+---+---+-+-----+--+---	10	58.884	53	0.269	564127	554806	477101	51.2668	1:155157715_A/G	1:155157715:SNP	01_155157715_S	1	155157715	A	G	1	rs2070803	near-gene-3	TRIM46	268	EFNA3;EFNA1;SLC50A1;DPM3;KRTCAP2;TRIM46;MUC1;MIR92B;THBS3;MTX1;GBAP1;GBA;FAM189B;SCAMP3;CLK2;HCN3	0.153303	a	g	-0.0318	0.97	0.0068	2.4e-06	347188	1
01_171435542_S	a	c	0.0968	0.009	0.0326	0.172	-0.0185	0.0033	2.31e-08	----+--++--+++--+----+-------+---+-+-+--+-+-?-++--+++-	1.6	52.844	52	0.4413	564073	560647	108305	52.7776	1:171435542_C/A	1:171435542:SNP	01_171435542_S	1	171435542	C	A	1	rs16864515	unknown	PRRC2C	19123	PRRC2C	0.116168	a	c	-0.0511	0.95	0.0113	6.2e-06	347223	1
01_184672098_S	a	g	0.0192	0.0018	0.0032	0.0283	-0.0474	0.0075	2.51e-10	----?+----?-?--++-+-?-?----+-+?----+??+???-?????????-?	0	19.712	32	0.9561	531690	520826	20049.5	28.9669	1:184672098_G/A	1:184672098:SNP	01_184672098_S	1	184672098	G	A	1	rs78444298	ncRNA,missense	EDEM3	0	C1orf21;EDEM3;FAM129A	0.34912	a	g	-0.0693	0.93	0.0253	0.0062	323483	1
01_200271408_S	t	c	0.6612	0.0135	0.6105	0.8462	-0.012	0.0021	1.39e-08	--+-+--++----+?-+----+--------+---++-+----+-?++--+-+--	0	38.116	51	0.909	550496	537710	372475	49.901	1:200271408_C/T	1:200271408:SNP	01_200271408_S	1	200271408	C	T	1	rs819636	unknown	LINC00862	40263	LINC00862	0.76173	t	c	-0.0275	0.97	0.0073	0.00015	337361	1
01_201016296_S	a	g	0.1185	0.0122	0.013	0.2469	0.0177	0.0031	1.08e-08	+-++++++---++++-+++-?-+++-?-++?+++--+--+++++?++--++-++	22.3	63.037	49	0.08575	546256	545897	127059	49.5388	1:201016296_G/A	1:201016296:SNP	01_201016296_S	1	201016296	G	A	1	rs3850625	missense	CACNA1S	0	MROH3P;KIF21B;CACNA1S;ASCL5;TMEM9	0.210326	a	g	0.0422	1.04	0.0104	5.3e-05	335517	1
02_027598097_S	t	c	0.3941	0.0277	0.0863	0.5201	0.0182	0.0021	1.17e-18	+++++++++++-++?--++-++-+--+-+++++--+-+++-+++?-+-++++++	33.2	76.36	51	0.01226	550496	533391	430634	46.7377	2:27598097_T/C	2:27598097:SNP	02_027598097_S	2	27598097	T	C	1	rs4665972	intron	SNX17	0	SLC30A3;DNAJC5G;TRIM54;UCN;MPV17;GTF3C2;GTF3C2-AS1;EIF2B4;SNX17;ZNF513;PPM1G;FTH1P3;NRBP1;KRTCAP3;IFT172	0.0641173	t	c	0.0449	1.05	0.0071	2.2e-10	337361	1
02_085754578_S	a	t	0.8687	0.0306	0.6527	0.9433	0.0219	0.0029	7.58e-14	++-++++-+-++-++-++++++++++-+-++++++++++-++-+?-++-+----	0	51.654	52	0.4874	564072	559431	145154	51.2503	2:85754578_A/T	2:85754578:SNP	02_085754578_S	2	85754578	A	T	1	rs12714144	unknown	PARTICL	10011	SH2D6;PARTICL;MAT2A;GGCX;VAMP8;VAMP5;RNF181;TMEM150A;USP39;C2orf68	0.421702	a	t	0.0463	1.05	0.0099	3.2e-06	347218	1
02_111809330_S	a	c	0.8578	0.0104	0.7804	0.989	-0.0169	0.0028	1.93e-09	-+-++-------+------+-+-----+-+---+-++--+---+-------+-+	0	47.497	53	0.6875	564184	558199	158833	53.1926	2:111809330_C/A	2:111809330:SNP	02_111809330_S	2	111809330	C	A	1	rs2880119	intron	ACOXL	0	ACOXL;ACOXL-AS1;BCL2L11	0.411488	a	c	-0.0484	0.95	0.0096	4.3e-07	347225	1
02_203714973_S	c	g	0.8138	0.019	0.693	0.9094	0.0191	0.0025	3.32e-14	++-+++++++-+-+--+++-++++++++-+--++---++++-+++-+-++++--	0.5	53.262	53	0.4641	564253	563848	208529	53.8818	2:203714973_G/C	2:203714973:SNP	02_203714973_S	2	203714973	G	C	1	rs10207567	intron	ICA1L	0	FAM117B;ICA1L;WDR12;CARF	0.00108813	c	g	0.0392	1.04	0.0085	4.4e-06	347279	1
02_204290037_S	t	c	0.8963	0.0092	0.8004	0.9862	0.0198	0.0033	1.09e-09	+--+++-+++++-+--+++-++++-++++---++--+---+-+-?+-+-++-++	0	29.786	52	0.9943	564030	551111	114845	49.2645	2:204290037_T/C	2:204290037:SNP	02_204290037_S	2	204290037	T	C	1	rs78999781	intron	ABI2	0	ABI2;RAPH1	0.472401	t	c	0.0403	1.04	0.0111	0.00027	347191	1
02_211540507_S	a	c	0.314	0.0155	0.1525	0.3776	-0.0187	0.0021	4.01e-18	++-+---++---+-?---+--+-+-----+?+--+-----++++?----++-+-	21.6	63.776	50	0.09119	549562	540080	344045	46.6479	2:211540507_C/A	2:211540507:SNP	02_211540507_S	2	211540507	C	A	1	rs1047891	missense	CPS1	0	CPS1;CPS1-IT1	0.425558	a	c	-0.0299	0.97	0.0074	5.2e-05	337361	1
02_227941981_S	t	c	0.1298	0.0211	0.0062	0.2839	0.0191	0.003	9.44e-11	-++-+-++-+++-++-+++-+-+++++-+-+++---++-+--++??-?-+??--	3.7	49.838	48	0.4001	561346	553209	143349	48.3632	2:227941981_C/T	2:227941981:SNP	02_227941981_S	2	227941981	C	T	1	rs57858280	intron	COL4A4	0	RHBDD1;COL4A4;COL4A3	0.235148	t	c	0.0328	1.03	0.0101	0.0011	346069	1
03_046894939_S	t	c	0.9262	0.0221	0.7685	0.9592	-0.0261	0.0038	7.53e-12	-----+---+------+-++---+---++----+--+----++--+------+-	6.7	56.797	53	0.3355	564247	556702	80424.7	52.4175	3:46894939_T/C	3:46894939:SNP	03_046894939_S	3	46894939	T	C	1	rs73065147	unknown	MYL3	4417	PRSS42;MYL3;PTH1R;CCDC12	0.965005	t	c	-0.0684	0.93	0.0129	1.2e-07	347277	1
03_052540773_S	t	c	0.5131	0.0348	0.19	0.5717	0.0115	0.002	4.11e-09	+-+++-+-++++-++++++++--++-++++?++++-++-++--+-++-++++-+	0	41.372	52	0.8546	563323	559747	537456	51.0019	3:52540773_T/C	3:52540773:SNP	03_052540773_S	3	52540773	T	C	1	rs1010553	coding-synon	STAB1	0	BAP1;PHF7;SEMA3G;TNNC1;NISCH;STAB1;NT5DC2;SMIM4;PBRM1	0.321449	t	c	0.0254	1.03	0.0067	0.00014	347283	1
03_170027407_S	t	c	0.0749	0.0043	0.0111	0.0943	0.0306	0.0041	6.78e-14	+-++??+?++++-+?---++?++?++?--++++++--?+?+++?????????++	14.4	40.869	35	0.2283	514263	467230	76168.9	29.706	3:170027407_C/T	3:170027407:SNP	03_170027407_S	3	170027407	C	T	1	rs112607182	unknown	PRKCI	3637	PRKCI;SKIL	0.0238473	t	c	0.0758	1.08	0.0139	4.9e-08	310306	1
04_077358987_S	t	c	0.5967	0.0327	0.5691	0.9504	0.0145	0.002	5.28e-13	++--+-+++-++++++-++-++++++--+-+-+-++++++--++?+-++-+++-	0	51.55	52	0.4915	564151	562317	449216	52.4286	4:77358987_T/C	4:77358987:SNP	04_077358987_S	4	77358987	T	C	1	rs10023335	intron	SHROOM3	0	CCDC158;SHROOM3	0.971322	t	c	0.0428	1.04	0.0068	3.9e-10	347280	1
04_149132756_S	a	g	0.5016	0.0277	0.4714	0.7757	0.0148	0.002	4.6e-14	+++---++-+++-+++++-+++-++-+-++?-+--+-++-+-+--+-+++++-+	0	51.69	52	0.4861	563323	557022	553444	52.5836	4:149132756_G/A	4:149132756:SNP	04_149132756_S	4	149132756	G	A	1	rs6535594	intron	NR3C2	0	NR3C2	0.431932	a	g	0.0431	1.04	0.0067	1.1e-10	347283	1
05_053325481_S	c	g	0.6333	0.0202	0.4675	0.6773	-0.0132	0.0021	1.48e-10	-+---+++++-++-?--+++----+-----+--++-+---+++-?--+------	0	47.07	51	0.6305	550496	542508	403226	50.9558	5:53325481_C/G	5:53325481:SNP	05_053325481_S	5	53325481	C	G	1	rs40480	intron	ARL15	0	ARL15;MIR581;MIR4459	0.321119	c	g	-0.0303	0.97	0.0071	2.1e-05	337361	1
05_064288705_S	a	t	0.4531	0.0123	0.3901	0.5395	-0.0123	0.002	1.41e-09	-???++-+-??-+---+-??--+--??--+-?--+--+--++?-??????????	0	27.355	32	0.7008	532275	530032	481683	32.7047	5:64288705_T/A	5:64288705:SNP	05_064288705_S	5	64288705	T	A	1	rs1309550	intron	CWC27	0	CWC27	0.474004	a	t	-0.0291	0.97	0.0069	2.6e-05	326790	1
05_131623658_S	t	c	0.3352	0.0377	0.1125	0.6506	0.0132	0.0021	8.39e-10	+++++---++-++-?++++++----++-++-+++-+-+-++-+-?-++-+-++-	0	33.949	51	0.9683	550496	526405	364721	47.8189	5:131623658_T/C	5:131623658:SNP	05_131623658_S	5	131623658	T	C	1	rs162890	intron	SLC22A4	6486	P4HA2-AS1;P4HA2;MIR6830;PDLIM4;SLC22A4;MIR3936HG;MIR3936;SLC22A5	0.812861	t	c	0.0315	1.03	0.0074	2e-05	337361	1
06_031114900_S	a	g	0.2883	0.0171	0.2349	0.3574	0.0137	0.0022	2.94e-10	++-+-++-+++---++++++-++?+++++-+++--+-+++??+------++++-	0	49.344	50	0.4996	556590	555590	320198	50.6952	6:31114900_A/G	6:31114900:SNP	06_031114900_S	6	31114900	A	G	1	rs2240060	intron	CCHCR1	0	HCG22;C6orf15;PSORS1C1;CDSN;PSORS1C2;CCHCR1;TCF19;POU5F1;PSORS1C3;HCG27	0.468845	a	g	0.0373	1.04	0.0074	4.3e-07	340817	1
06_032574358_S	a	g	0.2003	0.0111	0.0816	0.2883	-0.014	0.0025	3.58e-08	----?-+----?----+--+?--?-+?---++--+-----??--???-????--	0	36.874	39	0.5672	524148	517429	209449	36.583	6:32574358_G/A	6:32574358:SNP	06_032574358_S	6	32574358	G	A	1	rs2760995	unknown	HLA-DRB1	16745	HLA-DRB5;HLA-DRB6;HLA-DRB1;HLA-DQA1;HLA-DQB1;HLA-DQB1-AS1	0.151064	a	g	-0.0436	0.96	0.0085	3.3e-07	315964	1
06_039124448_S	t	g	0.7853	0.0136	0.7443	0.9175	-0.0167	0.0024	2.82e-12	--+++--+---------++--+--+-----?--+--+-++-+++-++-++-++-	34.3	79.101	52	0.009075	563323	557115	240771	52.817	6:39124448_T/G	6:39124448:SNP	06_039124448_S	6	39124448	T	G	1	rs1544935	unknown	KCNK5	32298	GLP1R;SAYSD1;KCNK5	0.149924	t	g	-0.0279	0.97	0.0082	0.00065	347283	1
06_043817791_S	a	t	0.6891	0.0272	0.4548	0.8042	-0.0173	0.0022	1e-15	-----+-+-----+?+-+---+---+--+--+----++--+-++?-+++--+-+	11.1	57.376	51	0.2507	550496	540669	341222	49.186	6:43817791_A/T	6:43817791:SNP	06_043817791_S	6	43817791	A	T	1	rs3734692	unknown	LINC01512	40973	VEGFA;LINC01512	0.568247	a	t	-0.0231	0.98	0.0074	0.0018	337361	1
07_017284577_S	t	c	0.3752	0.0358	0.3439	0.6474	-0.0209	0.002	6.69e-25	++++++---------+-+----+++-++-+?+-+-+---+-+--?+++-+++++	25.1	68.089	51	0.05508	563222	559784	417693	50.3174	7:17284577_T/C	7:17284577:SNP	07_017284577_S	7	17284577	T	C	1	rs4410790	unknown	AHR	53698	AHR	0.0159901	t	c	-0.0417	0.96	0.0069	1.5e-09	347283	1
07_027243221_S	t	c	0.9117	0.062	0.5853	0.9399	0.0275	0.0037	5.46e-14	+++-++++-+--+-+-++++++-++-+++-?-++++-++++++-++++++-++-	0	32.805	52	0.9827	563323	559859	88676.1	52.0422	7:27243221_C/T	7:27243221:SNP	07_027243221_S	7	27243221	C	T	1	rs2023843	intron	HOTTIP	0	HOXA3;HOXA-AS2;HOXA4;HOXA-AS3;HOXA5;HOXA6;HOXA7;HOXA9;HOXA10-HOXA9;HOXA10-AS;MIR196B;HOXA10;HOXA11;HOXA11-AS;HOXA13;HOTTIP;EVX1-AS;EVX1	0.447137	t	c	0.0588	1.06	0.0124	2.1e-06	347283	1
07_029805361_S	a	g	0.2623	0.0404	0.0571	0.5933	0.02	0.0023	4.76e-18	++---+++++++++?+-++++++++++-++?-+-+++---+-+-?+++-++++-	13.5	57.771	50	0.2101	549562	528379	283362	46.4033	7:29805361_G/A	7:29805361:SNP	07_029805361_S	7	29805361	G	A	1	rs17158386	unknown	WIPF3	40808	LOC646762;MIR550A3;ZNRF2P2;DPY19L2P3;WIPF3	0.022846	a	g	0.0547	1.06	0.0079	5.8e-12	337361	1
07_069869513_S	c	g	0.1892	0.0144	0.0646	0.2513	-0.0156	0.0025	5.11e-10	+----+------+--+--+--++-----+--+-+--+-++-+-+?+-+-+-+-+	0.2	52.083	52	0.4707	564109	556355	211886	52.0715	7:69869513_G/C	7:69869513:SNP	07_069869513_S	7	69869513	G	C	1	rs13230845	intron	AUTS2	0	AUTS2	0.789094	c	g	-0.0366	0.96	0.0085	1.9e-05	347251	1
08_023739375_S	a	g	0.4971	0.0277	0.1331	0.597	-0.0116	0.002	3.02e-09	+--+--------+---------+--?--+--+-+-+---++---+++-+-----	0	51.166	52	0.5067	563382	561667	554377	52.8064	8:23739375_G/A	8:23739375:SNP	08_023739375_S	8	23739375	G	A	1	rs10110261	unknown	STC1	27055	STC1	0.990557	a	g	-0.0259	0.97	0.0067	9.9e-05	347257	1
08_061639875_S	t	c	0.4503	0.0262	0.1	0.526	-0.0116	0.002	6.42e-09	------+---+---?-++-+--+--++-------++----++++?--+--+++-	0	50.661	51	0.487	550496	545447	492884	50.0534	8:61639875_C/T	8:61639875:SNP	08_061639875_S	8	61639875	C	T	1	rs28412751	intron	CHD7	0	CHD7	0.683465	t	c	-0.0267	0.97	0.0069	0.00011	337361	1
08_081364205_S	a	g	0.1692	0.029	0.0322	0.4023	-0.0148	0.0027	2.33e-08	++++--------++-++--++---++--++?----+--?+--++??-+-+++--	0	43.31	49	0.7022	560499	551931	186513	47.9565	8:81364205_G/A	8:81364205:SNP	08_081364205_S	8	81364205	G	A	1	rs6998967	unknown	ZBTB10	33648	ZBTB10	0.666151	a	g	-0.0327	0.97	0.009	0.00028	345544	1
08_126500031_S	c	g	0.5813	0.028	0.4231	0.8819	0.0156	0.002	1.72e-14	-+--++++-+++-+?+++++--+--+++-++++++--+--+++-?+++++-++-	0.8	51.399	51	0.458	550496	535746	458414	50.1328	8:126500031_C/G	8:126500031:SNP	08_126500031_S	8	126500031	C	G	1	rs28601761	unknown	TRIB1	49384	TRIB1	0.563448	c	g	0.0385	1.04	0.007	3.8e-08	337361	1
10_016932384_S	a	g	0.0147	0.0029	0.0075	0.0504	0.2008	0.0084	2.77e-126	+++-?+++++++?++-++++++++++++++??++?+????????????????+-	34.8	49.074	32	0.02732	545479	535977	15742.9	30.0045	10:16932384_G/A	10:16932384:SNP	10_016932384_S	10	16932384	G	A	1	rs45551835	missense	CUBN	0	RSU1;CUBN	0.0102247	a	g	0.5678	1.76	0.029	2.1e-85	336118	1
10_017436778_S	t	c	0.015	0.0031	0.0048	0.0508	0.0576	0.0086	2.76e-11	++++++++++++?+?-++++++?-+-+---+?+-??????????????????--	14.6	36.291	31	0.2355	535032	496298	15686.4	27.989	10:17436778_C/T	10:17436778:SNP	10_017436778_S	10	17436778	C	T	1	rs147215801	intron	ST8SIA6	0	ST8SIA6;ST8SIA6-AS1	0.23733	t	c	0.1815	1.2	0.0299	1.3e-09	329554	1
10_022151578_S	a	g	0.6849	0.0212	0.4827	0.9681	0.0117	0.0021	4.29e-08	++-+----?--++--+-++++-+++---+---+-+--+-----+?+---+--++	27.7	70.569	51	0.03609	556327	547163	347444	49.0299	10:22151578_G/A	10:22151578:SNP	10_022151578_S	10	22151578	G	A	1	rs2793351	intron	DNAJC1	0	DNAJC1	0.00898072	a	g	0.0144	1.01	0.0072	0.046	347205	1
10_077893686_S	a	g	0.2296	0.0666	0.1834	0.6854	0.017	0.0024	1.31e-12	++-++---++++-+?+-+++++-++-++-++-+--++-++-++-?++-++--++	0	36.819	51	0.9323	550496	541807	244248	50.8348	10:77893686_G/A	10:77893686:SNP	10_077893686_S	10	77893686	G	A	1	rs67339103	intron	LRMDA	0	LRMDA	0.874055	a	g	0.0554	1.06	0.0083	2.1e-11	337361	1
10_094839642_S	a	g	0.4537	0.0377	0.2609	0.8467	-0.0124	0.002	3.24e-10	-----+------+++++--+--+++++---?+-++--+-+--+-+--+-+---+	0	40.763	52	0.87	563323	556608	502648	50.728	10:94839642_G/A	10:94839642:SNP	10_094839642_S	10	94839642	G	A	1	rs2068888	unknown	CYP26A1	2001	EXOC6;CYP26C1;CYP26A1	0.98283	a	g	-0.0219	0.98	0.0067	0.0011	347283	1
11_010296221_S	c	g	0.9364	0.0094	0.8643	0.9819	-0.025	0.004	6.41e-10	-------+----+--+------+-++---+---++-+-+++-++?--+--+---	0	40.619	52	0.8735	564139	559454	70370.8	51.8916	11:10296221_C/G	11:10296221:SNP	11_010296221_S	11	10296221	C	G	1	rs113139575	intron	SBF2	0	SBF2;ADM;CAND1.11	0.210229	c	g	-0.055	0.95	0.0137	5.9e-05	347272	1
11_027508681_S	t	c	0.2194	0.0498	0.1716	0.5523	-0.0134	0.0024	2.35e-08	-+-+--+-+--++-----++--+------+??----+---+--++++--+--++	0	45.662	51	0.6849	562373	552821	241816	51.1614	11:27508681_C/T	11:27508681:SNP	11_027508681_S	11	27508681	C	T	1	rs11030024	unknown	LOC105376671	4701	LGR4;LOC105376671;LIN7C;BDNF-AS;MIR8087	0.766051	t	c	-0.0251	0.98	0.0081	0.002	347283	1
11_071752160_S	t	g	0.5608	0.0176	0.4348	0.6976	-0.0123	0.002	9.23e-10	+--+?----+-++-?+---------+-++-?--++--++-----?--+-+----	20.7	61.791	49	0.1038	546366	537121	478717	45.6884	11:71752160_T/G	11:71752160:SNP	11_071752160_S	11	71752160	T	G	1	rs7115200	intron	NUMA1	0	RNF121;IL18BP;NUMA1;LOC100128494;MIR3165;LRTOMT;LAMTOR1;ANAPC15;FOLR3	0.748012	t	g	-0.0311	0.97	0.0069	7.3e-06	334577	1
11_120057343_S	a	g	0.5572	0.0221	0.4808	0.8181	-0.0131	0.002	3.05e-11	-----+-++--+-------+-++-+--+--?+-+----+----++-++--+-+-	17.8	63.257	52	0.1363	563323	560480	498033	52.0901	11:120057343_G/A	11:120057343:SNP	11_120057343_S	11	120057343	G	A	1	rs508205	near-gene-5	OAF	24403	TRIM29;OAF;POU2F3;LOC649133	0.672828	a	g	-0.0184	0.98	0.0067	0.0059	347283	1
12_003368093_S	a	g	0.1174	0.0828	0.0664	0.5281	-0.0184	0.0033	1.82e-08	+-++-++--+-++---------+---++++?+--+++---+--++---++----	13.2	59.915	52	0.2105	563323	558908	116285	51.6208	12:3368093_G/A	12:3368093:SNP	12_003368093_S	12	3368093	G	A	1	rs10491967	intron	TSPAN9	0	TSPAN9	0.0639925	a	g	-0.0257	0.97	0.0111	0.02	347283	1
12_069934116_S	a	c	0.6471	0.023	0.4485	0.7668	0.0156	0.0021	3.5e-14	-+++-++-+----++-++++++-+-++++-+-+++++-++--++?+-+++-+++	3.2	53.721	52	0.4082	564107	554463	397150	51.7264	12:69934116_A/C	12:69934116:SNP	12_069934116_S	12	69934116	A	C	1	rs776434	intron	FRS2	0	FRS2;SNORA113;MIR3913-1;MIR3913-2;CCT2;LRRC10	0.122826	a	c	0.0466	1.05	0.007	2.9e-11	347253	1
14_069253343_S	t	c	0.4628	0.0136	0.3125	0.5035	-0.0136	0.002	7.43e-12	----++---?-+--+---++-+--+-+----?---+-+--+-?+??????????	42.2	69.218	40	0.002807	550094	548688	509017	40.598	14:69253343_C/T	14:69253343:SNP	14_069253343_S	14	69253343	C	T	1	rs11158763	unknown	ZFP36L1	1028	ZFP36L1;ACTN1	0.596179	t	c	-0.0393	0.96	0.0068	6e-09	339562	1
15_041867782_S	a	t	0.5918	0.0341	0.1893	0.6458	0.0148	0.002	1.7e-13	+++++++-++++++++-+--++-+-++++-+++++++-++++-+?+-+-+--+-	12.9	59.69	52	0.2164	564119	556925	454918	50.7686	15:41867782_A/T	15:41867782:SNP	15_041867782_S	15	41867782	A	T	1	rs3784283	intron	TYRO3	0	RTF1;ITPKA;LTK;RPAP1;TYRO3;MGA	0.485579	a	t	0.0402	1.04	0.0068	3.7e-09	347255	1
15_045682277_S	t	c	0.2718	0.0785	0.1694	0.8395	-0.0179	0.0022	8.94e-16	--+++--------+--+-+--------+-----+-+---------++++++--+	23.9	69.648	53	0.06221	564257	562964	291846	53.307	15:45682277_C/T	15:45682277:SNP	15_045682277_S	15	45682277	C	T	1	rs1145078	unknown	GATM	0	GATM;SPATA5L1;C15orf48;MIR147B;SLC30A4	0.0148253	t	c	-0.032	0.97	0.0076	2.4e-05	347283	1
15_063804507_S	t	c	0.8239	0.0113	0.7692	0.9754	-0.0152	0.0026	8.76e-09	--+--+-+-+--++?+--+--++-++++---+--++----+--+????-???++	0	40.576	45	0.6597	544954	534491	190093	43.5153	15:63804507_T/C	15:63804507:SNP	15_063804507_S	15	63804507	T	C	1	rs146311723	intron	USP3	0	LOC102723344;USP3;USP3-AS1;FBXL22;HERC1	0.283332	t	c	-0.0364	0.96	0.0091	6.3e-05	335076	1
15_075019449_S	t	c	0.3247	0.0219	0.0343	0.3512	0.0231	0.0021	7.54e-27	+-+--?+++--+--++--+-?--+-+--+-?+++++-+++-+++????????-+	12.2	47.854	42	0.2472	542938	535269	348081	40.0063	15:75019449_C/T	15:75019449:SNP	15_075019449_S	15	75019449	C	T	1	rs2470893	near-gene-5	CYP1A1	1498	CLK3;EDC3;CYP1A1;CYP1A2;CSK;MIR4513;LMAN1L;CPLX3	0.0314061	t	c	0.0441	1.05	0.0072	1.2e-09	332801	1
15_075609030_S	a	c	0.7275	0.0147	0.6336	0.9295	-0.0182	0.0022	4.26e-16	-++-++------+-?++-+---+-+-++-+++-+--+-------?-------++	14	59.295	51	0.1988	550496	544182	298934	50.2823	15:75609030_A/C	15:75609030:SNP	15_075609030_S	15	75609030	A	C	1	rs8031650	unknown	COMMD4	19306	LOC105376731;GOLGA6C;GOLGA6D;COMMD4;NEIL1;MIR631;MAN2C1;SIN3A	0.220851	a	c	-0.0401	0.96	0.0077	1.8e-07	337361	1
16_089700881_S	a	g	0.4416	0.0224	0.2736	0.602	-0.0112	0.002	3.64e-08	--++------+-++?+-------?----+-+---------??+-?+---+++--	3.7	49.861	48	0.3992	542831	530554	477515	44.7609	16:89700881_G/A	16:89700881:SNP	16_089700881_S	16	89700881	G	A	1	rs2460448	intron	DPEP1	0	SPG7;RPL13;SNORD68;CPNE7;DPEP1;CHMP1A;SPATA33;CDK10;SPATA2L;VPS9D1;VPS9D1-AS1;ZNF276	0.533795	a	g	-0.019	0.98	0.007	0.0064	330896	1
17_001618363_S	t	c	0.8118	0.0155	0.6339	0.8502	-0.0159	0.0026	5.71e-10	++--++---------+-???--+-+--++-?+-----++-??-+-----++-+-	0	32.736	47	0.9433	551639	538247	207292	43.3477	17:1618363_T/C	17:1618363:SNP	17_001618363_S	17	1618363	T	C	1	rs11078597	intron,near-gene-5	MIR22HG	0	SLC43A2;SCARF1;RILP;PRPF8;TLCD2;MIR22HG;MIR22;WDR81;SERPINF2;SERPINF1;SMYD4	0.388949	t	c	-0.0351	0.97	0.0087	5.1e-05	338313	1
17_037461018_S	t	g	0.7569	0.0224	0.5853	0.9016	-0.0142	0.0023	4.88e-10	--++-----+--+--++-----+----++-++--+-+-++-++-?++-----+-	19.9	64.888	52	0.1081	564155	560068	272837	51.2047	17:37461018_T/G	17:37461018:SNP	17_037461018_S	17	37461018	T	G	1	rs677888	intron	FBXL20	0	STAC2;FBXL20;MED1	0.19627	t	g	-0.0427	0.96	0.0078	4.1e-08	347282	1
18_053335512_S	a	t	0.0525	0.0052	0.0092	0.0709	0.0297	0.0045	2.83e-11	++---?-+++++?+-+++++++--++-++++++-+++----?-?????????++	2.3	41.976	41	0.4284	556280	548801	57612.1	40.8389	18:53335512_T/A	18:53335512:SNP	18_053335512_S	18	53335512	T	A	1	rs11659764	unknown	TCF4	32288	TCF4	0.138496	a	t	0.063	1.07	0.0154	4.1e-05	344163	1
19_035556640_S	t	c	0.1562	0.0744	0.0397	0.6115	-0.0194	0.0028	6.04e-12	---+++------+-?--+-+--+-++----+--+--+-+--+-+-+--------	3.2	53.694	52	0.4092	550597	544032	161464	51.5392	19:35556640_T/C	19:35556640:SNP	19_035556640_S	19	35556640	T	C	1	rs1688031	intron	HPN	0	GRAMD1A;SCN1B;HPN;HPN-AS1;FXYD3;MIR6887;LGI4;FXYD1;FXYD7;FXYD5	0.707978	t	c	-0.0423	0.96	0.0097	1.3e-05	337361	1
19_041813375_S	t	c	0.8254	0.0101	0.7668	0.9533	0.0173	0.0027	2.45e-10	--++++++++++++?++++-?--+++?+-+++++--+-?+???+??????????	25.2	48.12	36	0.0853	518043	504503	180017	32.4421	19:41813375_T/C	19:41813375:SNP	19_041813375_S	19	41813375	T	C	1	rs15052	untranslated-3	HNRNPUL1	0	CYP2S1;AXL;HNRNPUL1;CCDC97;TGFB1;B9D2;TMEM91;EXOSC5;BCKDHA	0.308162	t	c	0.0319	1.03	0.0093	0.00062	313420	1
19_049225766_S	a	t	0.4712	0.0458	0.3879	0.9894	-0.0155	0.002	2.12e-14	--------++----?-+-+++++---++-++--+--+------+??++-+----	0	48.98	50	0.5143	549721	536954	494005	46.6864	19:49225766_A/T	19:49225766:SNP	19_049225766_S	19	49225766	A	T	1	rs11882796	intron	RASIP1	0	SPHK2;DBP;CA11;SEC1P;NTN5;FUT2;LOC105447645;MAMSTR;RASIP1;IZUMO1;FUT1;FGF21;BCAT2;HSD17B14	0.0868224	a	t	-0.017	0.98	0.0069	0.015	337009	1
20_030761183_S	a	g	0.4018	0.04	0.2257	0.811	0.0112	0.002	1.94e-08	-++-+--++--+++++--+-++-++-++--+++-+-+-++++-+?-+++---+-	8.1	56.559	52	0.3087	564146	562482	446967	52.2116	20:30761183_G/A	20:30761183:SNP	20_030761183_S	20	30761183	G	A	1	rs6142630	unknown	TM9SF4	6122	HCK;TM9SF4;TSPY26P;PLAGL2;POFUT1;MIR1825	0.694388	a	g	0.0323	1.03	0.0068	2.1e-06	347278	1
Panel C
rsid	chr	pos	locus	function	coded_all_crea	noncoded_all_crea	beta_crea	se_crea	pvalue_crea	af_coded_all_crea	n_total_crea	iq_crea	coded_all_LOD_imp	noncoded_all_LOD_imp	beta_LOD_imp	se_LOD_imp	pvalue_LOD_imp	af_coded_all_LOD_imp	n_total_LOD_imp	iq_LOD_imp
rs2070803	1	155157715	TRIM46	near-gene-3	A	G	-0.007	0.002	0.0015	0.57	436412	1	A	G	-0.028	0.002	1.6e-44	0.57	436398	1
rs45551835	10	16932384	CUBN	missense	G	A	-0.006	0.009	0.53	0.99	436412	1	G	A	-0.256	0.009	5.7e-178	0.99	436398	1
rs6535594	4	149132756	NR3C2	intron	G	A	-0.002	0.002	0.29	0.5	436412	0.99	G	A	-0.022	0.002	8e-25	0.5	436398	0.99
rs17158386	7	29805361	WIPF3	intergenic	G	A	0.002	0.002	0.44	0.74	436412	0.98	G	A	-0.024	0.002	2.8e-22	0.74	436398	0.98
rs1544935	6	39124448	KCNK5	intergenic	T	G	-0.003	0.003	0.24	0.78	436412	0.99	T	G	-0.025	0.003	1e-21	0.78	436398	0.99
rs1337526	1	47965130	FOXD2	intergenic	A	G	0.006	0.003	0.018	0.2	436412	1	A	G	-0.025	0.003	1.5e-21	0.2	436398	1
rs15052	19	41813375	HNRNPUL1	untranslated-3	T	C	0.003	0.003	0.27	0.82	436412	1	T	C	0.026	0.003	1.3e-20	0.82	436398	1
rs67339103	10	77893686	LRMDA	intron	G	A	-0.002	0.003	0.52	0.79	436412	0.99	G	A	-0.023	0.003	1.3e-18	0.79	436398	0.99
rs112607182	3	170027407	PRKCI	intergenic	C	T	-0.005	0.004	0.26	0.92	436412	0.92	C	T	-0.036	0.004	1.9e-17	0.92	436398	0.92
rs776434	12	69934116	FRS2	intron	A	C	0.001	0.002	0.76	0.65	436412	0.98	A	C	0.018	0.002	2.8e-16	0.65	436398	0.98
rs10023335	4	77358987	SHROOM3	intron	T	C	0.001	0.002	0.79	0.59	436412	1	T	C	0.017	0.002	3.8e-15	0.59	436398	1
rs34071855	1	10798489	CASZ1	intron	C	G	-0.002	0.002	0.39	0.66	436412	0.98	C	G	-0.014	0.002	1.8e-10	0.66	436398	0.98
rs3784283	15	41867782	TYRO3	intron	A	T	-0.002	0.002	0.37	0.6	436412	0.99	A	T	0.014	0.002	3.1e-10	0.6	436398	0.99
rs1309550	5	64288705	CWC27	intron	T	A	-0.003	0.002	0.19	0.55	436412	1	T	A	0.012	0.002	4e-08	0.55	436398	1
rs1688031	19	35556640	HPN	intron+G21	T	C	0.003	0.003	0.27	0.14	436412	1	T	C	-0.016	0.003	1e-07	0.14	436398	1
rs2880119	2	111809330	ACOXL	intron	C	A	0.002	0.003	0.53	0.14	436412	0.99	C	A	0.016	0.003	1.9e-07	0.14	436398	0.99
rs3734692	6	43817791	LINC01512	intergenic	A	T	0.005	0.002	0.029	0.69	436412	0.99	A	T	-0.012	0.002	2e-07	0.69	436398	0.99
rs147215801	10	17436778	ST8SIA6	intron	C	T	0.014	0.009	0.13	0.99	436412	0.94	C	T	-0.047	0.009	2.8e-07	0.99	436398	0.94
rs7115200	11	71752160	NUMA1	intron	T	G	0.006	0.002	0.0044	0.56	436412	1	T	G	-0.011	0.002	4.2e-07	0.56	436398	1
rs2460448	16	89700881	DPEP1	intron	G	A	0	0.002	0.85	0.56	436412	0.99	G	A	0.011	0.002	6.2e-07	0.56	436398	0.99
rs10110261	8	23739375	STC1	intergenic	G	A	-0.001	0.002	0.71	0.5	436412	1	G	A	0.011	0.002	7.2e-07	0.5	436398	1
rs677888	17	37461018	FBXL20	intron	T	G	0.004	0.002	0.11	0.76	436412	1	T	G	-0.012	0.002	9.8e-07	0.76	436398	1
rs40480	5	53325481	ARL15	intron	C	G	0.004	0.002	0.11	0.64	436412	0.99	C	G	-0.011	0.002	1.8e-06	0.64	436398	0.99
rs10207567	2	203714973	ICA1L	intron	G	C	0.011	0.003	4.6e-05	0.19	436412	1	G	C	-0.013	0.003	3.5e-06	0.19	436398	1
rs113139575	11	10296221	SBF2	intron	C	G	0.005	0.004	0.26	0.94	436412	1	C	G	-0.02	0.004	4.5e-06	0.94	436398	1
rs6142630	20	30761183	TM9SF4	intergenic	G	A	0.006	0.002	0.0052	0.6	436412	1	G	A	-0.01	0.002	7e-06	0.6	436398	1
rs73065147	3	46894939	MYL3	intergenic	T	C	0.008	0.004	0.061	0.93	436412	0.99	T	C	-0.018	0.004	2.2e-05	0.93	436398	0.99
rs6998967	8	81364205	ZBTB10	intergenic	G	A	-0.005	0.003	0.077	0.83	436412	1	G	A	0.011	0.003	6.5e-05	0.83	436398	1
rs11158763	14	69253343	ZFP36L1	intergenic	C	T	-0.006	0.002	0.0029	0.54	436412	1	C	T	0.008	0.002	9.5e-05	0.54	436398	1
rs4665972	2	27598097	SNX17	intron	T	C	-0.007	0.002	0.002	0.39	436412	0.99	T	C	0.008	0.002	0.00011	0.39	436398	0.99
rs162890	5	131623658	SLC22A4	intron	T	C	-0.007	0.002	0.0027	0.33	436412	0.96	T	C	0.009	0.002	0.00017	0.33	436398	0.96
rs508205	11	120057343	OAF	near-gene-5	G	A	-0.004	0.002	0.065	0.44	436412	1	G	A	0.008	0.002	0.00031	0.44	436398	1
rs28601761	8	126500031	TRIB1	intergenic	C	G	-0.011	0.002	4.9e-07	0.58	436412	0.97	C	G	0.007	0.002	0.00076	0.58	436398	0.97
rs2760995	6	32574358	HLA-DRB	intergenic	G	A	-0.004	0.003	0.096	0.8	436412	1	G	A	0.009	0.003	0.0011	0.8	436398	1
rs2023843	7	27243221	HOTTIP	intron	C	T	0.015	0.004	0.00021	0.07	436412	1	C	T	-0.013	0.004	0.0012	0.07	436398	1
rs2240060	6	31114900	CCHCR1	intron	A	G	-0.005	0.002	0.055	0.28	436412	1	A	G	0.007	0.002	0.0016	0.28	436398	1
rs12714144	2	85754578	PARTICL	intergenic	A	T	-0.012	0.003	0.00023	0.87	436412	1	A	T	0.01	0.003	0.002	0.87	436398	1
rs1010553	3	52540773	STAB1	coding-synon	T	C	-0.004	0.002	0.081	0.51	436412	1	T	C	0.006	0.002	0.0028	0.51	436398	1
rs11078597	17	1618363	MIR22HG	intron,near-gene-5	T	C	0.008	0.003	0.0031	0.81	436412	1	T	C	-0.008	0.003	0.0059	0.81	436398	1
rs78999781	2	204290037	ABI2	intron	T	C	-0.012	0.003	0.00038	0.89	436412	0.99	T	C	0.01	0.003	0.0059	0.89	436398	0.99
rs11882796	19	49225766	RASIP1	intron	A	T	0.01	0.002	1.8e-06	0.46	436412	1	A	T	-0.006	0.002	0.0064	0.46	436398	1
rs57858280	2	227941981	COL4A4	intron	C	T	0.011	0.003	0.001	0.87	436412	0.99	C	T	-0.008	0.003	0.012	0.87	436398	0.99
rs819636	1	200271408	LINC00862	intergenic	C	T	-0.009	0.002	0.00011	0.34	436412	0.98	C	T	0.005	0.002	0.016	0.34	436398	0.98
rs2793351	10	22151578	DNAJC1	intron	G	A	0.014	0.002	8.3e-10	0.31	436412	1	G	A	0.004	0.002	0.11	0.31	436398	1
rs11659764	18	53335512	TCF4	intergenic	T	A	0.036	0.005	1.2e-13	0.95	436412	0.99	T	A	0.007	0.005	0.15	0.95	436398	0.99
rs28412751	8	61639875	CHD7	intron	C	T	-0.009	0.002	1.2e-05	0.55	436412	1	C	T	0.003	0.002	0.16	0.55	436398	1
rs11030024	11	27508681	LOC105376671	intergenic	C	T	-0.01	0.003	8e-05	0.79	436412	0.99	C	T	0.004	0.003	0.17	0.79	436398	0.99
rs1145078	15	45682277	GATM	intergenic	C	T	-0.017	0.002	4e-12	0.74	436412	1	C	T	0.003	0.002	0.18	0.74	436398	1
rs16864515	1	171435542	PRRC2C	intergenic	C	A	-0.023	0.004	5.1e-10	0.9	436412	0.99	C	A	-0.005	0.004	0.19	0.9	436398	0.99
rs4410790	7	17284577	AHR	intergenic	T	C	0.022	0.002	4.6e-24	0.37	436412	1	T	C	-0.003	0.002	0.22	0.37	436398	1
rs10491967	12	3368093	TSPAN9	intron	G	A	-0.022	0.004	1.7e-09	0.91	436412	1	G	A	-0.004	0.004	0.26	0.91	436398	1
rs1047891	2	211540507	CPS1	missense	C	A	-0.021	0.002	2.8e-20	0.68	436412	1	C	A	-0.003	0.002	0.26	0.68	436398	1
rs146311723	15	63804507	USP3	intron	T	C	0.014	0.003	3.6e-07	0.83	436412	1	T	C	-0.003	0.003	0.34	0.83	436398	1
rs3850625	1	201016296	CACNA1S	missense	G	A	0.016	0.003	8.6e-07	0.88	436412	1	G	A	0.002	0.003	0.56	0.88	436398	1
rs8031650	15	75609030	COMMD4	intergenic	A	C	0.019	0.002	5.4e-15	0.73	436412	1	A	C	-0.001	0.002	0.62	0.73	436398	1
rs13230845	7	69869513	AUTS2	intron	G	C	-0.015	0.003	1.5e-08	0.81	436412	0.99	G	C	0.001	0.003	0.67	0.81	436398	0.99
rs78444298	1	184672098	EDEM3	ncRNA,missense	G	A	-0.041	0.008	1.2e-07	0.98	436412	1	G	A	-0.003	0.008	0.68	0.98	436398	1
rs2470893	15	75019449	CYP1A1	near-gene-5	C	T	0.026	0.002	3.5e-31	0.67	436412	1	C	T	0	0.002	0.96	0.67	436398	1
rs2068888	10	94839642	CYP26A1	intergenic	G	A	-0.01	0.002	7e-06	0.55	436412	1	G	A	0	0.002	0.98	0.55	436398	1
[truncated: 27 more columns]

## Sheet: Figure 5
Figure 5
region_RSID	RSID	chr	region_begin	region_end	region_index	CondIndex	PostProb	SumProb	position	beta	SE	p	n	phastCons	CADD	phyloP	GERP	exonic_effect	noncoding_effect	GWAS_Catolog	GWAS_Catolog_5e8	mQTL	mQTL_5e8	OMIM_variant	OMIM_gene	cis_eQTL	pQTL	Genes_evidence	Top_genes	ENCODE_epithelial	ENCODE_kidney	glomeruli	kidney_tubular	Roadmap_epithelial	Roadmap_kidney	cadd_num	cs_snp_count	cs_base_pairs
rs10023335	rs10023335	4	76858987	77858987	18	1	0.137703	0.137703	77358987	0.01439	0.002017	9.72e-13	547356	0.002	2.444	0.289	-0.736	NA	intron variant(SHROOM3)	NA	NA	NA	NA	NA	NA	FAM47E-STBD1/muscularis mucosae/p-value:1.55e-6;FAM47E/lung/p-value:9.88e-6;FAM47E-STBD1/tibial nerve/p-value:1.87e-9;CCDC158/tibial nerve/p-value:1.62e-9;FAM47E-STBD1/transformed fibroblasts/p-value:1.63e-5;CCDC158/aorta/p-value:1.60e-6;CCDC158/tibial artery/p-value:7.70e-11;FAM47E-STBD1/thyroid/p-value:2.01e-9;FAM47E/thyroid/p-value:5.00e-12;CCDC158/thyroid/p-value:3.84e-9	NA	SHROOM3(he);ART3(r);CXCL11(r);FAM47E-STBD1(e);FAM47E(e);CCDC158(e)	SHROOM3(he)	0	0	0	0	0	0	2.444	36	63193
rs10023335	rs9992101	4	76858987	77858987	18	2	0.121262	0.258966	77360431	-0.0143619	0.0020182	1.11e-12	546427	0	1.287	-0.699	-5.56	NA	intron variant(SHROOM3)	Creatinine levels (P-value:6.00e-9)(PMID:20383145)	Creatinine levels (P-value:6.00e-9)(PMID:20383145)	NA	NA	NA	NA	FAM47E-STBD1/muscularis mucosae/p-value:1.47e-6;FAM47E/lung/p-value:9.26e-6;FAM47E-STBD1/tibial nerve/p-value:1.52e-9;FAM47E/tibial nerve/p-value:1.80e-5;CCDC158/tibial nerve/p-value:1.16e-9;FAM47E-STBD1/transformed fibroblasts/p-value:1.11e-5;CCDC158/tibial artery/p-value:1.05e-10;CCDC158/aorta/p-value:2.30e-6;FAM47E-STBD1/thyroid/p-value:1.89e-9;FAM47E/thyroid/p-value:2.64e-12;CCDC158/thyroid/p…	NA	SHROOM3(he);ART3(r);CXCL11(r);FAM47E-STBD1(e);FAM47E(e);CCDC158(e)	SHROOM3(he)	0	0	0	0	0	0	1.287	36	63193
rs10023335	rs7656186	4	76858987	77858987	18	3	0.0581736	0.317139	77409818	-0.0139339	0.0019875	2.37e-12	546427	1	8.676	1.725	4.52	NA	intron variant(SHROOM3)	NA	NA	NA	NA	NA	NA	SHROOM3/adipocyte/p-value:1.81e-5;CCDC158/lung/p-value:2.69e-6;CCDC158/tibial nerve/p-value:6.29e-7;CCDC158/tibial artery/p-value:2.11e-7;CCDC158/aorta/p-value:6.12e-6;CCDC158/thyroid/p-value:6.00e-9	NA	SHROOM3(hre);NUP54(r);FAM47E-STBD1(e);CCDC158(e)	SHROOM3(hre)	0	1	0	0	0	1	8.676	36	63193
rs10023335	rs7654754	4	76858987	77858987	18	4	0.053069	0.370208	77409795	-0.0139074	0.0019875	2.61e-12	546427	1	15.19	0.912	3.36	NA	intron variant(SHROOM3)	NA	NA	NA	NA	NA	NA	SHROOM3/adipocyte/p-value:1.85e-5;CCDC158/lung/p-value:2.69e-6;CCDC158/tibial nerve/p-value:6.29e-7;CCDC158/aorta/p-value:6.12e-6;CCDC158/tibial artery/p-value:2.11e-7;CCDC158/thyroid/p-value:6.00e-9	NA	SHROOM3(hre);NUP54(r);FAM47E-STBD1(e);CCDC158(e)	SHROOM3(hre)	0	1	0	0	0	1	15.19	36	63193
rs10023335	rs28817415	4	76858987	77858987	18	5	0.0470683	0.417277	77401452	-0.0138873	0.0019896	2.95e-12	547342	0.752	8.92	0.203	0.109	NA	intron variant(SHROOM3)	NA	NA	NA	NA	NA	NA	CCDC158/tibial nerve/p-value:2.94e-8;CCDC158/tibial artery/p-value:1.89e-9;CCDC158/aorta/p-value:6.07e-6;FAM47E/thyroid/p-value:3.15e-7;CCDC158/thyroid/p-value:3.69e-11	NA	SHROOM3(he);CXCL11(r);FAM47E-STBD1(e);FAM47E(e);CCDC158(e)	SHROOM3(he)	0	0	0	0	0	0	8.92	36	63193
rs10023335	rs4859682	4	76858987	77858987	18	6	0.0445625	0.461839	77410318	-0.0138756	0.0019902	3.12e-12	546427	0	2.963	-0.689	-6.71	NA	intron variant(SHROOM3)	Glomerular filtration rate (P-value:2.00e-9)(PMID:23535967)	Glomerular filtration rate (P-value:2.00e-9)(PMID:23535967)	NA	NA	NA	NA	SHROOM3/adipocyte/p-value:1.70e-5;CCDC158/tibial nerve/p-value:2.04e-8;CCDC158/aorta/p-value:6.58e-6;CCDC158/tibial artery/p-value:1.80e-9;FAM47E/thyroid/p-value:2.11e-7;CCDC158/thyroid/p-value:4.19e-11	NA	SHROOM3(he);CXCL11(r);FAM47E-STBD1(e);FAM47E(e);CCDC158(e)	SHROOM3(he)	1	1	1	1	0	0	2.963	36	63193
rs10023335	rs13146355	4	76858987	77858987	18	7	0.0411933	0.503032	77412140	-0.0138486	0.0019896	3.39e-12	546427	0.001	6.538	-0.022	0.87	NA	intron variant(SHROOM3)	Magnesium levels (P-value:6.00e-13)(PMID:20700443);Renal function-related traits (sCR) (P-value:9.00e-12)(PMID:22797727);Renal function-related traits (eGRFcrea) (P-value:7.00e-11)(PMID:22797727)	Magnesium levels (P-value:6.00e-13)(PMID:20700443);Renal function-related traits (sCR) (P-value:9.00e-12)(PMID:22797727);Renal function-related traits (eGRFcrea) (P-value:7.00e-11)(PMID:22797727)	NA	NA	NA	NA	SHROOM3/adipocyte/p-value:1.96e-5;CCDC158/tibial nerve/p-value:2.03e-8;CCDC158/tibial artery/p-value:2.80e-9;CCDC158/aorta/p-value:6.50e-6;FAM47E/thyroid/p-value:2.96e-7;CCDC158/thyroid/p-value:1.37e-11	NA	SHROOM3(he);CXCL11(r);FAM47E-STBD1(e);FAM47E(e);CCDC158(e)	SHROOM3(he)	1	0	0	0	0	0	6.538	36	63193
rs10023335	rs10032549	4	76858987	77858987	18	8	0.037944	0.540976	77398015	0.0138157	0.0019883	3.69e-12	546427	0.001	1.846	0.074	-0.501	NA	intron variant(SHROOM3)	Glomerular filtration rate (P-value:1.00e-8)(PMID:23535967)	Glomerular filtration rate (P-value:1.00e-8)(PMID:23535967)	NA	NA	NA	NA	SHROOM3/adipocyte/p-value:1.68e-5;FAM47E-STBD1/muscularis mucosae/p-value:1.08e-5;CCDC158/lung/p-value:4.20e-6;CCDC158/tibial nerve/p-value:2.02e-6;CCDC158/aorta/p-value:5.41e-6;CCDC158/tibial artery/p-value:2.11e-7;CCDC158/thyroid/p-value:3.56e-9	NA	SHROOM3(hre);NUP54(r);FAM47E-STBD1(e);CCDC158(e)	SHROOM3(hre)	1	0	0	0	0	0	1.846	36	63193
rs10023335	rs10029860	4	76858987	77858987	18	9	0.0229265	0.563903	77411101	-0.0136471	0.0019852	6.23e-12	547361	0	2.696	-2.324	-1.11	NA	intron variant(SHROOM3)	NA	NA	NA	NA	NA	NA	CCDC158/lung/p-value:2.69e-6;CCDC158/tibial nerve/p-value:6.28e-7;CCDC158/aorta/p-value:6.11e-6;CCDC158/tibial artery/p-value:2.07e-7;CCDC158/thyroid/p-value:6.00e-9	NA	SHROOM3(hre);NUP54(r);FAM47E-STBD1(e);CCDC158(e)	SHROOM3(hre)	1	0	0	0	0	1	2.696	36	63193
rs10023335	rs2137153	4	76858987	77858987	18	10	0.0227721	0.586675	77411660	-0.0136458	0.0019853	6.27e-12	547361	0.007	2.529	0.614	0.372	NA	intron variant(SHROOM3)	NA	NA	NA	NA	NA	NA	CCDC158/lung/p-value:2.71e-6;CCDC158/tibial nerve/p-value:3.19e-7;CCDC158/tibial artery/p-value:1.40e-7;CCDC158/aorta/p-value:6.22e-6;CCDC158/thyroid/p-value:4.04e-9	NA	SHROOM3(hre);NUP54(r);FAM47E-STBD1(e);CCDC158(e)	SHROOM3(hre)	0	0	0	0	0	0	2.529	36	63193
rs10023335	rs2137154	4	76858987	77858987	18	11	0.0225561	0.609231	77411501	0.013643	0.0019853	6.33e-12	547358	0.039	8.601	0.305	0.158	NA	intron variant(SHROOM3)	NA	NA	NA	NA	NA	NA	CCDC158/lung/p-value:2.74e-6;CCDC158/tibial nerve/p-value:6.11e-7;CCDC158/aorta/p-value:5.99e-6;CCDC158/tibial artery/p-value:2.06e-7;CCDC158/thyroid/p-value:6.03e-9	NA	SHROOM3(hre);NUP54(r);FAM47E-STBD1(e);CCDC158(e)	SHROOM3(hre)	0	0	0	0	0	0	8.601	36	63193
rs10023335	rs11722924	4	76858987	77858987	18	12	0.0225284	0.63176	77396854	-0.0136529	0.0019868	6.35e-12	547348	0	5.845	-0.152	0.0484	NA	intron variant(SHROOM3)	NA	NA	NA	NA	NA	NA	FAM47E-STBD1/muscularis mucosae/p-value:1.03e-5;CCDC158/lung/p-value:3.93e-6;CCDC158/tibial nerve/p-value:1.91e-6;CCDC158/aorta/p-value:4.44e-6;CCDC158/tibial artery/p-value:1.79e-7;CCDC158/thyroid/p-value:4.24e-9	NA	SHROOM3(hre);NUP54(r);FAM47E-STBD1(e);CCDC158(e)	SHROOM3(hre)	0	0	0	0	0	0	5.845	36	63193
rs10023335	rs7675217	4	76858987	77858987	18	13	0.022169	0.653929	77413142	-0.0136427	0.001986	6.45e-12	547355	0.001	4.551	-0.784	-1.69	NA	intron variant(SHROOM3)	NA	NA	NA	NA	NA	NA	CCDC158/lung/p-value:2.70e-6;CCDC158/tibial nerve/p-value:6.25e-7;CCDC158/tibial artery/p-value:1.92e-7;CCDC158/aorta/p-value:6.05e-6;CCDC158/thyroid/p-value:4.45e-9	NA	SHROOM3(hre);NUP54(r);FAM47E-STBD1(e);CCDC158(e)	SHROOM3(hre)	0	0	0	0	0	0	4.551	36	63193
rs10023335	rs2137152	4	76858987	77858987	18	14	0.0221002	0.676029	77411710	0.013637	0.0019853	6.47e-12	547361	0.06	5.55	0.177	0	NA	intron variant(SHROOM3)	NA	NA	NA	NA	NA	NA	CCDC158/lung/p-value:2.64e-6;CCDC158/tibial nerve/p-value:6.20e-7;CCDC158/aorta/p-value:5.91e-6;CCDC158/tibial artery/p-value:2.02e-7;CCDC158/thyroid/p-value:5.96e-9	NA	SHROOM3(hre);NUP54(r);FAM47E-STBD1(e);CCDC158(e)	SHROOM3(hre)	0	0	0	0	0	0	5.55	36	63193
rs10023335	rs13146163	4	76858987	77858987	18	15	0.0220488	0.698078	77412091	-0.013637	0.0019854	6.49e-12	547360	0	0.256	-1.117	-1.67	NA	intron variant(SHROOM3)	NA	NA	NA	NA	NA	NA	CCDC158/lung/p-value:2.69e-6;CCDC158/tibial nerve/p-value:6.28e-7;CCDC158/aorta/p-value:6.11e-6;CCDC158/tibial artery/p-value:2.04e-7;CCDC158/thyroid/p-value:4.48e-9	NA	SHROOM3(hre);NUP54(r);FAM47E-STBD1(e);CCDC158(e)	SHROOM3(hre)	1	0	0	0	0	0	0.256	36	63193
rs10023335	rs4859681	4	76858987	77858987	18	16	0.0219264	0.720004	77399164	-0.0136422	0.0019864	6.52e-12	547361	0.007	1.832	0.212	0.149	NA	intron variant(SHROOM3)	NA	NA	NA	NA	NA	NA	FAM47E-STBD1/muscularis mucosae/p-value:1.16e-5;CCDC158/lung/p-value:4.08e-6;CCDC158/tibial nerve/p-value:1.92e-6;CCDC158/aorta/p-value:5.39e-6;CCDC158/tibial artery/p-value:2.11e-7;CCDC158/thyroid/p-value:3.60e-9	NA	SHROOM3(hre);NUP54(r);FAM47E-STBD1(e);CCDC158(e)	SHROOM3(hre)	0	0	0	0	0	0	1.832	36	63193
rs10023335	rs10008637	4	76858987	77858987	18	17	0.021758	0.741762	77414144	0.0138375	0.0020153	6.59e-12	533701	0	1.305	-2.191	-0.485	NA	intron variant(SHROOM3)	NA	NA	NA	NA	NA	NA	CCDC158/lung/p-value:3.15e-6;CCDC158/tibial nerve/p-value:1.12e-9;CCDC158/tibial artery/p-value:9.14e-10;CCDC158/aorta/p-value:1.33e-5;FAM47E/thyroid/p-value:3.26e-7;CCDC158/thyroid/p-value:1.86e-12	NA	SHROOM3(he);CXCL11(r);FAM47E-STBD1(e);FAM47E(e);CCDC158(e)	SHROOM3(he)	0	0	0	0	0	0	1.305	36	63193
rs10023335	rs7654978	4	76858987	77858987	18	18	0.021463	0.763225	77409945	-0.0136284	0.0019853	6.66e-12	547361	0	2.068	-0.121	-2.96	NA	intron variant(SHROOM3)	NA	NA	NA	NA	NA	NA	SHROOM3/adipocyte/p-value:1.76e-5;CCDC158/lung/p-value:2.98e-6;CCDC158/tibial nerve/p-value:5.69e-7;CCDC158/aorta/p-value:6.20e-6;CCDC158/tibial artery/p-value:1.94e-7;CCDC158/thyroid/p-value:5.32e-9	NA	SHROOM3(hre);NUP54(r);FAM47E-STBD1(e);CCDC158(e)	SHROOM3(hre)	1	1	1	0	0	1	2.068	36	63193
rs10023335	rs4318673	4	76858987	77858987	18	19	0.0214047	0.78463	77412338	0.0136276	0.0019853	6.68e-12	547360	0	0.365	-0.712	-5.37	NA	intron variant(SHROOM3)	NA	NA	NA	NA	NA	NA	SHROOM3/adipocyte/p-value:1.79e-5;CCDC158/lung/p-value:2.69e-6;CCDC158/tibial nerve/p-value:6.28e-7;CCDC158/aorta/p-value:6.11e-6;CCDC158/tibial artery/p-value:2.03e-7;CCDC158/thyroid/p-value:4.48e-9	NA	SHROOM3(hre);NUP54(r);FAM47E-STBD1(e);CCDC158(e)	SHROOM3(hre)	0	0	0	0	0	0	0.365	36	63193
rs10023335	rs10029777	4	76858987	77858987	18	20	0.0203019	0.804932	77411030	-0.0136134	0.0019855	7.06e-12	547360	0.001	0.43	-1.728	-0.47	NA	intron variant(SHROOM3)	NA	NA	NA	NA	NA	NA	FAM47E-STBD1/muscularis mucosae/p-value:1.49e-5;CCDC158/lung/p-value:3.55e-6;CCDC158/tibial nerve/p-value:9.85e-7;CCDC158/tibial artery/p-value:4.73e-7;CCDC158/aorta/p-value:8.76e-6;CCDC158/thyroid/p-value:8.72e-9	NA	SHROOM3(hre);NUP54(r);FAM47E-STBD1(e);CCDC158(e)	SHROOM3(hre)	0	0	0	0	0	0	0.43	36	63193
rs10023335	rs7676094	4	76858987	77858987	18	21	0.0198196	0.824751	77412894	-0.013607	0.0019856	7.24e-12	547360	0	6.558	-1.046	0.912	NA	intron variant(SHROOM3)	NA	NA	NA	NA	NA	NA	CCDC158/lung/p-value:2.70e-6;CCDC158/tibial nerve/p-value:6.27e-7;CCDC158/tibial artery/p-value:1.96e-7;CCDC158/aorta/p-value:6.07e-6;CCDC158/thyroid/p-value:4.47e-9	NA	SHROOM3(hre);NUP54(r);FAM47E-STBD1(e);CCDC158(e)	SHROOM3(hre)	0	0	0	0	0	0	6.558	36	63193
rs10023335	rs17319721	4	76858987	77858987	18	22	0.0195808	0.844332	77368847	-0.0136723	0.0019957	7.33e-12	546427	0.976	13.64	0.27	-1.46	NA	intron variant(SHROOM3)	Renal function and chronic kidney disease (P-value:1.00e-12)(PMID:19430482);Chronic kidney disease (P-value:1.00e-19)(PMID:20383146)	Renal function and chronic kidney disease (P-value:1.00e-12)(PMID:19430482);Chronic kidney disease (P-value:1.00e-19)(PMID:20383146)	NA	NA	NA	NA	SHROOM3/adipocyte/p-value:8.40e-6;CCDC158/muscularis mucosae/p-value:8.76e-6;CCDC158/tibial nerve/p-value:3.83e-7;CCDC158/tibial artery/p-value:1.43e-8;CCDC158/aorta/p-value:1.87e-7;FAM47E/thyroid/p-value:1.31e-7;CCDC158/thyroid/p-value:1.21e-8	NA	SHROOM3(he);ART3(r);CXCL11(r);FAM47E-STBD1(e);FAM47E(e);CCDC158(e)	SHROOM3(he)	0	0	0	0	0	0	13.64	36	63193
rs10023335	rs7674982	4	76858987	77858987	18	23	0.0185736	0.862906	77412997	-0.0135899	0.0019859	7.74e-12	547360	0	1.072	0.049	0.419	NA	intron variant(SHROOM3)	NA	NA	NA	NA	NA	NA	SHROOM3/adipocyte/p-value:1.79e-5;CCDC158/lung/p-value:2.98e-6;CCDC158/tibial nerve/p-value:8.32e-7;CCDC158/aorta/p-value:5.73e-6;CCDC158/tibial artery/p-value:2.70e-7;CCDC158/thyroid/p-value:8.71e-9	NA	SHROOM3(hre);NUP54(r);FAM47E-STBD1(e);CCDC158(e)	SHROOM3(hre)	0	0	0	0	0	0	1.072	36	63193
rs10023335	rs7675258	4	76858987	77858987	18	24	0.0184545	0.88136	77413179	-0.013588	0.0019859	7.8e-12	547355	0.001	6.539	-0.387	0.0414	NA	intron variant(SHROOM3)	NA	NA	NA	NA	NA	NA	SHROOM3/adipocyte/p-value:1.74e-5;FAM47E-STBD1/muscularis mucosae/p-value:1.54e-5;CCDC158/lung/p-value:1.61e-6;CCDC158/tibial nerve/p-value:4.27e-7;CCDC158/aorta/p-value:4.15e-6;CCDC158/tibial artery/p-value:1.18e-7;CCDC158/thyroid/p-value:2.02e-9	NA	SHROOM3(hre);NUP54(r);FAM47E-STBD1(e);CCDC158(e)	SHROOM3(hre)	0	0	0	0	0	0	6.539	36	63193
rs10023335	rs1398016	4	76858987	77858987	18	25	0.0163815	0.897742	77367688	-0.0136241	0.0019964	8.83e-12	546427	0	1.769	-0.824	0.406	NA	intron variant(SHROOM3)	NA	NA	NA	NA	NA	NA	SHROOM3/adipocyte/p-value:8.01e-6;CCDC158/muscularis mucosae/p-value:7.45e-6;FAM47E-STBD1/tibial nerve/p-value:2.81e-6;CCDC158/tibial nerve/p-value:1.77e-8;CCDC158/aorta/p-value:1.33e-6;CCDC158/tibial artery/p-value:4.73e-9;FAM47E-STBD1/thyroid/p-value:1.40e-5;FAM47E/thyroid/p-value:3.98e-7;CCDC158/thyroid/p-value:3.12e-9	NA	SHROOM3(he);ART3(r);CXCL11(r);FAM47E-STBD1(e);FAM47E(e);CCDC158(e)	SHROOM3(he)	0	0	0	0	0	0	1.769	36	63193
rs10023335	rs17253722	4	76858987	77858987	18	26	0.0149132	0.912655	77367287	-0.013588	0.0019952	9.74e-12	547314	0.003	4.081	1.209	2.28	NA	intron variant(SHROOM3)	NA	NA	NA	NA	NA	NA	SHROOM3/adipocyte/p-value:7.32e-6;CCDC158/muscularis mucosae/p-value:2.02e-6;CCDC158/lung/p-value:1.03e-5;FAM47E-STBD1/tibial nerve/p-value:9.62e-7;CCDC158/tibial nerve/p-value:4.16e-9;CCDC158/aorta/p-value:1.13e-6;CCDC158/tibial artery/p-value:1.26e-9;FAM47E-STBD1/thyroid/p-value:5.30e-6;FAM47E/thyroid/p-value:3.69e-7;CCDC158/thyroid/p-value:7.16e-10	NA	SHROOM3(he);ART3(r);CXCL11(r);FAM47E-STBD1(e);FAM47E(e);CCDC158(e)	SHROOM3(he)	1	0	0	0	0	0	4.081	36	63193
rs10023335	rs11724003	4	76858987	77858987	18	27	0.0119286	0.924583	77365164	-0.0137216	0.0020249	1.23e-11	533701	0.009	3.353	0.946	0.675	NA	intron variant(SHROOM3)	NA	NA	NA	NA	NA	NA	FAM47E-STBD1/muscularis mucosae/p-value:6.04e-6;CCDC158/muscularis mucosae/p-value:6.76e-6;CCDC158/lung/p-value:1.38e-5;FAM47E-STBD1/tibial nerve/p-value:4.04e-6;CCDC158/tibial nerve/p-value:1.26e-7;CCDC158/aorta/p-value:1.68e-7;CCDC158/tibial artery/p-value:2.74e-9;FAM47E-STBD1/thyroid/p-value:1.32e-5;FAM47E/thyroid/p-value:1.65e-8;CCDC158/thyroid/p-value:7.34e-10	NA	SHROOM3(he);ART3(r);CXCL11(r);FAM47E-STBD1(e);FAM47E(e);CCDC158(e)	SHROOM3(he)	0	0	0	0	0	0	3.353	36	63193
rs1010553	rs1010553	3	52040773	53040773	15	1	0.0564408	0.0564408	52540773	0.0112182	0.001988	1.67e-08	546427	0	0.362	-3.559	-9.92	NA	synonymous variant(STAB1);non coding exon variant(STAB1)	NA	NA	NA	NA	NA	D-GLYCERIC ACIDURIA/MIM:220120/GLYCTK;RENAL CELL CARCINOMA, NONPAPILLARY/MIM:144700/PBRM1	GNL3/blood/p-value:1.99e-8;NT5DC2/skin/p-value:1.91e-7;NT5DC2/blood/p-value:2.03e-23;NT5DC2/adipocyte/p-value:2.20e-16;WDR82/adipocyte/p-value:2.11e-5;GLYCTK/blood/p-value:6.30e-6;GLYCTK-AS1/lung/p-value:2.67e-6;GLYCTK/lung/p-value:2.73e-6;NEK4/lung/p-value:9.35e-6;NEK4/transformed fibroblasts/p-value:2.54e-8;GNL3/transformed fibroblasts/p-value:6.30e-9;NT5DC2/transformed fibroblasts/p-value:5.90…	NA	STAB1(hem);NT5DC2(hem);SMIM4(h);BAP1(r);PBRM1(e);GLT8D1(e);TMEM110(e);NEK4(e);RP5-966M1.6(e);GLYCTK(e);WDR82(e);GNL3(e);PPM1M(e);MUSTN1(e);DNAH1(e);SPCS1(e)	STAB1(hem);NT5DC2(hem)	1	0	0	0	0	0	0.362	323	600535
rs1010553	rs11709284	3	52040773	53040773	15	2	0.0512508	0.107692	52559705	0.0112451	0.0019991	1.86e-08	547345	0	4.118	0.195	2.77	NA	intron variant(NT5DC2);non coding exon variant(NT5DC2)	NA	NA	NA	NA	NA	D-GLYCERIC ACIDURIA/MIM:220120/GLYCTK;RENAL CELL CARCINOMA, NONPAPILLARY/MIM:144700/PBRM1	GNL3/muscularis mucosae/p-value:2.20e-7;GLYCTK-AS1/lung/p-value:1.58e-7;GLYCTK/lung/p-value:3.07e-7;NEK4/lung/p-value:1.88e-5;NT5DC2/atrial appendage/p-value:8.17e-6;PBRM1/transformed fibroblasts/p-value:1.20e-5;NEK4/transformed fibroblasts/p-value:1.71e-9;GNL3/transformed fibroblasts/p-value:1.31e-8;NT5DC2/transformed fibroblasts/p-value:2.15e-14;GLYCTK/blood/p-value:7.25e-8;PBRM1/tibial artery/…	NA	STAB1(hem);NT5DC2(hem);PBRM1(he);GNL3(he);GLT8D1(he);NEK4(he);SMIM4(h);BAP1(r);TMEM110(e);RP5-966M1.6(e);GLYCTK(e);WDR82(e);PPM1M(e);MUSTN1(e);DNAH1(e);SPCS1(e);TMEM110-MUSTN1(e)	STAB1(hem);NT5DC2(hem)	1	0	0	1	0	0	4.118	323	600535
rs1010553	rs7639267	3	52040773	53040773	15	3	0.0398854	0.147577	52568805	0.0111607	0.0020003	2.41e-08	547330	0	5.078	-0.016	0.367	NA	intron variant(SMIM4);5 prime UTR variant(NT5DC2);non coding exon variant(SMIM4)	NA	NA	NA	NA	NA	D-GLYCERIC ACIDURIA/MIM:220120/GLYCTK;RENAL CELL CARCINOMA, NONPAPILLARY/MIM:144700/PBRM1	GNL3/muscularis mucosae/p-value:2.00e-7;GLYCTK-AS1/lung/p-value:8.47e-7;GLYCTK/lung/p-value:1.63e-6;NT5DC2/atrial appendage/p-value:1.39e-5;PBRM1/transformed fibroblasts/p-value:1.12e-5;NEK4/transformed fibroblasts/p-value:7.24e-10;GNL3/transformed fibroblasts/p-value:2.10e-8;NT5DC2/transformed fibroblasts/p-value:5.67e-15;GLYCTK/blood/p-value:2.24e-7;PBRM1/tibial artery/p-value:6.85e-10;NEK4/tib…	NA	STAB1(hem);NT5DC2(hem);PBRM1(he);GNL3(he);GLT8D1(he);NEK4(he);SMIM4(h);BAP1(r);TMEM110(e);RP5-966M1.6(e);GLYCTK(e);WDR82(e);PPM1M(e);MUSTN1(e);DNAH1(e);SPCS1(e);TMEM110-MUSTN1(e)	STAB1(hem);NT5DC2(hem)	1	1	0	0	0	1	5.078	323	600535
rs1010553	rs1010554	3	52040773	53040773	15	4	0.0358983	0.183475	52542919	0.0112246	0.002019	2.71e-08	533701	0	5.581	-0.634	-2.16	NA	intron variant(STAB1)	NA	NA	NA	NA	NA	D-GLYCERIC ACIDURIA/MIM:220120/GLYCTK;RENAL CELL CARCINOMA, NONPAPILLARY/MIM:144700/PBRM1	GNL3/blood/p-value:3.65e-9;NT5DC2/skin/p-value:2.94e-8;NT5DC2/blood/p-value:7.53e-24;NT5DC2/adipocyte/p-value:5.67e-17;GLYCTK/blood/p-value:6.83e-5;NEK4/transformed fibroblasts/p-value:5.54e-7;GNL3/transformed fibroblasts/p-value:7.50e-7;NT5DC2/transformed fibroblasts/p-value:1.53e-17;GLYCTK/blood/p-value:7.74e-6;NT5DC2/blood/p-value:2.76e-8;NT5DC2/breast/p-value:4.80e-7;PBRM1/tibial artery/p-val…	NA	STAB1(hem);NT5DC2(hem);SMIM4(h);BAP1(r);PBRM1(e);GLT8D1(e);TMEM110(e);NEK4(e);RP5-966M1.6(e);GLYCTK(e);WDR82(e);GNL3(e);PPM1M(e);MUSTN1(e);DNAH1(e);SPCS1(e)	STAB1(hem);NT5DC2(hem)	0	0	0	0	0	0	5.581	323	600535
rs1010553	rs4282054	3	52040773	53040773	15	5	0.0275607	0.211036	52566065	-0.0110251	0.0020003	3.55e-08	547308	0	0.172	-5.727	-5.5	NA	intron variant(NT5DC2)	Cognitive function (P-value:5.00e-6)(PMID:25644384)		NA	NA	NA	D-GLYCERIC ACIDURIA/MIM:220120/GLYCTK;RENAL CELL CARCINOMA, NONPAPILLARY/MIM:144700/PBRM1;TUMOR PREDISPOSITION SYNDROME/MIM:614327/BAP1;MESOTHELIOMA, MALIGNANT/MIM:156240/BAP1	GNL3/blood/p-value:3.60e-11;NT5DC2/skin/p-value:1.33e-6;NT5DC2/blood/p-value:2.80e-24;NT5DC2/adipocyte/p-value:8.54e-19;GNL3/muscularis mucosae/p-value:1.25e-7;GLYCTK-AS1/lung/p-value:1.52e-7;GLYCTK/lung/p-value:3.82e-7;NT5DC2/atrial appendage/p-value:1.59e-6;PBRM1/transformed fibroblasts/p-value:4.77e-6;NEK4/transformed fibroblasts/p-value:1.30e-10;GNL3/transformed fibroblasts/p-value:4.11e-9;NT…	NA	STAB1(hem);NT5DC2(hem);PBRM1(he);GNL3(he);GLT8D1(he);NEK4(he);SMIM4(h);BAP1(r);TMEM110(e);RP5-966M1.6(e);GLYCTK(e);WDR82(e);PPM1M(e);MUSTN1(e);DNAH1(e);SPCS1(e);TMEM110-MUSTN1(e)	STAB1(hem);NT5DC2(hem)	1	1	0	0	0	0	0.172	323	600535
rs1010553	rs12489828	3	52040773	53040773	15	6	0.026534	0.23757	52567014	0.0109553	0.00199	3.69e-08	547361	0	4.117	-0.15	-1.91	NA	intron variant(NT5DC2)	Waist-to-hip ratio adjusted for body mass index (P-value:3.00e-10)(PMID:25673412)	Waist-to-hip ratio adjusted for body mass index (P-value:3.00e-10)(PMID:25673412)	NA	NA	NA	D-GLYCERIC ACIDURIA/MIM:220120/GLYCTK;RENAL CELL CARCINOMA, NONPAPILLARY/MIM:144700/PBRM1	GNL3/muscularis mucosae/p-value:3.27e-6;NEK4/lung/p-value:1.70e-5;NEK4/transformed fibroblasts/p-value:1.41e-8;GNL3/transformed fibroblasts/p-value:1.92e-6;NT5DC2/transformed fibroblasts/p-value:4.82e-19;PBRM1/tibial artery/p-value:1.12e-7;NEK4/tibial artery/p-value:1.13e-7;ITIH4-AS1/tibial artery/p-value:2.44e-8;NT5DC2/breast/p-value:3.86e-7;NT5DC2/blood/p-value:2.16e-8;GLYCTK/thyroid/p-value:1.…	NA	STAB1(hem);NT5DC2(hem);PBRM1(he);SMIM4(h);BAP1(r);GLT8D1(e);TMEM110(e);NEK4(e);RP5-966M1.6(e);GLYCTK(e);WDR82(e);GNL3(e);PPM1M(e);MUSTN1(e);DNAH1(e);SPCS1(e)	STAB1(hem);NT5DC2(hem)	1	1	0	1	0	1	4.117	323	600535
rs1010553	rs11130306	3	52040773	53040773	15	7	0.0264879	0.264058	52541253	0.0111025	0.0020173	3.72e-08	533701	0	1.035	-1.585	0.235	NA	intron variant(STAB1)	NA	NA	NA	NA	NA	D-GLYCERIC ACIDURIA/MIM:220120/GLYCTK;RENAL CELL CARCINOMA, NONPAPILLARY/MIM:144700/PBRM1	NT5DC2/pancreas/p-value:1.17e-5;GNL3/muscularis mucosae/p-value:2.16e-5;GLYCTK-AS1/lung/p-value:4.90e-6;GLYCTK/lung/p-value:3.96e-6;NEK4/lung/p-value:1.11e-5;NEK4/transformed fibroblasts/p-value:1.16e-8;GNL3/transformed fibroblasts/p-value:5.73e-9;NT5DC2/transformed fibroblasts/p-value:4.56e-18;GLYCTK/blood/p-value:5.33e-7;ITIH4-AS1/blood/p-value:2.50e-6;NT5DC2/blood/p-value:1.38e-6;NT5DC2/breast…	NA	STAB1(hem);NT5DC2(hem);SMIM4(h);BAP1(r);PBRM1(e);GLT8D1(e);TMEM110(e);NEK4(e);RP5-966M1.6(e);GLYCTK(e);WDR82(e);GNL3(e);PPM1M(e);MUSTN1(e);DNAH1(e);SPCS1(e)	STAB1(hem);NT5DC2(hem)	1	0	0	0	0	0	1.035	323	600535
rs1010553	rs66782572	3	52040773	53040773	15	8	0.022958	0.287016	52567617	-0.0110846	0.0020239	4.33e-08	533701	0	0.002	-1.409	0.932	missense variant(NT5DC2)(A/V)	intron variant(NT5DC2)	NA	NA	NA	NA	NA	D-GLYCERIC ACIDURIA/MIM:220120/GLYCTK;RENAL CELL CARCINOMA, NONPAPILLARY/MIM:144700/PBRM1	GNL3/muscularis mucosae/p-value:3.29e-6;NEK4/lung/p-value:2.01e-5;NEK4/transformed fibroblasts/p-value:6.77e-9;GNL3/transformed fibroblasts/p-value:1.33e-6;NT5DC2/transformed fibroblasts/p-value:3.23e-16;NT5DC2/blood/p-value:6.96e-8;NEK4/breast/p-value:8.61e-6;NT5DC2/breast/p-value:1.04e-5;PBRM1/tibial artery/p-value:2.05e-7;NEK4/tibial artery/p-value:2.74e-7;ITIH4-AS1/tibial artery/p-value:4.65e…	NA	STAB1(hem);NT5DC2(hem);PBRM1(he);SMIM4(h);BAP1(r);GLT8D1(e);TMEM110(e);NEK4(e);RP5-966M1.6(e);GLYCTK(e);WDR82(e);GNL3(e);PPM1M(e);MUSTN1(e);DNAH1(e);SPCS1(e)	STAB1(hem);NT5DC2(hem)	1	1	0	0	0	1	0.002	323	600535
rs1010553	rs13081028	3	52040773	53040773	15	9	0.0192251	0.306241	52555316	0.0108983	0.0020016	5.18e-08	546427	0	7.337	-1.618	-5.54	NA	intron variant(STAB1)	NA	NA	NA	NA	NA	D-GLYCERIC ACIDURIA/MIM:220120/GLYCTK;RENAL CELL CARCINOMA, NONPAPILLARY/MIM:144700/PBRM1	GNL3/blood/p-value:1.14e-10;NT5DC2/skin/p-value:1.70e-6;NT5DC2/blood/p-value:4.06e-24;NT5DC2/adipocyte/p-value:1.32e-19;GNL3/muscularis mucosae/p-value:2.35e-7;GLYCTK-AS1/lung/p-value:1.26e-7;GLYCTK/lung/p-value:2.77e-7;NEK4/lung/p-value:1.83e-5;NT5DC2/atrial appendage/p-value:1.30e-5;PBRM1/transformed fibroblasts/p-value:1.72e-5;NEK4/transformed fibroblasts/p-value:1.54e-9;GNL3/transformed fibro…	NA	STAB1(hem);NT5DC2(hem);PBRM1(he);GNL3(he);GLT8D1(he);NEK4(he);SMIM4(h);BAP1(r);TMEM110(e);RP5-966M1.6(e);GLYCTK(e);WDR82(e);PPM1M(e);MUSTN1(e);DNAH1(e);SPCS1(e);TMEM110-MUSTN1(e)	STAB1(hem);NT5DC2(hem)	1	0	0	0	0	0	7.337	323	600535
rs1010553	rs67409736	3	52040773	53040773	15	10	0.0158393	0.32208	52551284	0.0109989	0.0020342	6.41e-08	533701	0.001	2.349	0.011	2.29	NA	intron variant(STAB1)	NA	NA	NA	NA	NA	D-GLYCERIC ACIDURIA/MIM:220120/GLYCTK;RENAL CELL CARCINOMA, NONPAPILLARY/MIM:144700/PBRM1	GLYCTK/muscularis mucosae/p-value:1.40e-5;GNL3/muscularis mucosae/p-value:1.67e-6;GLYCTK-AS1/lung/p-value:1.00e-7;GLYCTK/lung/p-value:2.74e-7;NEK4/lung/p-value:1.88e-5;NT5DC2/atrial appendage/p-value:1.05e-5;PBRM1/transformed fibroblasts/p-value:1.67e-5;NEK4/transformed fibroblasts/p-value:5.86e-9;GNL3/transformed fibroblasts/p-value:1.44e-8;NT5DC2/transformed fibroblasts/p-value:1.07e-13;GLYCTK-…	NA	STAB1(hem);NT5DC2(hem);PBRM1(he);GNL3(he);GLT8D1(he);NEK4(he);SMIM4(h);BAP1(r);TMEM110(e);RP5-966M1.6(e);GLYCTK(e);WDR82(e);PPM1M(e);MUSTN1(e);DNAH1(e);SPCS1(e);TMEM110-MUSTN1(e)	STAB1(hem);NT5DC2(hem)	1	0	0	0	0	0	2.349	323	600535
rs1010553	rs6778735	3	52040773	53040773	15	11	0.015714	0.337794	52565100	-0.0107966	0.0019967	6.4e-08	547347	0	2.223	-0.264	0.481	NA	intron variant(NT5DC2)	NA	NA	NA	NA	NA	D-GLYCERIC ACIDURIA/MIM:220120/GLYCTK;RENAL CELL CARCINOMA, NONPAPILLARY/MIM:144700/PBRM1	GNL3/muscularis mucosae/p-value:7.58e-7;GLYCTK-AS1/lung/p-value:1.60e-5;GLYCTK/lung/p-value:1.06e-5;NEK4/transformed fibroblasts/p-value:1.12e-6;GNL3/transformed fibroblasts/p-value:1.24e-8;NT5DC2/transformed fibroblasts/p-value:3.56e-14;GLYCTK/blood/p-value:1.22e-6;ITIH4-AS1/blood/p-value:9.74e-6;NT5DC2/breast/p-value:5.84e-6;PBRM1/tibial artery/p-value:3.93e-10;ITIH4-AS1/tibial artery/p-value:2…	NA	STAB1(hem);NT5DC2(hem);PBRM1(he);GNL3(he);GLT8D1(he);NEK4(he);SMIM4(h);BAP1(r);TMEM110(e);RP5-966M1.6(e);GLYCTK(e);WDR82(e);PPM1M(e);MUSTN1(e);DNAH1(e);SPCS1(e);TMEM110-MUSTN1(e)	STAB1(hem);NT5DC2(hem)	1	1	0	0	0	0	2.223	323	600535
rs1010553	rs2577831	3	52040773	53040773	15	12	0.0154892	0.353284	52628056	0.0107503	0.001989	6.49e-08	547350	0.111	2.286	-0.93	0.109	NA	intron variant(PBRM1)	NA	NA	NA	NA	NA	D-GLYCERIC ACIDURIA/MIM:220120/GLYCTK;RENAL CELL CARCINOMA, NONPAPILLARY/MIM:144700/PBRM1	ITIH4-AS1/pancreas/p-value:7.64e-6;NEK4/muscularis mucosae/p-value:2.10e-5;GNL3/muscularis mucosae/p-value:4.72e-9;GLYCTK-AS1/lung/p-value:1.13e-7;GLYCTK/lung/p-value:1.14e-7;NEK4/transformed fibroblasts/p-value:1.91e-9;GNL3/transformed fibroblasts/p-value:6.87e-8;NT5DC2/transformed fibroblasts/p-value:1.58e-13;GLYCTK/blood/p-value:3.92e-8;ITIH4-AS1/blood/p-value:5.66e-6;NT5DC2/breast/p-value:3.6…	NA	NT5DC2(hrem);ITIH3(hrm);GNL3(hre);NEK4(hre);PBRM1(he);GLT8D1(he);ITIH1(hr);RP5-966M1.6(he);ITIH4(he);TMEM110-MUSTN1(re);DNAH1(re);GLYCTK(re);TMEM110(re);SMIM4(h);BAP1(r);SFMBT1(r);PHF7(r);PRKCD(r);NISCH(r);TKT(r);MUSTN1(e);STAB1(e);PPM1M(e);MMP2(p)	NT5DC2(hrem)	0	0	0	0	0	0	2.286	323	600535
rs1010553	rs9853056	3	52040773	53040773	15	13	0.0137505	0.367034	52555957	-0.0107712	0.0020014	7.37e-08	547361	0	0.003	-2.578	-3.53	NA	synonymous variant(STAB1);non coding exon variant(STAB1)	NA	NA	NA	NA	NA	D-GLYCERIC ACIDURIA/MIM:220120/GLYCTK;RENAL CELL CARCINOMA, NONPAPILLARY/MIM:144700/PBRM1	GNL3/muscularis mucosae/p-value:5.55e-7;GLYCTK-AS1/lung/p-value:5.96e-7;GLYCTK/lung/p-value:6.44e-7;NEK4/lung/p-value:9.35e-6;NT5DC2/atrial appendage/p-value:9.41e-6;PBRM1/transformed fibroblasts/p-value:8.05e-6;NEK4/transformed fibroblasts/p-value:1.58e-9;GNL3/transformed fibroblasts/p-value:3.09e-11;NT5DC2/transformed fibroblasts/p-value:2.46e-14;GLYCTK/blood/p-value:1.64e-7;ITIH4-AS1/blood/p-v…	NA	STAB1(hem);NT5DC2(hem);PBRM1(he);GNL3(he);GLT8D1(he);NEK4(he);SMIM4(h);BAP1(r);TMEM110(e);RP5-966M1.6(e);GLYCTK(e);WDR82(e);PPM1M(e);MUSTN1(e);DNAH1(e);SPCS1(e);TMEM110-MUSTN1(e)	STAB1(hem);NT5DC2(hem)	1	0	0	0	0	0	0.003	323	600535
rs1010553	rs7636227	3	52040773	53040773	15	14	0.0126222	0.379656	52566682	0.010714	0.0019967	8.05e-08	547344	0.001	5.803	0.554	0.0933	NA	intron variant(NT5DC2)	NA	NA	NA	NA	NA	D-GLYCERIC ACIDURIA/MIM:220120/GLYCTK;RENAL CELL CARCINOMA, NONPAPILLARY/MIM:144700/PBRM1	GNL3/muscularis mucosae/p-value:1.81e-7;GLYCTK-AS1/lung/p-value:4.13e-6;GLYCTK/lung/p-value:6.12e-6;PBRM1/transformed fibroblasts/p-value:5.02e-6;NEK4/transformed fibroblasts/p-value:4.31e-9;GNL3/transformed fibroblasts/p-value:1.09e-8;NT5DC2/transformed fibroblasts/p-value:4.93e-16;PBRM1/tibial artery/p-value:5.17e-10;NEK4/tibial artery/p-value:1.97e-6;ITIH4-AS1/tibial artery/p-value:1.05e-9;GNL…	NA	STAB1(hem);NT5DC2(hem);PBRM1(he);GNL3(he);GLT8D1(he);NEK4(he);SMIM4(h);BAP1(r);TMEM110(e);RP5-966M1.6(e);GLYCTK(e);WDR82(e);PPM1M(e);MUSTN1(e);DNAH1(e);SPCS1(e);TMEM110-MUSTN1(e)	STAB1(hem);NT5DC2(hem)	1	1	1	1	0	1	5.803	323	600535
rs1010553	rs11130324	3	52040773	53040773	15	15	0.0121786	0.391835	52770310	-0.0106452	0.0019862	8.35e-08	547356	0.364	0.567	-2.287	-0.237	NA	intron variant(NEK4)	NA	NA	NA	NA	NA	D-GLYCERIC ACIDURIA/MIM:220120/GLYCTK;RENAL CELL CARCINOMA, NONPAPILLARY/MIM:144700/PBRM1	GNL3/muscularis mucosae/p-value:2.69e-8;GLYCTK-AS1/lung/p-value:1.13e-7;GLYCTK/lung/p-value:9.19e-8;PBRM1/transformed fibroblasts/p-value:7.19e-6;NEK4/transformed fibroblasts/p-value:2.52e-9;GNL3/transformed fibroblasts/p-value:1.24e-8;NT5DC2/transformed fibroblasts/p-value:2.55e-13;GLYCTK-AS1/blood/p-value:2.91e-6;GLYCTK/blood/p-value:6.05e-9;ITIH4-AS1/blood/p-value:5.47e-6;NEK4/breast/p-value:1…	NA	ITIH3(hrm);NT5DC2(hre);GNL3(hre);NEK4(hre);STAB1(he);PBRM1(he);GLT8D1(he);SPCS1(he);ITIH1(hr);RP5-966M1.6(he);ITIH4(he);TMEM110-MUSTN1(re);DNAH1(re);GLYCTK(re);TMEM110(re);SMIM4(h);BAP1(r);SFMBT1(r);PHF7(r);PRKCD(r);NISCH(r);TKT(r);MUSTN1(e);PPM1M(e);MMP2(p)	ITIH3(hrm);NT5DC2(hre);GNL3(hre);NEK4(hre)	0	0	0	0	0	0	0.567	323	600535
rs1010553	rs2336147	3	52040773	53040773	15	16	0.0112949	0.40313	52626443	-0.0106215	0.0019871	9.03e-08	547361	0	0.118	-4.336	-0.218	NA	intron variant(PBRM1)	NA	NA	NA	NA	NA	D-GLYCERIC ACIDURIA/MIM:220120/GLYCTK;RENAL CELL CARCINOMA, NONPAPILLARY/MIM:144700/PBRM1	GLYCTK/muscularis mucosae/p-value:2.45e-5;NEK4/muscularis mucosae/p-value:2.36e-5;GNL3/muscularis mucosae/p-value:1.18e-8;GLYCTK-AS1/lung/p-value:1.22e-8;GLYCTK/lung/p-value:1.17e-8;GLYCTK/atrial appendage/p-value:3.43e-6;PBRM1/transformed fibroblasts/p-value:5.67e-6;NEK4/transformed fibroblasts/p-value:1.39e-9;GNL3/transformed fibroblasts/p-value:6.13e-10;NT5DC2/transformed fibroblasts/p-value:3…	NA	STAB1(hem);ITIH3(hrm);NT5DC2(hre);GNL3(hre);NEK4(hre);PBRM1(he);GLT8D1(he);SPCS1(he);ITIH1(hr);RP5-966M1.6(he);ITIH4(he);TMEM110-MUSTN1(re);DNAH1(re);GLYCTK(re);TMEM110(re);SMIM4(h);BAP1(r);SFMBT1(r);PHF7(r);PRKCD(r);NISCH(r);TKT(r);MUSTN1(e);PPM1M(e);MMP2(p)	STAB1(hem);ITIH3(hrm);NT5DC2(hre);GNL3(hre);NEK4(hre)	0	0	0	0	0	0	0.118	323	600535
rs1010553	rs7614981	3	52040773	53040773	15	17	0.0112762	0.414406	52566914	0.0106534	0.0019933	9.07e-08	546427	0	6.329	-1.343	-2.55	NA	intron variant(NT5DC2)	NA	NA	NA	NA	NA	D-GLYCERIC ACIDURIA/MIM:220120/GLYCTK;RENAL CELL CARCINOMA, NONPAPILLARY/MIM:144700/PBRM1	GNL3/blood/p-value:2.92e-9;NT5DC2/skin/p-value:1.25e-7;NT5DC2/blood/p-value:1.07e-24;NT5DC2/adipocyte/p-value:3.80e-17;GNL3/muscularis mucosae/p-value:3.27e-6;NEK4/lung/p-value:1.70e-5;NEK4/transformed fibroblasts/p-value:1.41e-8;GNL3/transformed fibroblasts/p-value:1.92e-6;NT5DC2/transformed fibroblasts/p-value:4.82e-19;PBRM1/tibial artery/p-value:1.12e-7;NEK4/tibial artery/p-value:1.13e-7;ITIH4…	NA	STAB1(hem);NT5DC2(hem);PBRM1(he);SMIM4(h);BAP1(r);GLT8D1(e);TMEM110(e);NEK4(e);RP5-966M1.6(e);GLYCTK(e);WDR82(e);GNL3(e);PPM1M(e);MUSTN1(e);DNAH1(e);SPCS1(e)	STAB1(hem);NT5DC2(hem)	1	1	1	0	0	1	6.329	323	600535
rs1010553	rs7612511	3	52040773	53040773	15	18	0.0112101	0.425616	52687566	0.0106197	0.0019873	9.11e-08	547357	0.002	0.043	-1.773	-0.451	NA	intron variant(PBRM1)	NA	NA	NA	NA	NA	D-GLYCERIC ACIDURIA/MIM:220120/GLYCTK;RENAL CELL CARCINOMA, NONPAPILLARY/MIM:144700/PBRM1	GNL3/muscularis mucosae/p-value:4.30e-8;GLYCTK-AS1/lung/p-value:2.39e-7;GLYCTK/lung/p-value:1.86e-7;PBRM1/transformed fibroblasts/p-value:1.01e-5;NEK4/transformed fibroblasts/p-value:6.43e-9;GNL3/transformed fibroblasts/p-value:1.16e-8;NT5DC2/transformed fibroblasts/p-value:2.80e-13;PBRM1/tibial artery/p-value:1.25e-10;NEK4/tibial artery/p-value:1.77e-9;ITIH4-AS1/tibial artery/p-value:1.29e-9;GNL…	NA	STAB1(hem);ITIH3(hrm);NT5DC2(hre);GNL3(hre);NEK4(hre);PBRM1(he);GLT8D1(he);SPCS1(he);ITIH1(hr);RP5-966M1.6(he);ITIH4(he);TMEM110-MUSTN1(re);DNAH1(re);GLYCTK(re);TMEM110(re);SMIM4(h);BAP1(r);SFMBT1(r);PHF7(r);PRKCD(r);NISCH(r);TKT(r);MUSTN1(e);PPM1M(e);MMP2(p)	STAB1(hem);ITIH3(hrm);NT5DC2(hre);GNL3(hre);NEK4(hre)	0	0	0	0	0	0	0.043	323	600535
rs1010553	rs7646741	3	52040773	53040773	15	19	0.0104261	0.436042	52785238	-0.0105912	0.0019871	9.82e-08	547342	0.001	0.342	-0.245	-0.588	NA	intron variant(NEK4)	NA	NA	NA	NA	NA	D-GLYCERIC ACIDURIA/MIM:220120/GLYCTK;RENAL CELL CARCINOMA, NONPAPILLARY/MIM:144700/PBRM1	GLYCTK/muscularis mucosae/p-value:8.13e-6;GNL3/muscularis mucosae/p-value:8.32e-9;GLYCTK-AS1/lung/p-value:3.35e-9;GLYCTK/lung/p-value:3.60e-9;GLYCTK/atrial appendage/p-value:4.47e-6;NT5DC2/atrial appendage/p-value:9.86e-6;PBRM1/transformed fibroblasts/p-value:1.78e-6;NEK4/transformed fibroblasts/p-value:3.22e-10;GNL3/transformed fibroblasts/p-value:8.11e-11;NT5DC2/transformed fibroblasts/p-value:…	NA	STAB1(hem);ITIH3(hrm);NT5DC2(hre);GNL3(hre);NEK4(hre);PBRM1(he);GLT8D1(he);SPCS1(he);ITIH1(hr);RP5-966M1.6(he);ITIH4(he);TMEM110-MUSTN1(re);DNAH1(re);GLYCTK(re);TMEM110(re);SMIM4(h);BAP1(r);SFMBT1(r);PHF7(r);PRKCD(r);NISCH(r);TKT(r);MUSTN1(e);PPM1M(e);MMP2(p)	STAB1(hem);ITIH3(hrm);NT5DC2(hre);GNL3(hre);NEK4(hre)	0	0	0	0	0	0	0.342	323	600535
rs1010553	rs35212380	3	52040773	53040773	15	20	0.0100093	0.446051	52752959	-0.0105893	0.0019897	1.03e-07	547328	0.108	0.626	-1.358	0	NA	intron variant(NEK4)	NA	NA	NA	NA	NA	D-GLYCERIC ACIDURIA/MIM:220120/GLYCTK;RENAL CELL CARCINOMA, NONPAPILLARY/MIM:144700/PBRM1	NEK4/muscularis mucosae/p-value:1.73e-5;GNL3/muscularis mucosae/p-value:1.69e-8;GLYCTK-AS1/lung/p-value:2.54e-8;GLYCTK/lung/p-value:9.81e-8;GLYCTK/atrial appendage/p-value:1.50e-5;NT5DC2/atrial appendage/p-value:4.75e-6;PBRM1/transformed fibroblasts/p-value:2.50e-5;NEK4/transformed fibroblasts/p-value:2.68e-8;GNL3/transformed fibroblasts/p-value:1.69e-8;NT5DC2/transformed fibroblasts/p-value:1.37…	NA	ITIH3(hrm);NT5DC2(hre);GNL3(hre);NEK4(hre);STAB1(he);PBRM1(he);GLT8D1(he);SPCS1(he);ITIH1(hr);RP5-966M1.6(he);ITIH4(he);TMEM110-MUSTN1(re);DNAH1(re);GLYCTK(re);TMEM110(re);SMIM4(h);BAP1(r);SFMBT1(r);PHF7(r);PRKCD(r);NISCH(r);TKT(r);MUSTN1(e);PPM1M(e);MMP2(p)	ITIH3(hrm);NT5DC2(hre);GNL3(hre);NEK4(hre)	0	0	0	0	0	0	0.626	323	600535
rs10207567	rs10207567	2	203214973	204790037	11	1	0.120905	0.120905	203714973	0.0193712	0.002552	3.18e-14	547357	0.502	10.04	0.229	0.118	NA	intron variant(ICA1L)	NA	NA	NA	NA	NA	NA	NBEAL1/coronary artery/p-value:4.77e-10;ICA1L/tibial nerve/p-value:3.60e-5;ICA1L/transformed fibroblasts/p-value:3.21e-6;CARF/tibial artery/p-value:9.53e-6;NBEAL1/tibial artery/p-value:3.18e-16;ICA1L/thyroid/p-value:7.90e-7;ICA1L/skeletal muscle/p-value:2.05e-9;CARF/testis/p-value:2.56e-8;CARF/unexposed skin/p-value:1.51e-6;NBEAL1/aorta/p-value:3.28e-10;CARF/subcutaneous adipocytes/p-value:2.61e-…	NA	ICA1L(he);FAM117B(e);NBEAL1(e);CARF(e)	ICA1L(he)	0	0	0	0	0	0	10.04	251	481751
rs10207567	rs1971819	2	203214973	204790037	11	2	0.0841332	0.205039	203705787	0.0192394	0.0025512	4.66e-14	547357	1	1.6	1.88	0.118	NA	intron variant(ICA1L);non coding exon variant(KRT8P15);non coding exon variant(AC010900.1)	NA	NA	NA	NA	NA	NA	CARF/skin/p-value:1.75e-5;FAM117B/adipocyte/p-value:2.55e-5;ICA1L/skin/p-value:3.99e-6;ICA1L/blood/p-value:1.30e-5;NBEAL1/coronary artery/p-value:4.46e-10;NBEAL1/tibial nerve/p-value:2.19e-5;ICA1L/transformed fibroblasts/p-value:4.43e-6;CARF/tibial artery/p-value:7.49e-6;NBEAL1/tibial artery/p-value:4.26e-16;ICA1L/thyroid/p-value:1.59e-6;ICA1L/skeletal muscle/p-value:6.78e-9;CARF/testis/p-value:3…	NA	ICA1L(he);FAM117B(e);NBEAL1(e);CARF(e)	ICA1L(he)	0	0	0	0	0	0	1.6	251	481751
rs10207567	rs12693975	2	203214973	204790037	11	3	0.0777173	0.282756	203720745	0.0192156	0.0025517	5.06e-14	547358	0.012	0.128	-0.877	-0.218	NA	intron variant(ICA1L)	NA	NA	NA	NA	NA	NA	ICA1L/tibial nerve/p-value:3.60e-5;NBEAL1/coronary artery/p-value:4.77e-10;ICA1L/transformed fibroblasts/p-value:3.21e-6;CARF/tibial artery/p-value:9.53e-6;NBEAL1/tibial artery/p-value:3.19e-16;ICA1L/thyroid/p-value:7.90e-7;ICA1L/skeletal muscle/p-value:2.05e-9;CARF/testis/p-value:2.56e-8;CARF/unexposed skin/p-value:1.51e-6;NBEAL1/aorta/p-value:3.28e-10;CARF/subcutaneous adipocytes/p-value:2.61e-…	NA	ICA1L(he);FAM117B(e);NBEAL1(e);CARF(e)	ICA1L(he)	0	0	0	0	0	0	0.128	251	481751
rs10207567	rs934287	2	203214973	204790037	11	4	0.0606546	0.343411	203708307	-0.0191548	0.0025551	6.54e-14	546427	0.229	9.957	-0.29	0.158	NA	intron variant(ICA1L)	NA	NA	NA	NA	NA	NA	CARF/skin/p-value:1.58e-5;FAM117B/adipocyte/p-value:3.63e-5;ICA1L/skin/p-value:2.83e-6;ICA1L/blood/p-value:1.35e-5;NBEAL1/coronary artery/p-value:4.77e-10;ICA1L/tibial nerve/p-value:2.42e-5;ICA1L/transformed fibroblasts/p-value:3.47e-6;CARF/tibial artery/p-value:6.94e-6;NBEAL1/tibial artery/p-value:6.69e-16;ICA1L/thyroid/p-value:7.91e-7;ICA1L/skeletal muscle/p-value:9.55e-10;CARF/testis/p-value:2…	NA	ICA1L(he);CARF(he);WDR12(h);FAM117B(e);NBEAL1(e)	ICA1L(he);CARF(he)	0	0	0	0	0	0	9.957	251	481751
rs1047891	rs1047891	2	211040507	212040507	12	1	0.958183	0.958183	211540507	-0.0189908	0.0021754	2.55e-18	532767	0.981	22.1	1.816	5.2	missense variant(CPS1)(N/T)	non coding exon variant(CPS1)	HDL cholesterol (P-value:9.00e-10)(PMID:24097068);Plasma homocysteine levels (post-methionine load test) (P-value:9.00e-13)(PMID:24651765)	HDL cholesterol (P-value:9.00e-10)(PMID:24097068);Plasma homocysteine levels (post-methionine load test) (P-value:9.00e-13)(PMID:24651765)	Serine (serum)(P-value:3.34e-8)(PMID:26068415);glutarylcarnitine (C5) (serum)(P-value:1.66e-8)(PMID:28263315);N-acetylhistidine (serum)(P-value:6.75e-6)(PMID:28263315);cinnamoylglycine (serum)(P-value:2.85e-31)(PMID:28263315);X-24240 (serum)(P-value:1.31e-6)(PMID:28263315);gamma-glutamylthreonine (serum)(P-value:2.95e-9)(PMID:28263315);gamma-glutamylglycine (serum)(P-value:8.43e-17)(PMID:28263315…	Serine (serum)(P-value:3.34e-8)(PMID:26068415);glutarylcarnitine (C5) (serum)(P-value:1.66e-8)(PMID:28263315);cinnamoylglycine (serum)(P-value:2.85e-31)(PMID:28263315);gamma-glutamylthreonine (serum)(P-value:2.95e-9)(PMID:28263315);gamma-glutamylglycine (serum)(P-value:8.43e-17)(PMID:28263315);hexanoylglycine (serum)(P-value:8.09e-36)(PMID:28263315);N-palmitoylglycine (serum)(P-value:5.86e-46)(PM…	PULMONARY HYPERTENSION, NEONATAL, SUSCEPTIBILITY TO/MIM:608307 (CPS1)	CARBAMOYL PHOSPHATE SYNTHETASE I DEFICIENCY, HYPERAMMONEMIA DUE [...]/MIM:237300/CPS1;PULMONARY HYPERTENSION, NEONATAL, SUSCEPTIBILITY TO/MIM:615371/CPS1	NA	NA	CPS1(hmc)	CPS1(hmc)	0	0	0	0	0	0	22.1	15	53153
rs1047891	rs715	2	211040507	212040507	12	2	0.0134085	0.971591	211543055	0.0179741	0.0021877	2.11e-16	532767	0.528	3.201	2.827	4.06	NA	3 prime UTR variant(CPS1);non coding exon variant(CPS1)	Blood metabolite levels (P-value:2.00e-147)(PMID:24816252);Fibrinogen (P-value:2.00e-11)(PMID:23969696);Amino acid levels (P-value:3.00e-11)(PMID:26068415);BODY MASS INDEX (P-value:7.00e-6)(PMID:25673413);Urinary metabolites (P-value:8.00e-31)(PMID:26352407);Metabolite levels (P-value:3.00e-50)(PMID:23378610);Fibrinogen levels (smoking status, alcohol consumption or body mass index interaction) (…	Blood metabolite levels (P-value:2.00e-147)(PMID:24816252);Fibrinogen (P-value:2.00e-11)(PMID:23969696);Amino acid levels (P-value:3.00e-11)(PMID:26068415);Urinary metabolites (P-value:8.00e-31)(PMID:26352407);Metabolite levels (P-value:3.00e-50)(PMID:23378610);Fibrinogen levels (smoking status, alcohol consumption or body mass index interaction) (P-value:4.00e-16)(PMID:26561523)	pyroglutamine* (serum)(P-value:2.46e-16)(PMID:24816252);N-acetylthreonine (serum)(P-value:7.38e-5)(PMID:24816252);X-11334 (serum)(P-value:2.21e-5)(PMID:24816252);X-11261 (serum)(P-value:1.81e-7)(PMID:24816252);threonine (serum)(P-value:4.19e-6)(PMID:24816252);gamma-glutamylisoleucine* (serum)(P-value:6.57e-6)(PMID:24816252);X-12556 (serum)(P-value:5.87e-5)(PMID:24816252);glutaroyl carnitine (seru…	pyroglutamine* (serum)(P-value:2.46e-16)(PMID:24816252);glutaroyl carnitine (serum)(P-value:3.50e-16)(PMID:24816252);creatine (serum)(P-value:9.63e-25)(PMID:24816252);glycine (serum)(P-value:1.58e-147)(PMID:24816252);serine (serum)(P-value:2.69e-21)(PMID:24816252);N-acetylglycine (serum)(P-value:6.66e-58)(PMID:24816252);betaine (serum)(P-value:2.08e-19)(PMID:24816252);X-08988 (serum)(P-value:7.15…	NA	CARBAMOYL PHOSPHATE SYNTHETASE I DEFICIENCY, HYPERAMMONEMIA DUE [...]/MIM:237300/CPS1;PULMONARY HYPERTENSION, NEONATAL, SUSCEPTIBILITY TO/MIM:615371/CPS1	NA	NA	CPS1(hmc)	CPS1(hmc)	0	0	0	0	0	0	3.201	15	53153
rs1057868	rs1057868	7	75115006	76115006	30	1	0.181921	0.181921	75615006	0.0121717	0.0021985	3.09e-08	547361	0.034	8.85	1.461	3.51	missense variant(POR)(V/A)	3 prime UTR variant(POR);intron variant(POR);non coding exon variant(POR)	NA	NA	NA	NA	NA	NA	POR/muscularis mucosae/p-value:6.90e-7;TMEM120A/cortex/p-value:2.75e-6;POR/sigmoid colon/p-value:4.83e-6;MDH2/transformed fibroblasts/p-value:1.18e-10;POR/blood/p-value:5.69e-7;AC005077.14/blood/p-value:9.42e-16;POR/ gastroesophageal junction/p-value:7.29e-8;MDH2/testis/p-value:4.52e-7;POR/aorta/p-value:2.52e-6	NA	POR(hremc);TMEM120A(he);STYXL1(he);MDH2(e)	POR(hremc)	1	1	0	0	0	0	8.85	195	669888
rs1057868	rs41301394	7	75115006	76115006	30	2	0.118911	0.300831	75612803	0.0120439	0.002207	4.84e-08	547322	0	4.059	-0.896	-4.89	NA	intron variant(POR);non coding exon variant(POR)	NA	NA	NA	NA	NA	NA	POR/muscularis mucosae/p-value:6.57e-8;TMEM120A/cortex/p-value:3.28e-6;MDH2/transformed fibroblasts/p-value:4.12e-14;POR/blood/p-value:9.43e-6;AC005077.14/blood/p-value:1.15e-13;POR/ gastroesophageal junction/p-value:2.41e-7;MDH2/skeletal muscle/p-value:2.15e-6;MDH2/testis/p-value:2.23e-7;POR/aorta/p-value:1.24e-6	NA	POR(hremc);TMEM120A(he);STYXL1(he);MDH2(e)	POR(hremc)	1	0	1	1	0	0	4.059	195	669888
rs1057868	rs28634426	7	75115006	76115006	30	3	0.0643975	0.365229	75675594	0.0130794	0.002452	9.6e-08	518421	NA	NA	NA	NA	NA	NA	NA	NA	NA	NA	NA	NA	NA	NA	NA	NA	1	0	0	0	0	0	NA	195	669888
rs1057868	rs3815455	7	75115006	76115006	30	4	0.0446144	0.409843	75611756	0.0115424	0.0021897	1.36e-07	547347	0	3.609	-0.88	-3.83	NA	intron variant(POR)	NA	NA	NA	NA	NA	NA	POR/muscularis mucosae/p-value:9.86e-7;TMEM120A/cortex/p-value:2.72e-6;POR/sigmoid colon/p-value:3.04e-6;MDH2/transformed fibroblasts/p-value:1.89e-10;POR/blood/p-value:2.03e-6;AC005077.14/blood/p-value:7.20e-16;POR/ gastroesophageal junction/p-value:1.45e-7;MDH2/testis/p-value:5.30e-7;POR/aorta/p-value:4.71e-6	NA	POR(hremc);TMEM120A(he);MDH2(e);STYXL1(e)	POR(hremc)	1	1	0	0	0	0	3.609	195	669888
rs1057868	rs17685	7	75115006	76115006	30	5	0.0344634	0.444306	75616105	0.0115793	0.0022183	1.79e-07	546427	0	15.39	-4.472	-4.85	NA	3 prime UTR variant(POR);non coding exon variant(POR)	Coffee consumption (P-value:1.00e-9)(PMID:25288136);Coffee consumption (cups per day) (P-value:4.00e-11)(PMID:25288136)	Coffee consumption (P-value:1.00e-9)(PMID:25288136);Coffee consumption (cups per day) (P-value:4.00e-11)(PMID:25288136)	X-02249 (serum)(P-value:1.85e-7)(PMID:24816252);10-undecenoate (11:1n1) (serum)(P-value:6.44e-7)(PMID:24816252);X-12063 (serum)(P-value:3.43e-5)(PMID:24816252)		NA	NA	TMEM120A/blood/p-value:3.89e-13;POR/muscularis mucosae/p-value:7.87e-7;TMEM120A/cortex/p-value:2.71e-6;POR/sigmoid colon/p-value:4.48e-6;MDH2/transformed fibroblasts/p-value:4.48e-11;POR/blood/p-value:2.83e-6;AC005077.14/blood/p-value:7.42e-16;AC005077.14/thyroid/p-value:1.36e-5;POR/ gastroesophageal junction/p-value:6.42e-8;MDH2/testis/p-value:3.09e-6;TMEM120A/blood/q-value:7.64e-4;STYXL1/blood/…	NA	POR(hremc);TMEM120A(he);STYXL1(he);MDH2(e)	POR(hremc)	1	0	0	0	0	0	15.39	195	669888
rs1057868	rs8565	7	75115006	76115006	30	6	0.0233768	0.467683	75630274	0.0115608	0.0022482	2.71e-07	546414	0.899	0.005	1.542	2.8	NA	synonymous variant(STYXL1);intron variant(STYXL1);3 prime UTR variant(STYXL1)	NA	NA	X-02249 (serum)(P-value:2.85e-6)(PMID:24816252);10-undecenoate (11:1n1) (serum)(P-value:6.26e-6)(PMID:24816252);X-12063 (serum)(P-value:2.56e-5)(PMID:24816252)		NA	NA	POR/ gastroesophageal junction/p-value:2.75e-7;TMEM120A/blood/p-value:1.06e-13;POR/muscularis mucosae/p-value:9.90e-7;MDH2/transformed fibroblasts/p-value:2.85e-9;POR/aorta/p-value:1.23e-5;AC005077.14/blood/p-value:7.06e-16;AC005077.14/thyroid/p-value:7.87e-8	NA	MDH2(hrem);POR(hre);TMEM120A(he);STYXL1(he);DTX2(r);RHBDD2(r);ZP3(r);UPK3B(r)	MDH2(hrem)	0	0	0	0	0	0	0.005	195	669888
rs1057868	rs6467958	7	75115006	76115006	30	7	0.0202588	0.487942	75622281	0.0114997	0.0022488	3.16e-07	547293	0	0.047	-2.174	-0.47	NA	intron variant(TMEM120A)	NA	NA	NA	NA	NA	NA	POR/ gastroesophageal junction/p-value:3.24e-7;POR/muscularis mucosae/p-value:1.27e-6;MDH2/transformed fibroblasts/p-value:2.55e-9;POR/aorta/p-value:7.18e-6;AC005077.14/blood/p-value:2.33e-16;AC005077.14/thyroid/p-value:8.96e-8	NA	POR(hremc);MDH2(hrem);TMEM120A(he);STYXL1(he);DTX2(r);RHBDD2(r);ZP3(r);UPK3B(r)	POR(hremc)	0	0	0	0	0	0	0.047	195	669888
rs1057868	rs6978677	7	75115006	76115006	30	8	0.0172103	0.505152	75636240	0.0114252	0.0022486	3.75e-07	546427	0.02	2.931	0.382	0.401	NA	intron variant(STYXL1)	NA	NA	X-02249 (serum)(P-value:4.92e-6)(PMID:24816252);10-undecenoate (11:1n1) (serum)(P-value:1.57e-5)(PMID:24816252);X-12063 (serum)(P-value:3.77e-5)(PMID:24816252)		NA	NA	TMEM120A/blood/p-value:1.05e-13;POR/muscularis mucosae/p-value:9.90e-7;STYXL1/brain/q-value:1.95e-3;MDH2/transformed fibroblasts/p-value:4.06e-9;AC005077.14/blood/p-value:1.65e-15;AC005077.14/thyroid/p-value:4.64e-8;POR/ gastroesophageal junction/p-value:2.75e-7;TMEM120A/blood/q-value:1.96e-5;STYXL1/blood/q-value:2.01e-4;POR/aorta/p-value:1.42e-5;STYXL1/monocyte/p-value:3.00e-25	NA	MDH2(hrem);POR(hre);TMEM120A(he);STYXL1(he);DTX2(r);RHBDD2(r);ZP3(r);UPK3B(r);POMZP3(r)	MDH2(hrem)	0	0	0	0	0	0	2.931	195	669888
rs1057868	rs76021834	7	75115006	76115006	30	9	0.014531	0.519683	75607155	-0.0112206	0.0022228	4.47e-07	533701	0.005	1.563	0.075	-1.07	NA	intron variant(POR)	NA	NA	NA	NA	NA	NA	POR/ gastroesophageal junction/p-value:1.42e-7;POR/muscularis mucosae/p-value:9.36e-7;MDH2/testis/p-value:3.96e-6;TMEM120A/cortex/p-value:1.41e-6;MDH2/transformed fibroblasts/p-value:2.08e-10;POR/blood/p-value:5.01e-6;AC005077.14/blood/p-value:1.21e-16;POR/aorta/p-value:4.20e-6	NA	POR(hremc);TMEM120A(he);MDH2(e);STYXL1(e)	POR(hremc)	0	0	0	0	0	0	1.563	195	669888
rs1057868	rs60133852	7	75115006	76115006	30	10	0.0136345	0.533318	75754226	-0.0133766	0.0026638	5.13e-07	547355	0	1.859	-0.44	0	NA	intron variant(AC005077.7)	NA	NA	NA	NA	NA	NA	STYXL1/muscularis mucosae/p-value:1.03e-8;POR/muscularis mucosae/p-value:3.12e-8;STYXL1/lung/p-value:6.21e-6;STYXL1/atrial appendage/p-value:8.03e-6;TMEM120A/transformed fibroblasts/p-value:2.22e-6;STYXL1/transformed fibroblasts/p-value:1.42e-7;MDH2/transformed fibroblasts/p-value:1.17e-11;STYXL1/tibial artery/p-value:1.09e-13;STYXL1/blood/p-value:9.80e-6;AC005077.14/blood/p-value:2.34e-8;STYXL1/…	NA	STYXL1(hre);TMEM120A(hre);MDH2(hre);SRRM3(hr);POR(ep);CCL24(r)	STYXL1(hre);TMEM120A(hre);MDH2(hre)	0	0	0	0	0	0	1.859	195	669888
rs1057868	rs112372188	7	75115006	76115006	30	11	0.0119477	0.545265	75723376	0.0133146	0.0026659	5.9e-07	547324	0	1.612	-0.342	0.118	NA	intron variant(AC005077.12)	NA	NA	NA	NA	NA	NA	STYXL1/muscularis mucosae/p-value:3.82e-9;POR/muscularis mucosae/p-value:7.33e-9;STYXL1/lung/p-value:1.73e-6;STYXL1/atrial appendage/p-value:9.08e-7;TMEM120A/transformed fibroblasts/p-value:1.27e-6;STYXL1/transformed fibroblasts/p-value:4.30e-7;MDH2/transformed fibroblasts/p-value:5.24e-12;STYXL1/tibial artery/p-value:2.08e-14;STYXL1/blood/p-value:5.27e-6;AC005077.14/blood/p-value:5.67e-8;STYXL1/…	NA	STYXL1(hre);TMEM120A(hre);MDH2(hre);SRRM3(hr);POR(ep);CCL24(r)	STYXL1(hre);TMEM120A(hre);MDH2(hre)	0	0	0	0	0	0	1.612	195	669888
rs1057868	rs113651457	7	75115006	76115006	30	12	0.01049	0.555755	75725243	-0.0132173	0.0026607	6.78e-07	547351	0.119	3.97	0.273	-0.378	NA	intron variant(AC005077.12)	NA	NA	NA	NA	NA	NA	STYXL1/muscularis mucosae/p-value:1.10e-8;POR/muscularis mucosae/p-value:2.83e-9;STYXL1/lung/p-value:1.04e-5;STYXL1/atrial appendage/p-value:8.57e-7;TMEM120A/transformed fibroblasts/p-value:8.09e-7;STYXL1/transformed fibroblasts/p-value:1.30e-7;MDH2/transformed fibroblasts/p-value:3.88e-12;STYXL1/tibial artery/p-value:7.79e-14;STYXL1/blood/p-value:5.20e-6;AC005077.14/blood/p-value:3.52e-8;STYXL1/…	NA	STYXL1(hre);TMEM120A(hre);MDH2(hre);SRRM3(hr);POR(ep);CCL24(r)	STYXL1(hre);TMEM120A(hre);MDH2(hre)	0	0	0	0	0	0	3.97	195	669888
rs1057868	rs111764601	7	75115006	76115006	30	13	0.0104636	0.566219	75706141	-0.0132164	0.0026608	6.8e-07	547355	0.556	0.577	0.201	-0.256	NA	NA	NA	NA	NA	NA	NA	NA	STYXL1/muscularis mucosae/p-value:3.26e-9;POR/muscularis mucosae/p-value:3.86e-9;STYXL1/lung/p-value:7.43e-6;STYXL1/atrial appendage/p-value:1.00e-6;TMEM120A/transformed fibroblasts/p-value:1.64e-6;STYXL1/transformed fibroblasts/p-value:1.08e-7;MDH2/transformed fibroblasts/p-value:4.72e-12;STYXL1/tibial artery/p-value:4.94e-14;STYXL1/blood/p-value:3.94e-6;AC005077.14/blood/p-value:8.19e-8;STYXL1/…	NA	STYXL1(hre);TMEM120A(hre);MDH2(hre);SRRM3(hr);POR(ep);CCL24(r)	STYXL1(hre);TMEM120A(hre);MDH2(hre)	0	0	0	0	0	0	0.577	195	669888
rs1057868	rs4728548	7	75115006	76115006	30	14	0.0101149	0.576334	75654632	0.0113311	0.0022791	6.64e-07	533701	0	0.243	-0.847	0.149	NA	intron variant(STYXL1)	NA	NA	NA	NA	NA	NA	POR/ gastroesophageal junction/p-value:4.62e-7;POR/muscularis mucosae/p-value:8.80e-7;TMEM120A/cortex/p-value:1.66e-6;MDH2/transformed fibroblasts/p-value:1.08e-9;AC005077.14/blood/p-value:1.80e-16;AC005077.14/esophagus mucosa/p-value:1.01e-5;AC005077.14/thyroid/p-value:9.01e-8	NA	MDH2(hrem);TMEM120A(hre);STYXL1(he);POR(re);DTX2(r);RHBDD2(r);ZP3(r);SRRM3(r);UPK3B(r);POMZP3(r)	MDH2(hrem)	0	0	0	0	0	0	0.243	195	669888
rs11078597	rs11078597	17	1118363	2118363	49	1	0.67952	0.67952	1618363	-0.0159921	0.0025948	7.13e-10	536684	0.985	0.075	0.23	1.4	NA	intron variant(MIR22HG)	Serum albumin level (P-value:7.00e-13)(PMID:23022100)	Serum albumin level (P-value:7.00e-13)(PMID:23022100)	NA	NA	NA	CEREBELLAR ATAXIA, MENTAL RETARDATION, AND DYSEQUILIBRIUM [...]/MIM:610185/WDR81;ALPHA-2-PLASMIN INHIBITOR DEFICIENCY/MIM:262850/SERPINF2	WDR81/muscularis mucosae/p-value:2.70e-9;SERPINF2/tibial nerve/p-value:8.53e-6;SERPINF2/transformed fibroblasts/p-value:1.59e-7;SERPINF2/esophagus mucosa/p-value:1.97e-6;SERPINF2/skeletal muscle/p-value:5.07e-17;WDR81/transverse colon/p-value:1.88e-6;SERPINF2/sun exposed skin/p-value:2.23e-12;SERPINF2/subcutaneous adipocytes/p-value:4.06e-6	NA	WDR81(he);TLCD2(h);SERPINF2(e)	WDR81(he)	1	1	0	0	0	1	0.075	25	34830
rs11078597	rs11078596	17	1118363	2118363	49	2	0.224758	0.904278	1618262	0.0155545	0.002603	2.29e-09	537592	0	0.043	0.075	0.445	NA	intron variant(MIR22HG)	NA	NA	NA	NA	NA	CEREBELLAR ATAXIA, MENTAL RETARDATION, AND DYSEQUILIBRIUM [...]/MIM:610185/WDR81;ALPHA-2-PLASMIN INHIBITOR DEFICIENCY/MIM:262850/SERPINF2	WDR81/muscularis mucosae/p-value:2.72e-9;SERPINF2/skeletal muscle/p-value:7.53e-17;SERPINF2/transformed fibroblasts/p-value:1.59e-7;WDR81/transverse colon/p-value:1.88e-6;SERPINF2/sun exposed skin/p-value:6.27e-12;SERPINF2/esophagus mucosa/p-value:1.97e-6;SERPINF2/subcutaneous adipocytes/p-value:6.88e-6	NA	WDR81(he);TLCD2(h);SERPINF2(e)	WDR81(he)	1	0	0	0	0	0	0.043	25	34830
rs11158763	rs11158763	14	68753343	69753343	44	1	0.135953	0.135953	69253343	-0.0134884	0.0019915	1.26e-11	544897	NA	NA	NA	NA	NA	NA	NA	NA	NA	NA	NA	NA	NA	NA	NA	NA	1	1	1	1	0	1	NA	32	51509
rs11158763	rs4899263	14	68753343	69753343	44	2	0.110318	0.246271	69285264	-0.0136243	0.0020211	1.57e-11	533701	0	5.727	0.24	1.69	NA	NA	NA	NA	NA	NA	NA	NA	NA	NA	ZFP36L1(h);EXD2(r)	ZFP36L1(h);EXD2(r)	0	0	0	0	0	0	5.727	32	51509
rs11158763	rs12434551	14	68753343	69753343	44	3	0.0981544	0.344425	69253364	0.0133572	0.0019865	1.77e-11	547335	0	1.097	-0.241	-2.83	NA	NA	NA	NA	2-aminobutyrate (serum)(P-value:1.17e-5)(PMID:24816252)		NA	NA	NA	NA	ZFP36L1(h)	ZFP36L1(h)	1	1	1	1	0	1	1.097	32	51509
rs11158763	rs4902647	14	68753343	69753343	44	4	0.0848216	0.429247	69254191	-0.0133206	0.0019876	2.06e-11	546427	0	8.011	-0.35	3.67	NA	NA	Multiple sclerosis (P-value:9.00e-12)(PMID:21833088)	Multiple sclerosis (P-value:9.00e-12)(PMID:21833088)	2-aminobutyrate (serum)(P-value:1.20e-5)(PMID:24816252)		NA	NA	NA	NA	ZFP36L1(h)	ZFP36L1(h)	1	1	0	1	0	1	8.011	32	51509
rs11158763	rs12435329	14	68753343	69753343	44	5	0.0521303	0.481377	69250891	0.0131789	0.0019885	3.41e-11	547252	0.001	3.811	0.228	1.83	NA	NA	NA	NA	NA	NA	NA	NA	NA	NA	ZFP36L1(h)	ZFP36L1(h)	1	1	1	0	0	1	3.811	32	51509
rs11158763	rs12889006	14	68753343	69753343	44	6	0.048538	0.529915	69260563	-0.0131834	0.0019925	3.68e-11	547256	0.889	6.755	1.749	1.07	NA	intron variant(ZFP36L1);5 prime UTR variant(ZFP36L1)	NA	NA	2-aminobutyrate (serum)(P-value:1.25e-5)(PMID:24816252)		NA	NA	NA	NA	ZFP36L1(h)	ZFP36L1(h)	0	0	0	1	0	1	6.755	32	51509
rs11158763	rs3825568	14	68753343	69753343	44	7	0.0417626	0.571678	69260588	-0.013134	0.001992	4.3e-11	547256	0.005	9.435	1.151	1.16	NA	intron variant(ZFP36L1);5 prime UTR variant(ZFP36L1)	NA	NA	2-aminobutyrate (serum)(P-value:1.26e-5)(PMID:24816252)		NA	NA	NA	NA	ZFP36L1(h)	ZFP36L1(h)	0	0	0	1	0	1	9.435	32	51509
rs11158763	rs4899264	14	68753343	69753343	44	8	0.0282403	0.599918	69285337	-0.0131943	0.0020199	6.48e-11	533701	0.031	0.6	0.954	-2.38	NA	NA	NA	NA	NA	NA	NA	NA	NA	NA	EXD2(r)	EXD2(r)	0	0	0	0	0	0	0.6	32	51509
rs11158763	rs168961	14	68753343	69753343	44	9	0.027528	0.627446	69282930	-0.0131668	0.0020169	6.66e-11	533701	0	3.312	-0.402	-1.16	NA	NA	NA	NA	NA	NA	NA	NA	NA	NA	ZFP36L1(h);EXD2(r)	ZFP36L1(h);EXD2(r)	1	1	1	0	0	1	3.312	32	51509
rs11158763	rs4902653	14	68753343	69753343	44	10	0.0272617	0.654708	69285325	0.0131832	0.0020199	6.73e-11	533701	0	1.558	-1.357	-5.75	NA	NA	NA	NA	NA	NA	NA	NA	NA	NA	EXD2(r)	EXD2(r)	0	0	0	0	0	0	1.558	32	51509
rs11158763	rs4288924	14	68753343	69753343	44	11	0.0245745	0.679282	69302399	-0.0132197	0.0020306	7.5e-11	533701	0.235	0.757	0.064	0	NA	NA	NA	NA	NA	NA	NA	NA	NA	NA	EXD2(r)	EXD2(r)	0	0	0	0	0	0	0.757	32	51509
rs11158763	rs402224	14	68753343	69753343	44	12	0.0245072	0.70379	69282331	-0.0131231	0.0020158	7.51e-11	533701	0	4.591	-1.954	-1.44	NA	NA	NA	NA	NA	NA	NA	NA	NA	NA	ZFP36L1(h);EXD2(r)	ZFP36L1(h);EXD2(r)	0	1	0	0	0	1	4.591	32	51509
rs11158763	rs10873217	14	68753343	69753343	44	13	0.0234158	0.727205	69301705	-0.0131979	0.0020296	7.88e-11	533701	0.151	2.221	-2.013	0	NA	NA	NA	NA	NA	NA	NA	NA	NA	NA	EXD2(r)	EXD2(r)	0	0	0	0	0	0	2.221	32	51509
rs11158763	rs194747	14	68753343	69753343	44	14	0.02277	0.749975	69281878	-0.0130954	0.0020151	8.11e-11	533701	0	5.077	0.123	3.3	NA	NA	NA	NA	NA	NA	NA	NA	NA	NA	ZFP36L1(h);EXD2(r)	ZFP36L1(h);EXD2(r)	1	1	1	0	0	1	5.077	32	51509
rs11158763	rs194746	14	68753343	69753343	44	15	0.0217275	0.771703	69282887	0.0130877	0.0020162	8.5e-11	533701	0	6.527	-1.586	-2.86	NA	NA	NA	NA	NA	NA	NA	NA	NA	NA	ZFP36L1(h);EXD2(r)	ZFP36L1(h);EXD2(r)	1	1	1	0	0	1	6.527	32	51509
rs11158763	rs11626883	14	68753343	69753343	44	16	0.0201916	0.791895	69279460	-0.0130407	0.0020125	9.19e-11	533701	0	2.415	-0.227	1.24	NA	NA	NA	NA	NA	NA	NA	NA	NA	NA	ZFP36L1(h);EXD2(r)	ZFP36L1(h);EXD2(r)	0	0	0	0	0	0	2.415	32	51509
rs11158763	rs10142466	14	68753343	69753343	44	17	0.0154942	0.807389	69271784	0.0127989	0.0019878	1.2e-10	546427	0	9.331	-0.141	-4.24	NA	NA	Inflammatory bowel disease (P-value:1.00e-8)(PMID:26192919)	Inflammatory bowel disease (P-value:1.00e-8)(PMID:26192919)	NA	NA	NA	NA	NA	NA	ZFP36L1(h);EXD2(r)	ZFP36L1(h);EXD2(r)	0	0	0	0	0	0	9.331	32	51509
rs11158763	rs4902651	14	68753343	69753343	44	18	0.0152904	0.822679	69272125	-0.0127858	0.0019864	1.22e-10	547313	0	3.509	-0.179	-0.503	NA	NA	NA	NA	NA	NA	NA	NA	NA	NA	ZFP36L1(h);EXD2(r)	ZFP36L1(h);EXD2(r)	0	0	0	0	0	1	3.509	32	51509
rs11158763	rs8022092	14	68753343	69753343	44	19	0.0152545	0.837934	69265564	-0.0129435	0.0020112	1.23e-10	533701	0.006	8.935	0.085	1.22	NA	NA	NA	NA	NA	NA	NA	NA	NA	NA	ZFP36L1(h);EXD2(r)	ZFP36L1(h);EXD2(r)	0	0	1	0	0	0	8.935	32	51509
rs11158763	rs10139345	14	68753343	69753343	44	20	0.0147232	0.852657	69296653	0.0130165	0.0020244	1.28e-10	533701	0.18	4.321	0.207	0.158	NA	NA	NA	NA	NA	NA	NA	NA	NA	NA	EXD2(r)	EXD2(r)	0	0	0	0	0	0	4.321	32	51509
rs11158763	rs7142589	14	68753343	69753343	44	21	0.0143708	0.867028	69290316	-0.0128014	0.0019919	1.31e-10	547355	0	1.232	-1.599	-1.6	NA	NA	NA	NA	NA	NA	NA	NA	NA	NA	EXD2(r)	EXD2(r)	1	1	1	1	0	1	1.232	32	51509
rs11158763	rs11625403	14	68753343	69753343	44	22	0.0139985	0.881026	69288730	-0.0127893	0.0019913	1.34e-10	547326	0	6.378	-2.03	-1.35	NA	NA	NA	NA	NA	NA	NA	NA	NA	NA	EXD2(r)	EXD2(r)	0	0	0	0	0	0	6.378	32	51509
rs11158763	rs7142145	14	68753343	69753343	44	23	0.013908	0.894934	69290308	0.0128	0.0019933	1.35e-10	546427	0.001	2.404	0	-2.2	NA	NA	NA	NA	thymol sulfate (serum)(P-value:9.95e-5)(PMID:21886157)		NA	NA	NA	NA	EXD2(r)	EXD2(r)	1	1	1	1	0	1	2.404	32	51509
rs11158763	rs34489253	14	68753343	69753343	44	24	0.0135511	0.908485	69269058	0.0129109	0.002012	1.39e-10	533701	0.382	9.539	-0.172	0.423	NA	NA	NA	NA	NA	NA	NA	NA	NA	NA	ZFP36L1(h);EXD2(r)	ZFP36L1(h);EXD2(r)	0	0	0	0	0	0	9.539	32	51509
rs11158763	rs7149042	14	68753343	69753343	44	25	0.0118992	0.920385	69291666	-0.0127532	0.0019937	1.59e-10	546420	0	2.773	-0.252	-1.87	NA	NA	NA	NA	NA	NA	NA	NA	NA	NA	EXD2(r)	EXD2(r)	1	1	1	1	0	1	2.773	32	51509
rs11158763	rs10136476	14	68753343	69753343	44	26	0.011644	0.932029	69299037	-0.0129665	0.0020284	1.63e-10	533701	0.053	1.628	0.123	0	NA	NA	NA	NA	NA	NA	NA	NA	NA	NA	EXD2(r)	EXD2(r)	0	0	0	0	0	0	1.628	32	51509
rs11158763	rs4902654	14	68753343	69753343	44	27	0.0112273	0.943256	69285818	-0.0128983	0.0020195	1.69e-10	533701	0	1.478	-2.363	-1.38	NA	NA	NA	NA	NA	NA	NA	NA	NA	NA	EXD2(r)	EXD2(r)	0	0	0	0	0	0	1.478	32	51509
rs11158763	rs10143220	14	68753343	69753343	44	28	0.0110798	0.954336	69294057	-0.0127369	0.0019947	1.71e-10	547343	0.007	0.941	-0.54	0.158	NA	NA	NA	NA	NA	NA	NA	NA	NA	NA	EXD2(r)	EXD2(r)	0	0	0	0	0	0	0.941	32	51509
rs11158763	rs10143060	14	68753343	69753343	44	29	0.0106157	0.964951	69294011	-0.0127214	0.0019944	1.79e-10	547343	0.004	3.294	-0.74	0.158	NA	NA	NA	NA	NA	NA	NA	NA	NA	NA	EXD2(r)	EXD2(r)	0	1	0	0	0	0	3.294	32	51509
rs112607182	rs112607182	3	169527407	170527407	16	1	0.999661	0.999661	170027407	0.0301346	0.0041018	2.03e-13	504999	0.001	1.9	-0.971	0.118	NA	NA	NA	NA	NA	NA	NA	NA	PRKCI/stomach/p-value:3.91e-10;PRKCI/muscularis mucosae/p-value:8.71e-6;PRKCI/lung/p-value:2.74e-19;PRKCI/tibial nerve/p-value:4.51e-12;PRKCI/transformed fibroblasts/p-value:1.81e-7	NA	PRKCI(he)	PRKCI(he)	0	0	0	0	0	0	1.9	1	1
rs113139575	rs113139575	11	9796221	10796221	39	1	0.0457306	0.0457306	10296221	-0.0248385	0.004086	1.21e-09	547344	0.012	2.587	0.483	0.421	NA	intron variant(SBF2)	NA	NA	NA	NA	NA	CHARCOT-MARIE-TOOTH DISEASE, TYPE 4B2/MIM:604563/SBF2	NA	NA	SBF2(hr);AMPD3(hr);ADM(h);SWAP70(r);CTR9(r);EIF4G2(r)	SBF2(hr);AMPD3(hr)	0	0	0	0	0	0	2.587	141	351710
rs113139575	rs17368443	11	9796221	10796221	39	2	0.042204	0.0879347	10296836	0.0247756	0.0040852	1.32e-09	547344	0	1.657	0.273	2.46	NA	intron variant(SBF2)	NA	NA	NA	NA	NA	CHARCOT-MARIE-TOOTH DISEASE, TYPE 4B2/MIM:604563/SBF2	NA	NA	SBF2(hr);AMPD3(hr);ADM(h);SWAP70(r);CTR9(r);EIF4G2(r)	SBF2(hr);AMPD3(hr)	0	0	0	0	0	0	1.657	141	351710
rs113139575	rs72851606	11	9796221	10796221	39	3	0.0358085	0.123743	10301154	0.0246768	0.0040884	1.58e-09	547344	0.052	1.307	0.339	0.799	NA	intron variant(SBF2)	NA	NA	NA	NA	NA	CHARCOT-MARIE-TOOTH DISEASE, TYPE 4B2/MIM:604563/SBF2	NA	NA	SBF2(hr);AMPD3(hr);ADM(h);SWAP70(r);CTR9(r);EIF4G2(r)	SBF2(hr);AMPD3(hr)	0	0	0	0	0	0	1.307	141	351710
rs113139575	rs55678570	11	9796221	10796221	39	4	0.0333761	0.157119	10273893	-0.0245406	0.0040748	1.72e-09	547343	0.2	4.593	0.206	0.149	NA	intron variant(SBF2)	NA	NA	NA	NA	NA	CHARCOT-MARIE-TOOTH DISEASE, TYPE 4B2/MIM:604563/SBF2	NA	NA	SBF2(hr);AMPD3(hr);ADM(h);SWAP70(r);CTR9(r);EIF4G2(r)	SBF2(hr);AMPD3(hr)	0	0	0	0	0	0	4.593	141	351710
rs113139575	rs72851620	11	9796221	10796221	39	5	0.032875	0.189994	10306623	0.0246222	0.0040896	1.74e-09	547312	0	0.31	-1.692	-0.378	NA	intron variant(SBF2)	NA	NA	NA	NA	NA	CHARCOT-MARIE-TOOTH DISEASE, TYPE 4B2/MIM:604563/SBF2	NA	NA	SBF2(hr);AMPD3(hr);ADM(h);SWAP70(r);CTR9(r);EIF4G2(r)	SBF2(hr);AMPD3(hr)	0	0	1	1	0	0	0.31	141	351710
rs113139575	rs72850434	11	9796221	10796221	39	6	0.032793	0.222787	10271607	0.0245247	0.0040743	1.75e-09	547343	0.17	1.682	0.232	0	NA	intron variant(SBF2)	NA	NA	NA	NA	NA	CHARCOT-MARIE-TOOTH DISEASE, TYPE 4B2/MIM:604563/SBF2	NA	NA	SBF2(hr);AMPD3(hr);ADM(h);SWAP70(r);CTR9(r);EIF4G2(r)	SBF2(hr);AMPD3(hr)	0	0	0	1	0	0	1.682	141	351710
rs113139575	rs17361849	11	9796221	10796221	39	7	0.0324553	0.255243	10290371	0.0245522	0.0040799	1.77e-09	547345	0.184	6.349	0.169	-0.649	NA	intron variant(SBF2)	NA	NA	NA	NA	NA	CHARCOT-MARIE-TOOTH DISEASE, TYPE 4B2/MIM:604563/SBF2	NA	NA	SBF2(hr);AMPD3(hr);ADM(h);SWAP70(r);CTR9(r);EIF4G2(r)	SBF2(hr);AMPD3(hr)	0	0	0	0	0	0	6.349	141	351710
rs113139575	rs17295954	11	9796221	10796221	39	8	0.0318585	0.287101	10287871	-0.0245231	0.0040774	1.81e-09	547333	0.001	2.298	0.365	0.16	NA	intron variant(SBF2)	NA	NA	NA	NA	NA	CHARCOT-MARIE-TOOTH DISEASE, TYPE 4B2/MIM:604563/SBF2	NA	NA	SBF2(hr);AMPD3(hr);ADM(h);SWAP70(r);CTR9(r);EIF4G2(r)	SBF2(hr);AMPD3(hr)	0	0	0	0	0	0	2.298	141	351710
rs113139575	rs17368498	11	9796221	10796221	39	9	0.0299572	0.317058	10297680	-0.0245133	0.004083	1.93e-09	547342	0	2.916	-1.307	-2.96	NA	intron variant(SBF2)	NA	NA	NA	NA	NA	CHARCOT-MARIE-TOOTH DISEASE, TYPE 4B2/MIM:604563/SBF2	NA	NA	SBF2(hr);AMPD3(hr);ADM(h);SWAP70(r);CTR9(r);EIF4G2(r)	SBF2(hr);AMPD3(hr)	0	0	0	0	0	0	2.916	141	351710
rs113139575	rs113425657	11	9796221	10796221	39	10	0.029162	0.34622	10288504	-0.0244669	0.0040787	1.99e-09	547333	0.017	1.268	0.347	-0.721	NA	intron variant(SBF2)	NA	NA	NA	NA	NA	CHARCOT-MARIE-TOOTH DISEASE, TYPE 4B2/MIM:604563/SBF2	NA	NA	SBF2(hr);AMPD3(hr);ADM(h);SWAP70(r);CTR9(r);EIF4G2(r)	SBF2(hr);AMPD3(hr)	0	0	0	0	0	0	1.268	141	351710
rs113139575	rs55650931	11	9796221	10796221	39	11	0.0270888	0.373309	10226007	0.0243454	0.0040678	2.16e-09	547350	0.004	0.077	-0.557	-0.451	NA	intron variant(SBF2)	NA	NA	NA	NA	NA	CHARCOT-MARIE-TOOTH DISEASE, TYPE 4B2/MIM:604563/SBF2	NA	NA	SBF2(hr);AMPD3(hr);ADM(h);SWAP70(r);CTR9(r);EIF4G2(r)	SBF2(hr);AMPD3(hr)	0	0	0	0	0	0	0.077	141	351710
rs113139575	rs72850480	11	9796221	10796221	39	12	0.0265157	0.399825	10290011	0.0244056	0.00408	2.21e-09	547333	0	10.74	-1.146	-1.6	NA	intron variant(SBF2)	NA	NA	NA	NA	NA	CHARCOT-MARIE-TOOTH DISEASE, TYPE 4B2/MIM:604563/SBF2	NA	NA	SBF2(hr);AMPD3(hr);ADM(h);SWAP70(r);CTR9(r);EIF4G2(r)	SBF2(hr);AMPD3(hr)	0	0	0	0	0	0	10.74	141	351710
rs113139575	rs17295800	11	9796221	10796221	39	13	0.0255697	0.425394	10280058	-0.0243747	0.0040793	2.3e-09	547333	0.009	16.78	0.226	1.06	NA	intron variant(SBF2)	NA	NA	NA	NA	NA	CHARCOT-MARIE-TOOTH DISEASE, TYPE 4B2/MIM:604563/SBF2	NA	NA	SBF2(hr);AMPD3(hr);ADM(h);SWAP70(r);CTR9(r);EIF4G2(r)	SBF2(hr);AMPD3(hr)	1	1	0	0	0	0	16.78	141	351710
rs113139575	rs72850453	11	9796221	10796221	39	14	0.0255522	0.450947	10279748	0.0243742	0.0040793	2.3e-09	547333	0.42	4.505	0.305	0.235	NA	intron variant(SBF2)	NA	NA	NA	NA	NA	CHARCOT-MARIE-TOOTH DISEASE, TYPE 4B2/MIM:604563/SBF2	NA	NA	SBF2(hr);AMPD3(hr);ADM(h);SWAP70(r);CTR9(r);EIF4G2(r)	SBF2(hr);AMPD3(hr)	0	0	0	0	0	1	4.505	141	351710
rs113139575	rs66593106	11	9796221	10796221	39	15	0.0243834	0.47533	10230041	-0.024278	0.0040693	2.43e-09	547354	0.007	1.294	0.675	-0.719	NA	intron variant(SBF2)	NA	NA	NA	NA	NA	CHARCOT-MARIE-TOOTH DISEASE, TYPE 4B2/MIM:604563/SBF2	NA	NA	SBF2(hr);AMPD3(hr);ADM(h);SWAP70(r);CTR9(r);EIF4G2(r)	SBF2(hr);AMPD3(hr)	0	0	0	0	0	1	1.294	141	351710
rs113139575	rs72850415	11	9796221	10796221	39	16	0.0242201	0.49955	10265139	-0.0243313	0.0040787	2.44e-09	547344	0.044	0.77	0.48	0.195	NA	intron variant(SBF2)	NA	NA	NA	NA	NA	CHARCOT-MARIE-TOOTH DISEASE, TYPE 4B2/MIM:604563/SBF2	NA	NA	SBF2(hr);AMPD3(hr);ADM(h);SWAP70(r);CTR9(r);EIF4G2(r)	SBF2(hr);AMPD3(hr)	0	0	0	0	0	0	0.77	141	351710
rs113139575	rs72850426	11	9796221	10796221	39	17	0.0236212	0.523171	10267145	-0.0242913	0.0040752	2.51e-09	547344	0.321	5.105	0.341	0.137	NA	intron variant(SBF2)	NA	NA	NA	NA	NA	CHARCOT-MARIE-TOOTH DISEASE, TYPE 4B2/MIM:604563/SBF2	NA	NA	SBF2(hr);AMPD3(hr);ADM(h);SWAP70(r);CTR9(r);EIF4G2(r)	SBF2(hr);AMPD3(hr)	0	0	0	0	0	0	5.105	141	351710
rs113139575	rs72850423	11	9796221	10796221	39	18	0.0228973	0.546069	10266258	0.0242685	0.0040752	2.6e-09	547344	0.284	7.383	0.365	0.195	NA	intron variant(SBF2)	NA	NA	NA	NA	NA	CHARCOT-MARIE-TOOTH DISEASE, TYPE 4B2/MIM:604563/SBF2	NA	NA	SBF2(hr);AMPD3(hr);ADM(h);SWAP70(r);CTR9(r);EIF4G2(r)	SBF2(hr);AMPD3(hr)	0	0	0	0	0	0	7.383	141	351710
rs113139575	rs72850420	11	9796221	10796221	39	19	0.0228256	0.568894	10265877	0.0242662	0.0040752	2.61e-09	547344	0.17	13.09	0.365	0.195	NA	intron variant(SBF2)	NA	NA	NA	NA	NA	CHARCOT-MARIE-TOOTH DISEASE, TYPE 4B2/MIM:604563/SBF2	NA	NA	SBF2(hr);AMPD3(hr);ADM(h);SWAP70(r);CTR9(r);EIF4G2(r)	SBF2(hr);AMPD3(hr)	1	0	0	0	0	0	13.09	141	351710
rs113139575	rs55650476	11	9796221	10796221	39	20	0.0227748	0.591669	10278707	-0.0242862	0.0040787	2.61e-09	547333	0	4.328	0.189	0.0763	NA	intron variant(SBF2)	NA	NA	NA	NA	NA	CHARCOT-MARIE-TOOTH DISEASE, TYPE 4B2/MIM:604563/SBF2	NA	NA	SBF2(hr);AMPD3(hr);ADM(h);SWAP70(r);CTR9(r);EIF4G2(r)	SBF2(hr);AMPD3(hr)	0	0	1	0	0	0	4.328	141	351710
rs113139575	rs111715402	11	9796221	10796221	39	21	0.0215298	0.613199	10226054	0.0241931	0.0040703	2.79e-09	547348	0.005	2.277	0.299	0.225	NA	intron variant(SBF2)	NA	NA	NA	NA	NA	CHARCOT-MARIE-TOOTH DISEASE, TYPE 4B2/MIM:604563/SBF2	NA	NA	SBF2(hr);AMPD3(hr);ADM(h);SWAP70(r);CTR9(r);EIF4G2(r)	SBF2(hr);AMPD3(hr)	0	0	0	0	0	0	2.277	141	351710
rs113139575	rs72861780	11	9796221	10796221	39	22	0.0212257	0.634425	10228925	-0.0241839	0.0040705	2.83e-09	547353	0.001	1.769	-0.126	-0.779	NA	intron variant(SBF2)	NA	NA	NA	NA	NA	CHARCOT-MARIE-TOOTH DISEASE, TYPE 4B2/MIM:604563/SBF2	NA	NA	SBF2(hr);AMPD3(hr);ADM(h);SWAP70(r);CTR9(r);EIF4G2(r)	SBF2(hr);AMPD3(hr)	0	0	1	0	0	0	1.769	141	351710
rs113139575	rs72861781	11	9796221	10796221	39	23	0.0211795	0.655604	10229317	0.0241823	0.0040705	2.84e-09	547353	0	1.679	0.373	0.0791	NA	intron variant(SBF2)	NA	NA	NA	NA	NA	CHARCOT-MARIE-TOOTH DISEASE, TYPE 4B2/MIM:604563/SBF2	NA	NA	SBF2(hr);AMPD3(hr);ADM(h);SWAP70(r);CTR9(r);EIF4G2(r)	SBF2(hr);AMPD3(hr)	0	0	0	0	0	0	1.679	141	351710
rs113139575	rs72861773	11	9796221	10796221	39	24	0.0210557	0.67666	10227051	0.0241743	0.0040699	2.85e-09	547348	0.008	4.339	0.442	0.185	NA	intron variant(SBF2)	NA	NA	NA	NA	NA	CHARCOT-MARIE-TOOTH DISEASE, TYPE 4B2/MIM:604563/SBF2	NA	NA	SBF2(hr);AMPD3(hr);ADM(h);SWAP70(r);CTR9(r);EIF4G2(r)	SBF2(hr);AMPD3(hr)	0	0	0	0	0	0	4.339	141	351710
rs113139575	rs113064925	11	9796221	10796221	39	25	0.0208474	0.697507	10235987	0.0242385	0.0040815	2.87e-09	547325	0	1.082	-0.201	0.149	NA	intron variant(SBF2)	NA	NA	NA	NA	NA	CHARCOT-MARIE-TOOTH DISEASE, TYPE 4B2/MIM:604563/SBF2	NA	NA	SBF2(hr);AMPD3(hr);ADM(h);SWAP70(r);CTR9(r);EIF4G2(r)	SBF2(hr);AMPD3(hr)	0	0	0	0	0	0	1.082	141	351710
rs113139575	rs72851647	11	9796221	10796221	39	26	0.0198861	0.717393	10322744	-0.0244452	0.0041207	2.99e-09	547234	0	8.331	0.194	0.0744	NA	NA	NA	NA	NA	NA	NA	NA	NA	NA	SBF2(hr);AMPD3(hr);ADM(h);SWAP70(r);CTR9(r);EIF4G2(r)	SBF2(hr);AMPD3(hr)	0	0	0	0	0	0	8.331	141	351710
rs113139575	rs55771749	11	9796221	10796221	39	27	0.0163627	0.733756	10302711	-0.0242566	0.0041137	3.71e-09	539619	0	0.327	-1.338	-1.64	NA	intron variant(SBF2)	NA	NA	NA	NA	NA	CHARCOT-MARIE-TOOTH DISEASE, TYPE 4B2/MIM:604563/SBF2	NA	NA	SBF2(hr);AMPD3(hr);ADM(h);SWAP70(r);CTR9(r);EIF4G2(r)	SBF2(hr);AMPD3(hr)	0	0	0	0	0	0	0.327	141	351710
rs113139575	rs147958243	11	9796221	10796221	39	28	0.0157507	0.749507	10251256	0.0239903	0.0040748	3.92e-09	547325	0.098	4.125	0.118	0	NA	intron variant(SBF2)	NA	NA	NA	NA	NA	CHARCOT-MARIE-TOOTH DISEASE, TYPE 4B2/MIM:604563/SBF2	NA	NA	SBF2(hr);AMPD3(hr);ADM(h);SWAP70(r);CTR9(r);EIF4G2(r)	SBF2(hr);AMPD3(hr)	0	0	0	0	0	0	4.125	141	351710
rs113139575	rs111755880	11	9796221	10796221	39	29	0.0143789	0.763886	10204560	0.0239385	0.0040774	4.33e-09	547337	0.001	0.087	-1.994	-0.658	NA	intron variant(SBF2)	NA	NA	NA	NA	NA	CHARCOT-MARIE-TOOTH DISEASE, TYPE 4B2/MIM:604563/SBF2	NA	NA	SBF2(hr);AMPD3(hr);ADM(h);SWAP70(r);CTR9(r);EIF4G2(r)	SBF2(hr);AMPD3(hr)	0	0	0	0	0	0	0.087	141	351710
rs113139575	rs72863321	11	9796221	10796221	39	30	0.0142612	0.778147	10245436	-0.0239129	0.0040742	4.38e-09	547320	0.125	2.076	0.429	0.225	NA	intron variant(SBF2)	NA	NA	NA	NA	NA	CHARCOT-MARIE-TOOTH DISEASE, TYPE 4B2/MIM:604563/SBF2	NA	NA	SBF2(hr);AMPD3(hr);ADM(h);SWAP70(r);CTR9(r);EIF4G2(r)	SBF2(hr);AMPD3(hr)	0	0	0	0	0	0	2.076	141	351710
rs113139575	rs140018747	11	9796221	10796221	39	31	0.0141649	0.792312	10194254	0.0239243	0.0040769	4.4e-09	547336	0.195	1.824	0.105	0	NA	intron variant(SBF2)	NA	NA	NA	NA	NA	CHARCOT-MARIE-TOOTH DISEASE, TYPE 4B2/MIM:604563/SBF2	NA	NA	SBF2(hr);AMPD3(hr);ADM(h);SWAP70(r);CTR9(r);EIF4G2(r)	SBF2(hr);AMPD3(hr)	0	0	0	0	0	0	1.824	141	351710
rs113139575	rs2920154	11	9796221	10796221	39	32	0.0138003	0.806112	10299321	-0.0239499	0.0040843	4.52e-09	546408	0	1.024	-1.232	-1.65	NA	intron variant(SBF2)	NA	NA	NA	NA	NA	CHARCOT-MARIE-TOOTH DISEASE, TYPE 4B2/MIM:604563/SBF2	NA	NA	SBF2(hr);AMPD3(hr);ADM(h);SWAP70(r);CTR9(r);EIF4G2(r)	SBF2(hr);AMPD3(hr)	0	0	0	0	0	0	1.024	141	351710
rs113139575	rs150115370	11	9796221	10796221	39	33	0.0128979	0.81901	10194928	0.0238478	0.0040758	4.88e-09	547335	NA	1.414	NA	0	NA	intron variant(SBF2)	NA	NA	NA	NA	NA	CHARCOT-MARIE-TOOTH DISEASE, TYPE 4B2/MIM:604563/SBF2	NA	NA	SBF2(hr);AMPD3(hr);ADM(h);SWAP70(r);CTR9(r);EIF4G2(r)	SBF2(hr);AMPD3(hr)	0	0	0	0	0	0	1.414	141	351710
rs11659764	rs11659764	18	52835512	53835512	52	1	0.458304	0.458304	53335512	0.0300782	0.0044753	1.81e-11	546442	0.001	0.117	-0.654	-0.47	NA	NA	NA	NA	NA	NA	NA	PITT-HOPKINS SYNDROME/MIM:610954/TCF4	NA	NA	TCF4(h)	TCF4(h)	0	0	0	0	0	0	0.117	16	211716
rs11659764	rs784256	18	52835512	53835512	52	2	0.253847	0.712151	53398626	-0.0169429	0.0025941	6.52e-11	533701	0	2.626	-1.24	-3	NA	intron variant(RP11-397A16.1)	NA	NA	NA	NA	NA	NA	NA	NA	NA	NA	0	0	0	0	0	0	2.626	16	211716
rs11659764	rs784257	18	52835512	53835512	52	3	0.179688	0.891839	53397199	0.016833	0.002599	9.38e-11	532767	0.001	5.034	-0.446	-2.74	NA	intron variant(RP11-397A16.1)	NA	NA	NA	NA	NA	NA	NA	NA	NA	NA	0	0	0	0	0	0	5.034	16	211716
rs11659764	rs72932713	18	52835512	53835512	52	4	0.021019	0.912858	53186911	-0.026793	0.0043266	5.92e-10	546380	0	2.746	-0.284	-2.44	NA	intron variant(TCF4)	NA	NA	NA	NA	NA	PITT-HOPKINS SYNDROME/MIM:610954/TCF4	NA	NA	TCF4(h)	TCF4(h)	0	0	0	0	0	0	2.746	16	211716
rs11659764	rs599550	18	52835512	53835512	52	5	0.0201151	0.932973	53252388	-0.0170416	0.0027844	9.33e-10	547238	0	0.005	-0.068	-0.0237	NA	intron variant(TCF4)	NA	NA	NA	NA	NA	PITT-HOPKINS SYNDROME/MIM:610954/TCF4	LINC01415/transformed fibroblasts/p-value:4.25e-6	NA	TCF4(h)	TCF4(h)	0	0	0	0	0	0	0.005	16	211716
rs11659764	rs613872	18	52835512	53835512	52	6	0.0147465	0.94772	53210302	-0.015948	0.0026288	1.31e-09	546427	0	0.511	-0.301	1.42	NA	intron variant(TCF4)	Fuchs's corneal dystrophy (P-value:1.00e-18)(PMID:20825314)	Fuchs's corneal dystrophy (P-value:1.00e-18)(PMID:20825314)	NA	NA	NA	PITT-HOPKINS SYNDROME/MIM:610954/TCF4	LINC01415/transformed fibroblasts/p-value:2.58e-5	NA	TCF4(h)	TCF4(h)	0	0	0	0	0	0	0.511	16	211716
rs11912350	rs11912350	22	30248027	31248027	57	1	0.0413983	0.0413983	30748027	-0.0130071	0.002332	2.44e-08	539625	0	0.071	-1.256	-2.65	NA	intron variant(SF3A1)	NA	NA	NA	NA	NA	NA	TBC1D10A/adipocyte/p-value:2.38e-5;RNF215/blood/p-value:2.63e-10;RNF215/adipocyte/p-value:1.01e-13;CCDC157/pancreas/p-value:4.29e-7;THOC5/muscularis mucosae/p-value:3.76e-6;THOC5/lung/p-value:7.48e-7;CCDC157/lung/p-value:1.05e-5;RNF215/atrial appendage/p-value:8.82e-30;CCDC157/atrial appendage/p-value:4.54e-19;THOC5/tibial artery/p-value:1.78e-7;SEC14L3/blood/p-value:2.06e-6;THOC5/thyroid/p-value…	NA	CCDC157(hrem);RNF215(hrem);TBC1D10A(hre);GATSL3(he);RP1-130H16.18(hr);SF3A1(hr);SEC14L2(hr);RP4-539M6.19(he);MTMR3(r);OSBP2(r);DUSP18(r);GAL3ST1(r);THOC5(e);SEC14L3(e);NF2(e);MTFP1(e)	CCDC157(hrem);RNF215(hrem)	0	0	0	0	0	0	0.071	86	134794
rs11912350	rs5763932	22	30248027	31248027	57	2	0.0293636	0.070762	30685364	0.012784	0.0023182	3.49e-08	547339	0.388	18.21	0.066	-1.56	NA	intron variant(RP1-130H16.18);intron variant(GATSL3);non coding exon variant(GATSL3);synonymous variant(GATSL3)	NA	NA	NA	NA	NA	NA	CCDC157/pancreas/p-value:5.33e-7;THOC5/muscularis mucosae/p-value:3.42e-6;THOC5/lung/p-value:3.24e-7;RNF215/atrial appendage/p-value:2.86e-30;CCDC157/atrial appendage/p-value:7.68e-18;THOC5/tibial artery/p-value:8.26e-8;SEC14L3/blood/p-value:1.26e-6;THOC5/thyroid/p-value:8.77e-6;RNF215/skeletal muscle/p-value:2.32e-8;CCDC157/unexposed skin/p-value:2.11e-6;CCDC157/sun exposed skin/p-value:6.04e-7;…	NA	CCDC157(hrem);RNF215(hrem);TBC1D10A(hre);GATSL3(he);RP1-130H16.18(hr);SF3A1(hr);SEC14L2(hr);RP4-539M6.19(he);MTMR3(r);OSBP2(r);DUSP18(r);GAL3ST1(r);THOC5(e);SEC14L3(e);NF2(e);MTFP1(e)	CCDC157(hrem);RNF215(hrem)	1	1	0	0	0	1	18.21	86	134794
rs11912350	rs5753082	22	30248027	31248027	57	3	0.0258729	0.0966348	30741924	0.0127262	0.0023176	3.99e-08	547357	0	0.703	-0.065	1.9	NA	intron variant(SF3A1)	NA	NA	NA	NA	NA	NA	CCDC157/pancreas/p-value:6.08e-7;THOC5/muscularis mucosae/p-value:3.76e-6;THOC5/lung/p-value:7.48e-7;CCDC157/lung/p-value:1.05e-5;RNF215/atrial appendage/p-value:1.46e-28;CCDC157/atrial appendage/p-value:1.40e-18;THOC5/tibial artery/p-value:1.55e-7;SEC14L3/blood/p-value:5.65e-7;THOC5/thyroid/p-value:1.28e-5;RNF215/skeletal muscle/p-value:4.80e-8;CCDC157/unexposed skin/p-value:8.88e-7;CCDC157/sun …	NA	CCDC157(hrem);RNF215(hrem);TBC1D10A(hre);GATSL3(he);RP1-130H16.18(hr);SF3A1(hr);SEC14L2(hr);RP4-539M6.19(he);MTMR3(r);OSBP2(r);DUSP18(r);GAL3ST1(r);THOC5(e);SEC14L3(e);NF2(e);MTFP1(e)	CCDC157(hrem);RNF215(hrem)	0	0	0	0	0	0	0.703	86	134794
rs11912350	rs737750	22	30248027	31248027	57	4	0.0255269	0.122162	30725302	-0.0127155	0.0023167	4.05e-08	547324	0	0.544	-2.037	-2.54	NA	NA	NA	NA	NA	NA	NA	NA	CCDC157/pancreas/p-value:4.29e-7;TBC1D10A/adipocyte/p-value:2.17e-5;RNF215/blood/p-value:2.77e-10;RNF215/adipocyte/p-value:1.06e-13;THOC5/muscularis mucosae/p-value:2.59e-6;THOC5/lung/p-value:8.33e-7;RNF215/atrial appendage/p-value:8.89e-31;CCDC157/atrial appendage/p-value:1.08e-19;SEC14L3/blood/p-value:7.78e-7;THOC5/tibial artery/p-value:1.15e-7;THOC5/thyroid/p-value:1.04e-5;RNF215/skeletal musc…	NA	CCDC157(hrem);RNF215(hrem);TBC1D10A(hre);GATSL3(he);RP1-130H16.18(hr);SF3A1(hr);SEC14L2(hr);RP4-539M6.19(he);MTMR3(r);OSBP2(r);DUSP18(r);GAL3ST1(r);THOC5(e);SEC14L3(e);NF2(e);MTFP1(e)	CCDC157(hrem);RNF215(hrem)	0	0	0	0	0	0	0.544	86	134794
rs11912350	rs5753078	22	30248027	31248027	57	5	0.0254174	0.147579	30738003	-0.0127169	0.0023173	4.07e-08	547361	0	11.54	-0.623	-2.8	NA	intron variant(SF3A1)	NA	NA	NA	NA	NA	NA	TBC1D10A/adipocyte/p-value:2.17e-5;RNF215/blood/p-value:2.77e-10;RNF215/adipocyte/p-value:1.06e-13;CCDC157/pancreas/p-value:4.29e-7;THOC5/muscularis mucosae/p-value:3.64e-6;THOC5/lung/p-value:7.50e-7;CCDC157/lung/p-value:1.09e-5;RNF215/atrial appendage/p-value:6.60e-30;CCDC157/atrial appendage/p-value:3.84e-19;THOC5/tibial artery/p-value:1.72e-7;SEC14L3/blood/p-value:1.92e-6;THOC5/thyroid/p-value…	NA	CCDC157(hrem);RNF215(hrem);TBC1D10A(hre);GATSL3(he);RP1-130H16.18(hr);SF3A1(hr);SEC14L2(hr);RP4-539M6.19(he);MTMR3(r);OSBP2(r);DUSP18(r);GAL3ST1(r);THOC5(e);SEC14L3(e);NF2(e);MTFP1(e)	CCDC157(hrem);RNF215(hrem)	0	0	0	0	0	0	11.54	86	134794
rs11912350	rs5749067	22	30248027	31248027	57	6	0.0249453	0.172524	30737001	0.0127088	0.0023173	4.15e-08	547361	0.107	8.116	-0.07	0.501	NA	intron variant(SF3A1)	NA	NA	NA	NA	NA	NA	TBC1D10A/adipocyte/p-value:2.16e-5;RNF215/blood/p-value:2.77e-10;RNF215/adipocyte/p-value:1.06e-13;CCDC157/pancreas/p-value:4.29e-7;THOC5/muscularis mucosae/p-value:3.15e-6;THOC5/lung/p-value:7.73e-7;RNF215/atrial appendage/p-value:2.22e-30;CCDC157/atrial appendage/p-value:2.01e-19;THOC5/tibial artery/p-value:1.52e-7;SEC14L3/blood/p-value:1.39e-6;THOC5/thyroid/p-value:1.39e-5;RNF215/skeletal musc…	NA	CCDC157(hrem);RNF215(hrem);TBC1D10A(hre);GATSL3(he);RP1-130H16.18(hr);SF3A1(hr);SEC14L2(hr);RP4-539M6.19(he);MTMR3(r);OSBP2(r);DUSP18(r);GAL3ST1(r);THOC5(e);SEC14L3(e);NF2(e);MTFP1(e)	CCDC157(hrem);RNF215(hrem)	1	0	0	0	0	1	8.116	86	134794
rs11912350	rs13056326	22	30248027	31248027	57	7	0.0242178	0.196742	30733296	0.012696	0.0023173	4.28e-08	547361	0	3.002	0.188	-6.2	NA	intron variant(SF3A1)	NA	NA	NA	NA	NA	NA	CCDC157/pancreas/p-value:4.29e-7;THOC5/muscularis mucosae/p-value:2.59e-6;THOC5/lung/p-value:8.87e-7;RNF215/atrial appendage/p-value:9.94e-31;CCDC157/atrial appendage/p-value:1.09e-19;SEC14L3/blood/p-value:7.78e-7;THOC5/tibial artery/p-value:1.31e-7;THOC5/thyroid/p-value:1.02e-5;RNF215/skeletal muscle/p-value:2.49e-8;CCDC157/sun exposed skin/p-value:3.42e-8;CCDC157/unexposed skin/p-value:1.22e-6;…	NA	CCDC157(hrem);RNF215(hrem);TBC1D10A(hre);GATSL3(he);RP1-130H16.18(hr);SF3A1(hr);SEC14L2(hr);RP4-539M6.19(he);MTMR3(r);OSBP2(r);DUSP18(r);GAL3ST1(r);THOC5(e);SEC14L3(e);NF2(e);MTFP1(e)	CCDC157(hrem);RNF215(hrem)	0	0	0	0	0	0	3.002	86	134794
rs11912350	rs2229807	22	30248027	31248027	57	8	0.0241786	0.220921	30733111	0.0126953	0.0023173	4.29e-08	547361	0.028	16.32	-0.564	-2.56	NA	synonymous variant(SF3A1)	NA	NA	NA	NA	NA	NA	CCDC157/pancreas/p-value:4.29e-7;THOC5/muscularis mucosae/p-value:2.59e-6;THOC5/lung/p-value:8.87e-7;RNF215/atrial appendage/p-value:9.94e-31;CCDC157/atrial appendage/p-value:1.09e-19;SEC14L3/blood/p-value:7.78e-7;THOC5/tibial artery/p-value:1.31e-7;THOC5/thyroid/p-value:1.02e-5;RNF215/skeletal muscle/p-value:2.49e-8;CCDC157/sun exposed skin/p-value:3.42e-8;CCDC157/unexposed skin/p-value:1.22e-6;…	NA	CCDC157(hrem);RNF215(hrem);TBC1D10A(hre);GATSL3(he);RP1-130H16.18(hr);SF3A1(hr);SEC14L2(hr);RP4-539M6.19(he);MTMR3(r);OSBP2(r);DUSP18(r);GAL3ST1(r);THOC5(e);SEC14L3(e);NF2(e);MTFP1(e)	CCDC157(hrem);RNF215(hrem)	0	0	0	0	0	0	16.32	86	134794
rs11912350	rs17730485	22	30248027	31248027	57	9	0.0239506	0.244871	30733418	-0.0126912	0.0023173	4.33e-08	547361	0	2.328	-2.747	-0.241	NA	intron variant(SF3A1)	NA	NA	NA	NA	NA	NA	CCDC157/pancreas/p-value:4.29e-7;THOC5/muscularis mucosae/p-value:2.59e-6;THOC5/lung/p-value:8.87e-7;RNF215/atrial appendage/p-value:9.94e-31;CCDC157/atrial appendage/p-value:1.09e-19;THOC5/tibial artery/p-value:1.31e-7;SEC14L3/blood/p-value:7.78e-7;THOC5/thyroid/p-value:1.02e-5;RNF215/skeletal muscle/p-value:2.49e-8;CCDC157/unexposed skin/p-value:1.22e-6;CCDC157/sun exposed skin/p-value:3.42e-8;…	NA	CCDC157(hrem);RNF215(hrem);TBC1D10A(hre);GATSL3(he);RP1-130H16.18(hr);SF3A1(hr);SEC14L2(hr);RP4-539M6.19(he);MTMR3(r);OSBP2(r);DUSP18(r);GAL3ST1(r);THOC5(e);SEC14L3(e);NF2(e);MTFP1(e)	CCDC157(hrem);RNF215(hrem)	0	0	0	0	0	0	2.328	86	134794
rs11912350	rs4820005	22	30248027	31248027	57	10	0.0237733	0.268645	30744504	-0.0126869	0.0023171	4.37e-08	547357	0	0.835	-2.372	-3.94	NA	intron variant(SF3A1)	NA	NA	NA	NA	NA	NA	CCDC157/pancreas/p-value:4.29e-7;THOC5/muscularis mucosae/p-value:3.76e-6;THOC5/lung/p-value:7.48e-7;CCDC157/lung/p-value:1.05e-5;RNF215/atrial appendage/p-value:8.82e-30;CCDC157/atrial appendage/p-value:4.54e-19;THOC5/tibial artery/p-value:1.78e-7;SEC14L3/blood/p-value:2.06e-6;THOC5/thyroid/p-value:1.75e-5;RNF215/skeletal muscle/p-value:3.89e-8;CCDC157/unexposed skin/p-value:6.04e-7;CCDC157/sun …	NA	CCDC157(hrem);RNF215(hrem);TBC1D10A(hre);GATSL3(he);RP1-130H16.18(hr);SF3A1(hr);SEC14L2(hr);RP4-539M6.19(he);MTMR3(r);OSBP2(r);DUSP18(r);GAL3ST1(r);THOC5(e);SEC14L3(e);NF2(e);MTFP1(e)	CCDC157(hrem);RNF215(hrem)	0	0	0	0	0	0	0.835	86	134794
rs11912350	rs737948	22	30248027	31248027	57	11	0.0237394	0.292384	30707697	-0.0126787	0.0023157	4.37e-08	547324	0.052	6.713	0.322	2.07	NA	intron variant(TBC1D10A)	NA	NA	NA	NA	NA	NA	CCDC157/pancreas/p-value:9.97e-7;TBC1D10A/adipocyte/p-value:2.16e-5;RNF215/blood/p-value:2.79e-10;RNF215/adipocyte/p-value:1.06e-13;THOC5/muscularis mucosae/p-value:2.59e-6;THOC5/lung/p-value:6.08e-7;RNF215/atrial appendage/p-value:6.54e-28;CCDC157/atrial appendage/p-value:4.15e-18;SEC14L3/blood/p-value:1.55e-7;THOC5/tibial artery/p-value:4.65e-8;THOC5/thyroid/p-value:6.10e-6;RNF215/skeletal musc…	NA	CCDC157(hrem);RNF215(hrem);TBC1D10A(hre);GATSL3(he);RP1-130H16.18(hr);SF3A1(hr);SEC14L2(hr);RP4-539M6.19(he);MTMR3(r);OSBP2(r);DUSP18(r);GAL3ST1(r);THOC5(e);SEC14L3(e);NF2(e);MTFP1(e)	CCDC157(hrem);RNF215(hrem)	1	0	0	0	0	0	6.713	86	134794
rs11912350	rs55979575	22	30248027	31248027	57	12	0.0237094	0.316094	30687066	0.0126879	0.0023175	4.38e-08	547342	0	11.51	-4.453	0.564	NA	intron variant(RP1-130H16.18)	NA	NA	NA	NA	NA	NA	CCDC157/pancreas/p-value:4.29e-7;THOC5/muscularis mucosae/p-value:2.59e-6;THOC5/lung/p-value:2.20e-7;RNF215/atrial appendage/p-value:2.07e-30;CCDC157/atrial appendage/p-value:2.57e-19;THOC5/tibial artery/p-value:3.12e-8;SEC14L3/blood/p-value:9.54e-7;THOC5/thyroid/p-value:1.29e-5;RNF215/skeletal muscle/p-value:2.22e-8;CCDC157/unexposed skin/p-value:8.87e-7;CCDC157/sun exposed skin/p-value:2.28e-8;…	NA	CCDC157(hrem);RNF215(hrem);TBC1D10A(hre);GATSL3(he);RP1-130H16.18(hr);SF3A1(hr);SEC14L2(hr);RP4-539M6.19(he);MTMR3(r);OSBP2(r);DUSP18(r);GAL3ST1(r);THOC5(e);SEC14L3(e);NF2(e);MTFP1(e)	CCDC157(hrem);RNF215(hrem)	1	1	1	1	0	1	11.51	86	134794
rs11912350	rs4820006	22	30248027	31248027	57	13	0.0223868	0.33848	30744626	0.0126614	0.0023172	4.65e-08	547357	0.01	10.35	0.835	4.21	NA	intron variant(SF3A1)	NA	NA	NA	NA	NA	NA	CCDC157/pancreas/p-value:4.29e-7;THOC5/muscularis mucosae/p-value:3.76e-6;THOC5/lung/p-value:7.48e-7;CCDC157/lung/p-value:1.05e-5;RNF215/atrial appendage/p-value:8.82e-30;CCDC157/atrial appendage/p-value:4.54e-19;THOC5/tibial artery/p-value:1.78e-7;SEC14L3/blood/p-value:2.06e-6;THOC5/thyroid/p-value:1.75e-5;RNF215/skeletal muscle/p-value:3.89e-8;CCDC157/unexposed skin/p-value:6.04e-7;CCDC157/sun …	NA	CCDC157(hrem);RNF215(hrem);TBC1D10A(hre);GATSL3(he);RP1-130H16.18(hr);SF3A1(hr);SEC14L2(hr);RP4-539M6.19(he);MTMR3(r);OSBP2(r);DUSP18(r);GAL3ST1(r);THOC5(e);SEC14L3(e);NF2(e);MTFP1(e)	CCDC157(hrem);RNF215(hrem)	0	0	0	0	0	0	10.35	86	134794
rs11912350	rs737751	22	30248027	31248027	57	14	0.0223858	0.360866	30725274	-0.0126603	0.002317	4.66e-08	547324	0.002	2.994	0.12	0.441	NA	NA	NA	NA	NA	NA	NA	NA	CCDC157/pancreas/p-value:4.29e-7;TBC1D10A/adipocyte/p-value:2.16e-5;RNF215/blood/p-value:2.78e-10;RNF215/adipocyte/p-value:1.06e-13;THOC5/muscularis mucosae/p-value:2.59e-6;THOC5/lung/p-value:8.32e-7;RNF215/atrial appendage/p-value:8.88e-31;CCDC157/atrial appendage/p-value:1.08e-19;SEC14L3/blood/p-value:7.80e-7;THOC5/tibial artery/p-value:1.21e-7;THOC5/thyroid/p-value:1.04e-5;RNF215/skeletal musc…	NA	CCDC157(hrem);RNF215(hrem);TBC1D10A(hre);GATSL3(he);RP1-130H16.18(hr);SF3A1(hr);SEC14L2(hr);RP4-539M6.19(he);MTMR3(r);OSBP2(r);DUSP18(r);GAL3ST1(r);THOC5(e);SEC14L3(e);NF2(e);MTFP1(e)	CCDC157(hrem);RNF215(hrem)	0	0	0	0	0	0	2.994	86	134794
rs11912350	rs5763928	22	30248027	31248027	57	15	0.022244	0.38311	30678530	-0.0128764	0.0023575	4.71e-08	533701	0	1.896	-0.481	-2.54	NA	NA	NA	NA	NA	NA	NA	NA	CCDC157/pancreas/p-value:8.03e-7;TBC1D10A/adipocyte/p-value:3.27e-5;RNF215/blood/p-value:1.54e-10;RNF215/adipocyte/p-value:2.17e-13;THOC5/muscularis mucosae/p-value:5.05e-6;THOC5/lung/p-value:4.43e-7;RNF215/atrial appendage/p-value:7.46e-28;CCDC157/atrial appendage/p-value:5.55e-18;SEC14L3/blood/p-value:1.87e-7;THOC5/tibial artery/p-value:1.64e-8;THOC5/thyroid/p-value:4.62e-6;RNF215/skeletal musc…	NA	CCDC157(hrem);RNF215(hrem);TBC1D10A(hre);GATSL3(he);RP1-130H16.18(hr);SF3A1(hr);SEC14L2(hr);RP4-539M6.19(he);MTMR3(r);OSBP2(r);DUSP18(r);GAL3ST1(r);THOC5(e);SEC14L3(e);NF2(e);MTFP1(e)	CCDC157(hrem);RNF215(hrem)	0	0	0	0	0	0	1.896	86	134794
rs11912350	rs4820007	22	30248027	31248027	57	16	0.0222377	0.405348	30744658	-0.0126585	0.0023172	4.68e-08	547357	0	2.325	0.151	0.077	NA	intron variant(SF3A1)	NA	NA	NA	NA	NA	NA	CCDC157/pancreas/p-value:4.29e-7;THOC5/muscularis mucosae/p-value:3.76e-6;THOC5/lung/p-value:7.48e-7;CCDC157/lung/p-value:1.05e-5;RNF215/atrial appendage/p-value:8.82e-30;CCDC157/atrial appendage/p-value:4.54e-19;SEC14L3/blood/p-value:2.06e-6;THOC5/tibial artery/p-value:1.78e-7;THOC5/thyroid/p-value:1.75e-5;RNF215/skeletal muscle/p-value:3.89e-8;CCDC157/sun exposed skin/p-value:4.30e-8;CCDC157/un…	NA	CCDC157(hrem);RNF215(hrem);TBC1D10A(hre);GATSL3(he);RP1-130H16.18(hr);SF3A1(hr);SEC14L2(hr);RP4-539M6.19(he);MTMR3(r);OSBP2(r);DUSP18(r);GAL3ST1(r);THOC5(e);SEC14L3(e);NF2(e);MTFP1(e)	CCDC157(hrem);RNF215(hrem)	0	0	0	0	0	0	2.325	86	134794
rs11912350	rs7288947	22	30248027	31248027	57	17	0.0221762	0.427524	30745221	0.0126573	0.0023172	4.7e-08	547357	0	4.87	0.015	0.425	NA	intron variant(SF3A1)	NA	NA	NA	NA	NA	NA	CCDC157/pancreas/p-value:4.29e-7;TBC1D10A/adipocyte/p-value:2.38e-5;RNF215/blood/p-value:2.62e-10;RNF215/adipocyte/p-value:1.02e-13;THOC5/muscularis mucosae/p-value:3.76e-6;THOC5/lung/p-value:7.48e-7;CCDC157/lung/p-value:1.05e-5;RNF215/atrial appendage/p-value:8.82e-30;CCDC157/atrial appendage/p-value:4.54e-19;SEC14L3/blood/p-value:2.06e-6;THOC5/tibial artery/p-value:1.78e-7;THOC5/thyroid/p-value…	NA	CCDC157(hrem);RNF215(hrem);TBC1D10A(hre);GATSL3(he);RP1-130H16.18(hr);SF3A1(hr);SEC14L2(hr);RP4-539M6.19(he);MTMR3(r);OSBP2(r);DUSP18(r);GAL3ST1(r);THOC5(e);SEC14L3(e);NF2(e);MTFP1(e)	CCDC157(hrem);RNF215(hrem)	0	0	0	0	0	1	4.87	86	134794
rs11912350	rs28360656	22	30248027	31248027	57	18	0.0218707	0.449395	30717739	-0.0126448	0.002316	4.77e-08	547321	0.983	3.895	0.881	0.264	NA	intron variant(TBC1D10A)	NA	NA	NA	NA	NA	NA	CCDC157/pancreas/p-value:4.29e-7;THOC5/muscularis mucosae/p-value:2.59e-6;THOC5/lung/p-value:7.28e-7;RNF215/atrial appendage/p-value:7.80e-31;CCDC157/atrial appendage/p-value:1.11e-19;SEC14L3/blood/p-value:7.78e-7;THOC5/tibial artery/p-value:8.68e-8;THOC5/thyroid/p-value:1.07e-5;RNF215/skeletal muscle/p-value:2.51e-8;CCDC157/sun exposed skin/p-value:2.85e-8;CCDC157/unexposed skin/p-value:1.25e-6;…	NA	CCDC157(hrem);RNF215(hrem);TBC1D10A(hre);GATSL3(he);RP1-130H16.18(hr);SF3A1(hr);SEC14L2(hr);RP4-539M6.19(he);MTMR3(r);OSBP2(r);DUSP18(r);GAL3ST1(r);THOC5(e);SEC14L3(e);NF2(e);MTFP1(e)	CCDC157(hrem);RNF215(hrem)	0	0	0	0	0	0	3.895	86	134794
rs11912350	rs8136826	22	30248027	31248027	57	19	0.0217573	0.471152	30748274	-0.0126501	0.0023174	4.8e-08	547349	0.013	2.938	1.171	0.473	NA	intron variant(SF3A1)	NA	NA	NA	NA	NA	NA	CCDC157/pancreas/p-value:4.29e-7;THOC5/muscularis mucosae/p-value:3.76e-6;THOC5/lung/p-value:7.48e-7;CCDC157/lung/p-value:1.05e-5;RNF215/atrial appendage/p-value:8.82e-30;CCDC157/atrial appendage/p-value:4.54e-19;SEC14L3/blood/p-value:2.06e-6;THOC5/tibial artery/p-value:1.78e-7;THOC5/thyroid/p-value:1.75e-5;RNF215/skeletal muscle/p-value:3.89e-8;CCDC157/sun exposed skin/p-value:4.30e-8;CCDC157/un…	NA	CCDC157(hrem);RNF215(hrem);TBC1D10A(hre);GATSL3(he);RP1-130H16.18(hr);SF3A1(hr);SEC14L2(hr);RP4-539M6.19(he);MTMR3(r);OSBP2(r);DUSP18(r);GAL3ST1(r);THOC5(e);SEC14L3(e);NF2(e);MTFP1(e)	CCDC157(hrem);RNF215(hrem)	0	0	0	0	0	0	2.938	86	134794
rs11912350	rs35537171	22	30248027	31248027	57	20	0.021438	0.49259	30748403	-0.0126426	0.0023172	4.87e-08	547349	0	1.523	-1.451	-1.39	NA	intron variant(SF3A1)	NA	NA	NA	NA	NA	NA	CCDC157/pancreas/p-value:4.29e-7;THOC5/muscularis mucosae/p-value:3.76e-6;THOC5/lung/p-value:7.48e-7;CCDC157/lung/p-value:1.05e-5;RNF215/atrial appendage/p-value:8.82e-30;CCDC157/atrial appendage/p-value:4.54e-19;SEC14L3/blood/p-value:2.06e-6;THOC5/tibial artery/p-value:1.78e-7;THOC5/thyroid/p-value:1.75e-5;RNF215/skeletal muscle/p-value:3.89e-8;CCDC157/sun exposed skin/p-value:4.30e-8;CCDC157/un…	NA	CCDC157(hrem);RNF215(hrem);TBC1D10A(hre);GATSL3(he);RP1-130H16.18(hr);SF3A1(hr);SEC14L2(hr);RP4-539M6.19(he);MTMR3(r);OSBP2(r);DUSP18(r);GAL3ST1(r);THOC5(e);SEC14L3(e);NF2(e);MTFP1(e)	CCDC157(hrem);RNF215(hrem)	0	0	0	0	0	0	1.523	86	134794
rs11912350	rs13057861	22	30248027	31248027	57	21	0.021102	0.513692	30736559	0.0126325	0.0023166	4.95e-08	547361	0	2.605	-1.398	-5.19	NA	intron variant(SF3A1);non coding exon variant(SF3A1)	NA	NA	NA	NA	NA	NA	CCDC157/pancreas/p-value:4.29e-7;THOC5/muscularis mucosae/p-value:2.99e-6;THOC5/lung/p-value:7.91e-7;RNF215/atrial appendage/p-value:1.58e-30;CCDC157/atrial appendage/p-value:1.62e-19;SEC14L3/blood/p-value:1.21e-6;THOC5/tibial artery/p-value:1.46e-7;THOC5/thyroid/p-value:1.29e-5;RNF215/skeletal muscle/p-value:2.99e-8;CCDC157/sun exposed skin/p-value:3.68e-8;CCDC157/unexposed skin/p-value:8.38e-7;…	NA	CCDC157(hrem);RNF215(hrem);TBC1D10A(hre);GATSL3(he);RP1-130H16.18(hr);SF3A1(hr);SEC14L2(hr);RP4-539M6.19(he);MTMR3(r);OSBP2(r);DUSP18(r);GAL3ST1(r);THOC5(e);SEC14L3(e);NF2(e);MTFP1(e)	CCDC157(hrem);RNF215(hrem)	0	0	0	0	0	0	2.605	86	134794
rs11912350	rs1079227	22	30248027	31248027	57	22	0.0208829	0.534575	30699128	-0.0126188	0.0023149	5.01e-08	547360	0	0.274	-2.215	-0.97	NA	intron variant(TBC1D10A)	NA	NA	NA	NA	NA	SCHWANNOMATOSIS 1/MIM:162091/NF2;NEUROFIBROMATOSIS, TYPE II/MIM:101000/NF2;MESOTHELIOMA, MALIGNANT/MIM:156240/NF2	CCDC157/pancreas/p-value:1.85e-7;THOC5/muscularis mucosae/p-value:2.59e-6;THOC5/lung/p-value:4.69e-7;RNF215/atrial appendage/p-value:2.09e-30;CCDC157/atrial appendage/p-value:2.56e-19;SEC14L3/blood/p-value:7.12e-7;THOC5/tibial artery/p-value:3.06e-8;THOC5/thyroid/p-value:2.08e-5;RNF215/skeletal muscle/p-value:3.23e-8;CCDC157/sun exposed skin/p-value:1.95e-8;CCDC157/unexposed skin/p-value:1.32e-6;…	NA	CCDC157(hrem);RNF215(hrem);TBC1D10A(hre);GATSL3(he);RP1-130H16.18(hr);SF3A1(hr);SEC14L2(hr);RP4-539M6.19(he);MTMR3(r);OSBP2(r);DUSP18(r);GAL3ST1(r);THOC5(e);SEC14L3(e);NF2(e);MTFP1(e)	CCDC157(hrem);RNF215(hrem)	1	0	0	0	0	0	0.274	86	134794
rs11912350	rs740220	22	30248027	31248027	57	23	0.020441	0.555016	30734602	0.0126192	0.0023167	5.12e-08	547361	0	5.444	-1.009	-1.54	NA	intron variant(SF3A1)	NA	NA	NA	NA	NA	NA	CCDC157/pancreas/p-value:4.29e-7;TBC1D10A/adipocyte/p-value:2.16e-5;RNF215/blood/p-value:2.77e-10;RNF215/adipocyte/p-value:1.06e-13;THOC5/muscularis mucosae/p-value:2.59e-6;THOC5/lung/p-value:8.87e-7;RNF215/atrial appendage/p-value:9.94e-31;CCDC157/atrial appendage/p-value:1.09e-19;SEC14L3/blood/p-value:7.78e-7;THOC5/tibial artery/p-value:1.31e-7;THOC5/thyroid/p-value:1.02e-5;RNF215/skeletal musc…	NA	CCDC157(hrem);RNF215(hrem);TBC1D10A(hre);GATSL3(he);RP1-130H16.18(hr);SF3A1(hr);SEC14L2(hr);RP4-539M6.19(he);MTMR3(r);OSBP2(r);DUSP18(r);GAL3ST1(r);THOC5(e);SEC14L3(e);NF2(e);MTFP1(e)	CCDC157(hrem);RNF215(hrem)	0	0	0	0	0	0	5.444	86	134794
rs11912350	rs4390846	22	30248027	31248027	57	24	0.0202203	0.575236	30743401	-0.0126134	0.0023165	5.18e-08	547356	0	3.782	0.004	1.86	NA	intron variant(SF3A1)	NA	NA	NA	NA	NA	NA	CCDC157/pancreas/p-value:2.29e-7;TBC1D10A/adipocyte/p-value:2.38e-5;RNF215/blood/p-value:2.62e-10;RNF215/adipocyte/p-value:1.02e-13;THOC5/muscularis mucosae/p-value:1.44e-6;THOC5/lung/p-value:3.97e-7;CCDC157/lung/p-value:2.92e-6;RNF215/atrial appendage/p-value:1.25e-29;CCDC157/atrial appendage/p-value:4.54e-19;SEC14L3/blood/p-value:1.39e-6;THOC5/tibial artery/p-value:1.50e-7;THOC5/thyroid/p-value…	NA	CCDC157(hrem);RNF215(hrem);TBC1D10A(hre);GATSL3(he);RP1-130H16.18(hr);SF3A1(hr);SEC14L2(hr);RP4-539M6.19(he);MTMR3(r);OSBP2(r);DUSP18(r);GAL3ST1(r);THOC5(e);SEC14L3(e);NF2(e);MTFP1(e)	CCDC157(hrem);RNF215(hrem)	0	0	0	0	0	0	3.782	86	134794
rs11912350	rs2240420	22	30248027	31248027	57	25	0.0201814	0.595418	30731066	-0.0126131	0.0023166	5.19e-08	547342	0	1.039	-1.102	-2.43	NA	intron variant(SF3A1)	NA	NA	NA	NA	NA	NA	CCDC157/pancreas/p-value:4.29e-7;TBC1D10A/adipocyte/p-value:2.17e-5;RNF215/blood/p-value:2.77e-10;RNF215/adipocyte/p-value:1.06e-13;THOC5/muscularis mucosae/p-value:2.59e-6;THOC5/lung/p-value:8.87e-7;RNF215/atrial appendage/p-value:9.94e-31;CCDC157/atrial appendage/p-value:1.09e-19;SEC14L3/blood/p-value:7.78e-7;THOC5/tibial artery/p-value:1.31e-7;THOC5/thyroid/p-value:1.02e-5;RNF215/skeletal musc…	NA	CCDC157(hrem);RNF215(hrem);TBC1D10A(hre);GATSL3(he);RP1-130H16.18(hr);SF3A1(hr);SEC14L2(hr);RP4-539M6.19(he);MTMR3(r);OSBP2(r);DUSP18(r);GAL3ST1(r);THOC5(e);SEC14L3(e);NF2(e);MTFP1(e)	CCDC157(hrem);RNF215(hrem)	1	0	0	0	0	0	1.039	86	134794
rs11912350	rs7287175	22	30248027	31248027	57	26	0.0200511	0.615469	30707981	0.0126049	0.0023156	5.22e-08	547324	0.001	5.269	-0.312	0.235	NA	intron variant(TBC1D10A)	NA	NA	NA	NA	NA	NA	CCDC157/pancreas/p-value:4.29e-7;THOC5/muscularis mucosae/p-value:2.51e-6;THOC5/lung/p-value:6.12e-7;RNF215/atrial appendage/p-value:6.27e-31;CCDC157/atrial appendage/p-value:1.29e-19;THOC5/tibial artery/p-value:5.93e-8;SEC14L3/blood/p-value:7.99e-7;THOC5/thyroid/p-value:1.13e-5;RNF215/skeletal muscle/p-value:2.67e-8;CCDC157/unexposed skin/p-value:1.21e-6;CCDC157/sun exposed skin/p-value:2.34e-8;…	NA	CCDC157(hrem);RNF215(hrem);TBC1D10A(hre);GATSL3(he);RP1-130H16.18(hr);SF3A1(hr);SEC14L2(hr);RP4-539M6.19(he);MTMR3(r);OSBP2(r);DUSP18(r);GAL3ST1(r);THOC5(e);SEC14L3(e);NF2(e);MTFP1(e)	CCDC157(hrem);RNF215(hrem)	0	0	0	0	0	0	5.269	86	134794
rs11912350	rs17656850	22	30248027	31248027	57	27	0.0200334	0.635502	30705707	0.0126029	0.0023153	5.23e-08	547324	0.002	5.637	0.674	-2.22	NA	intron variant(TBC1D10A)	NA	NA	NA	NA	NA	NA	TBC1D10A/adipocyte/p-value:2.16e-5;RNF215/blood/p-value:2.78e-10;RNF215/adipocyte/p-value:1.06e-13;CCDC157/pancreas/p-value:4.29e-7;THOC5/muscularis mucosae/p-value:2.59e-6;THOC5/lung/p-value:5.78e-7;RNF215/atrial appendage/p-value:9.36e-31;CCDC157/atrial appendage/p-value:1.44e-19;THOC5/tibial artery/p-value:5.21e-8;SEC14L3/blood/p-value:7.78e-7;THOC5/thyroid/p-value:1.16e-5;RNF215/skeletal musc…	NA	CCDC157(hrem);RNF215(hrem);TBC1D10A(hre);GATSL3(he);RP1-130H16.18(hr);SF3A1(hr);SEC14L2(hr);RP4-539M6.19(he);MTMR3(r);OSBP2(r);DUSP18(r);GAL3ST1(r);THOC5(e);SEC14L3(e);NF2(e);MTFP1(e)	CCDC157(hrem);RNF215(hrem)	1	1	1	1	0	0	5.637	86	134794
rs11912350	rs5753060	22	30248027	31248027	57	28	0.0197002	0.655202	30712389	0.0125956	0.0023153	5.32e-08	547324	0	3.536	-1.128	-0.373	NA	intron variant(TBC1D10A)	NA	NA	NA	NA	NA	NA	CCDC157/pancreas/p-value:4.29e-7;THOC5/muscularis mucosae/p-value:2.59e-6;THOC5/lung/p-value:6.64e-7;RNF215/atrial appendage/p-value:7.83e-31;CCDC157/atrial appendage/p-value:1.19e-19;SEC14L3/blood/p-value:7.78e-7;THOC5/tibial artery/p-value:7.10e-8;THOC5/thyroid/p-value:1.10e-5;RNF215/skeletal muscle/p-value:2.54e-8;CCDC157/sun exposed skin/p-value:2.63e-8;CCDC157/unexposed skin/p-value:1.29e-6;…	NA	CCDC157(hrem);RNF215(hrem);TBC1D10A(hre);GATSL3(he);RP1-130H16.18(hr);SF3A1(hr);SEC14L2(hr);RP4-539M6.19(he);MTMR3(r);OSBP2(r);DUSP18(r);GAL3ST1(r);THOC5(e);SEC14L3(e);NF2(e);MTFP1(e)	CCDC157(hrem);RNF215(hrem)	0	0	0	0	0	0	3.536	86	134794
rs11912350	rs5749063	22	30248027	31248027	57	29	0.0194981	0.6747	30730711	-0.0125981	0.0023166	5.38e-08	547342	0	0.078	-5.292	-7.04	NA	intron variant(SF3A1)	NA	NA	NA	NA	NA	NA	CCDC157/pancreas/p-value:4.29e-7;TBC1D10A/adipocyte/p-value:2.16e-5;RNF215/blood/p-value:2.77e-10;RNF215/adipocyte/p-value:1.06e-13;THOC5/muscularis mucosae/p-value:2.59e-6;THOC5/lung/p-value:8.87e-7;RNF215/atrial appendage/p-value:9.94e-31;CCDC157/atrial appendage/p-value:1.09e-19;SEC14L3/blood/p-value:7.78e-7;THOC5/tibial artery/p-value:1.31e-7;THOC5/thyroid/p-value:1.02e-5;RNF215/skeletal musc…	NA	CCDC157(hrem);RNF215(hrem);TBC1D10A(hre);GATSL3(he);RP1-130H16.18(hr);SF3A1(hr);SEC14L2(hr);RP4-539M6.19(he);MTMR3(r);OSBP2(r);DUSP18(r);GAL3ST1(r);THOC5(e);SEC14L3(e);NF2(e);MTFP1(e)	CCDC157(hrem);RNF215(hrem)	0	0	0	0	0	0	0.078	86	134794
rs11912350	rs17657174	22	30248027	31248027	57	30	0.0194802	0.694181	30731387	-0.0125977	0.0023166	5.39e-08	547342	0	3.221	-0.778	-1.47	NA	intron variant(SF3A1)	NA	NA	NA	NA	NA	NA	CCDC157/pancreas/p-value:4.29e-7;TBC1D10A/adipocyte/p-value:2.16e-5;RNF215/blood/p-value:2.77e-10;RNF215/adipocyte/p-value:1.06e-13;THOC5/muscularis mucosae/p-value:2.59e-6;THOC5/lung/p-value:8.87e-7;RNF215/atrial appendage/p-value:9.94e-31;CCDC157/atrial appendage/p-value:1.09e-19;SEC14L3/blood/p-value:7.78e-7;THOC5/tibial artery/p-value:1.31e-7;THOC5/thyroid/p-value:1.02e-5;RNF215/skeletal musc…	NA	CCDC157(hrem);RNF215(hrem);TBC1D10A(hre);GATSL3(he);RP1-130H16.18(hr);SF3A1(hr);SEC14L2(hr);RP4-539M6.19(he);MTMR3(r);OSBP2(r);DUSP18(r);GAL3ST1(r);THOC5(e);SEC14L3(e);NF2(e);MTFP1(e)	CCDC157(hrem);RNF215(hrem)	0	0	0	0	0	0	3.221	86	134794
rs11912350	rs5753061	22	30248027	31248027	57	31	0.0194752	0.713656	30713338	0.0125906	0.0023153	5.39e-08	547324	0.027	2.542	0.365	-1.08	NA	intron variant(TBC1D10A)	NA	NA	NA	NA	NA	NA	CCDC157/pancreas/p-value:4.29e-7;THOC5/muscularis mucosae/p-value:2.59e-6;THOC5/lung/p-value:6.74e-7;RNF215/atrial appendage/p-value:7.78e-31;CCDC157/atrial appendage/p-value:1.17e-19;SEC14L3/blood/p-value:7.78e-7;THOC5/tibial artery/p-value:7.36e-8;THOC5/thyroid/p-value:1.10e-5;RNF215/skeletal muscle/p-value:2.54e-8;CCDC157/sun exposed skin/p-value:2.67e-8;CCDC157/unexposed skin/p-value:1.28e-6;…	NA	CCDC157(hrem);RNF215(hrem);TBC1D10A(hre);GATSL3(he);RP1-130H16.18(hr);SF3A1(hr);SEC14L2(hr);RP4-539M6.19(he);MTMR3(r);OSBP2(r);DUSP18(r);GAL3ST1(r);THOC5(e);SEC14L3(e);NF2(e);MTFP1(e)	CCDC157(hrem);RNF215(hrem)	1	0	0	0	0	0	2.542	86	134794
rs11912350	rs13053595	22	30248027	31248027	57	32	0.0193338	0.73299	30721701	-0.0125928	0.0023163	5.43e-08	547324	0	9.827	-0.26	-2.15	NA	intron variant(TBC1D10A)	NA	NA	NA	NA	NA	NA	CCDC157/pancreas/p-value:4.29e-7;THOC5/muscularis mucosae/p-value:2.59e-6;THOC5/lung/p-value:7.13e-7;RNF215/atrial appendage/p-value:7.46e-31;CCDC157/atrial appendage/p-value:1.18e-19;THOC5/tibial artery/p-value:9.91e-8;SEC14L3/blood/p-value:7.58e-7;THOC5/thyroid/p-value:1.09e-5;RNF215/skeletal muscle/p-value:2.53e-8;CCDC157/unexposed skin/p-value:1.31e-6;CCDC157/sun exposed skin/p-value:3.14e-8;…	NA	CCDC157(hrem);RNF215(hrem);TBC1D10A(hre);GATSL3(he);RP1-130H16.18(hr);SF3A1(hr);SEC14L2(hr);RP4-539M6.19(he);MTMR3(r);OSBP2(r);DUSP18(r);GAL3ST1(r);THOC5(e);SEC14L3(e);NF2(e);MTFP1(e)	CCDC157(hrem);RNF215(hrem)	0	0	0	0	0	0	9.827	86	134794
rs11912350	rs11913885	22	30248027	31248027	57	33	0.0191647	0.752154	30747064	0.012611	0.0023204	5.48e-08	547357	0.003	0.964	-0.075	-0.78	NA	intron variant(SF3A1)	NA	NA	NA	NA	NA	NA	CCDC157/pancreas/p-value:7.11e-7;THOC5/muscularis mucosae/p-value:3.77e-6;THOC5/lung/p-value:7.15e-7;CCDC157/lung/p-value:9.60e-6;RNF215/atrial appendage/p-value:2.82e-29;CCDC157/atrial appendage/p-value:3.01e-19;THOC5/tibial artery/p-value:1.83e-7;SEC14L3/blood/p-value:1.95e-6;THOC5/thyroid/p-value:1.99e-5;RNF215/skeletal muscle/p-value:3.91e-8;CCDC157/unexposed skin/p-value:5.56e-7;CCDC157/sun …	NA	CCDC157(hrem);RNF215(hrem);TBC1D10A(hre);GATSL3(he);RP1-130H16.18(hr);SF3A1(hr);SEC14L2(hr);RP4-539M6.19(he);MTMR3(r);OSBP2(r);DUSP18(r);GAL3ST1(r);THOC5(e);SEC14L3(e);NF2(e);MTFP1(e)	CCDC157(hrem);RNF215(hrem)	0	0	0	0	0	0	0.964	86	134794
rs11912350	rs17730538	22	30248027	31248027	57	34	0.0191375	0.771292	30734716	0.0125905	0.0023167	5.49e-08	547361	0	2.834	-0.802	-5.54	NA	intron variant(SF3A1)	NA	NA	NA	NA	NA	NA	CCDC157/pancreas/p-value:4.29e-7;THOC5/muscularis mucosae/p-value:2.59e-6;THOC5/lung/p-value:8.87e-7;RNF215/atrial appendage/p-value:9.94e-31;CCDC157/atrial appendage/p-value:1.09e-19;THOC5/tibial artery/p-value:1.31e-7;SEC14L3/blood/p-value:7.78e-7;THOC5/thyroid/p-value:1.02e-5;RNF215/skeletal muscle/p-value:2.49e-8;CCDC157/unexposed skin/p-value:1.22e-6;CCDC157/sun exposed skin/p-value:3.42e-8;…	NA	CCDC157(hrem);RNF215(hrem);TBC1D10A(hre);GATSL3(he);RP1-130H16.18(hr);SF3A1(hr);SEC14L2(hr);RP4-539M6.19(he);MTMR3(r);OSBP2(r);DUSP18(r);GAL3ST1(r);THOC5(e);SEC14L3(e);NF2(e);MTFP1(e)	CCDC157(hrem);RNF215(hrem)	0	0	0	0	0	0	2.834	86	134794
rs11912350	rs4823089	22	30248027	31248027	57	35	0.0188993	0.790191	30700607	-0.0125845	0.0023166	5.56e-08	546427	0.021	9.467	-0.791	-1.89	NA	synonymous variant(TBC1D10A);non coding exon variant(TBC1D10A);5 prime UTR variant(TBC1D10A);intron variant(TBC1D10A)	NA	NA	NA	NA	NA	SCHWANNOMATOSIS 1/MIM:162091/NF2;NEUROFIBROMATOSIS, TYPE II/MIM:101000/NF2;MESOTHELIOMA, MALIGNANT/MIM:156240/NF2	CCDC157/pancreas/p-value:1.85e-7;TBC1D10A/adipocyte/p-value:2.16e-5;RNF215/blood/p-value:2.78e-10;RNF215/adipocyte/p-value:1.06e-13;THOC5/muscularis mucosae/p-value:2.59e-6;THOC5/lung/p-value:4.68e-7;RNF215/atrial appendage/p-value:2.09e-30;CCDC157/atrial appendage/p-value:2.55e-19;SEC14L3/blood/p-value:7.13e-7;THOC5/tibial artery/p-value:3.06e-8;THOC5/thyroid/p-value:2.08e-5;RNF215/skeletal musc…	NA	CCDC157(hrem);RNF215(hrem);TBC1D10A(hre);GATSL3(he);RP1-130H16.18(hr);SF3A1(hr);SEC14L2(hr);RP4-539M6.19(he);MTMR3(r);OSBP2(r);DUSP18(r);GAL3ST1(r);THOC5(e);SEC14L3(e);NF2(e);MTFP1(e)	CCDC157(hrem);RNF215(hrem)	1	0	1	1	0	0	9.467	86	134794
rs11912350	rs5753069	22	30248027	31248027	57	36	0.018714	0.808905	30726156	-0.0125904	0.0023185	5.62e-08	547324	0.002	0.413	-0.522	0.569	NA	NA	NA	NA	NA	NA	NA	NA	CCDC157/pancreas/p-value:5.23e-7;THOC5/muscularis mucosae/p-value:2.16e-5;CCDC157/spleen/p-value:1.85e-6;THOC5/lung/p-value:6.41e-6;GATSL3/tibial nerve/p-value:4.91e-7;THOC5/tibial nerve/p-value:1.61e-5;RNF215/tibial nerve/p-value:3.51e-6;RNF215/atrial appendage/p-value:7.91e-27;CCDC157/atrial appendage/p-value:1.07e-17;THOC5/tibial artery/p-value:4.81e-7;SEC14L3/blood/p-value:6.84e-8;CCDC157/tes…	NA	CCDC157(hrem);RNF215(hrem);TBC1D10A(hre);GATSL3(he);RP1-130H16.18(hr);SF3A1(hr);SEC14L2(hr);RP4-539M6.19(he);MTMR3(r);OSBP2(r);DUSP18(r);GAL3ST1(r);THOC5(e);SEC14L3(e);NF2(e);MTFP1(e)	CCDC157(hrem);RNF215(hrem)	0	0	0	0	0	0	0.413	86	134794
rs11912350	rs5749062	22	30248027	31248027	57	37	0.018268	0.827173	30721000	-0.0125627	0.0023153	5.77e-08	547323	0.054	2.625	0.792	0.5	NA	intron variant(TBC1D10A)	NA	NA	NA	NA	NA	NA	CCDC157/pancreas/p-value:4.29e-7;THOC5/muscularis mucosae/p-value:2.59e-6;THOC5/lung/p-value:7.71e-7;RNF215/atrial appendage/p-value:8.10e-31;CCDC157/atrial appendage/p-value:1.09e-19;THOC5/tibial artery/p-value:9.80e-8;SEC14L3/blood/p-value:7.78e-7;THOC5/thyroid/p-value:1.06e-5;RNF215/skeletal muscle/p-value:2.50e-8;CCDC157/unexposed skin/p-value:1.24e-6;CCDC157/sun exposed skin/p-value:3.00e-8;…	NA	CCDC157(hrem);RNF215(hrem);TBC1D10A(hre);GATSL3(he);RP1-130H16.18(hr);SF3A1(hr);SEC14L2(hr);RP4-539M6.19(he);MTMR3(r);OSBP2(r);DUSP18(r);GAL3ST1(r);THOC5(e);SEC14L3(e);NF2(e);MTFP1(e)	CCDC157(hrem);RNF215(hrem)	0	0	0	0	0	0	2.625	86	134794
rs11912350	rs5753058	22	30248027	31248027	57	38	0.0175581	0.844731	30683285	-0.0125727	0.0023204	6.02e-08	547291	0	14.32	-0.083	-5.39	NA	intron variant(RP1-130H16.18);intron variant(GATSL3);non coding exon variant(GATSL3)	NA	NA	NA	NA	NA	NA	CCDC157/pancreas/p-value:4.01e-7;THOC5/muscularis mucosae/p-value:3.09e-6;THOC5/lung/p-value:2.19e-7;RNF215/atrial appendage/p-value:1.65e-30;CCDC157/atrial appendage/p-value:2.59e-19;THOC5/tibial artery/p-value:2.78e-8;SEC14L3/blood/p-value:9.91e-7;THOC5/thyroid/p-value:1.16e-5;RNF215/skeletal muscle/p-value:1.90e-8;CCDC157/unexposed skin/p-value:8.28e-7;CCDC157/sun exposed skin/p-value:1.93e-8;…	NA	CCDC157(hrem);RNF215(hrem);TBC1D10A(hre);GATSL3(he);RP1-130H16.18(hr);SF3A1(hr);SEC14L2(hr);RP4-539M6.19(he);MTMR3(r);OSBP2(r);DUSP18(r);GAL3ST1(r);THOC5(e);SEC14L3(e);NF2(e);MTFP1(e)	CCDC157(hrem);RNF215(hrem)	1	0	0	1	0	0	14.32	86	134794
rs11912350	rs56300819	22	30248027	31248027	57	39	0.0166671	0.861398	30679303	-0.0125659	0.0023234	6.36e-08	547274	0.011	4.497	1.169	2.66	NA	NA	NA	NA	NA	NA	NA	NA	CCDC157/pancreas/p-value:3.65e-7;THOC5/muscularis mucosae/p-value:3.97e-6;THOC5/lung/p-value:4.30e-7;RNF215/atrial appendage/p-value:1.74e-30;CCDC157/atrial appendage/p-value:2.27e-19;THOC5/tibial artery/p-value:2.38e-8;SEC14L3/blood/p-value:8.56e-7;THOC5/thyroid/p-value:1.01e-5;RNF215/skeletal muscle/p-value:2.01e-8;CCDC157/unexposed skin/p-value:1.25e-6;CCDC157/sun exposed skin/p-value:1.50e-8;…	NA	CCDC157(hrem);RNF215(hrem);TBC1D10A(hre);GATSL3(he);RP1-130H16.18(hr);SF3A1(hr);SEC14L2(hr);RP4-539M6.19(he);MTMR3(r);OSBP2(r);DUSP18(r);GAL3ST1(r);THOC5(e);SEC14L3(e);NF2(e);MTFP1(e)	CCDC157(hrem);RNF215(hrem)	0	0	0	0	0	0	4.497	86	134794
rs11912350	rs5753073	22	30248027	31248027	57	40	0.016508	0.877906	30728884	-0.0125355	0.0023185	6.42e-08	546408	0.259	7.712	0.501	0.0777	NA	3 prime UTR variant(SF3A1)	NA	NA	NA	NA	NA	NA	CCDC157/pancreas/p-value:4.29e-7;THOC5/muscularis mucosae/p-value:2.59e-6;THOC5/lung/p-value:3.33e-7;CCDC157/lung/p-value:1.20e-5;RNF215/atrial appendage/p-value:9.94e-31;CCDC157/atrial appendage/p-value:1.09e-19;SEC14L3/blood/p-value:4.63e-7;THOC5/tibial artery/p-value:3.23e-8;THOC5/thyroid/p-value:6.17e-6;RNF215/skeletal muscle/p-value:1.74e-8;CCDC157/sun exposed skin/p-value:3.80e-8;CCDC157/un…	NA	CCDC157(hrem);RNF215(hrem);TBC1D10A(hre);GATSL3(he);RP1-130H16.18(hr);SF3A1(hr);SEC14L2(hr);RP4-539M6.19(he);MTMR3(r);OSBP2(r);DUSP18(r);GAL3ST1(r);THOC5(e);SEC14L3(e);NF2(e);MTFP1(e)	CCDC157(hrem);RNF215(hrem)	1	0	0	0	0	0	7.712	86	134794
rs11912350	rs5753070	22	30248027	31248027	57	41	0.0160506	0.893957	30726386	0.0125205	0.002318	6.61e-08	547324	0.001	3.775	0.649	0.54	NA	NA	NA	NA	NA	NA	NA	NA	CCDC157/pancreas/p-value:2.16e-7;CCDC157/stomach/p-value:7.23e-6;THOC5/muscularis mucosae/p-value:2.16e-5;CCDC157/spleen/p-value:1.85e-6;THOC5/lung/p-value:6.43e-6;GATSL3/tibial nerve/p-value:4.88e-7;RNF215/tibial nerve/p-value:1.33e-6;RNF215/atrial appendage/p-value:2.60e-29;CCDC157/atrial appendage/p-value:4.93e-19;THOC5/tibial artery/p-value:5.98e-7;SEC14L3/blood/p-value:3.84e-7;CCDC157/testis…	NA	CCDC157(hrem);RNF215(hrem);TBC1D10A(hre);GATSL3(he);RP1-130H16.18(hr);SF3A1(hr);SEC14L2(hr);RP4-539M6.19(he);MTMR3(r);OSBP2(r);DUSP18(r);GAL3ST1(r);THOC5(e);SEC14L3(e);NF2(e);MTFP1(e)	CCDC157(hrem);RNF215(hrem)	0	0	0	0	0	0	3.775	86	134794
rs12714144	rs12714144	2	85254578	86254578	9	1	0.194474	0.194474	85754578	0.0224637	0.0029873	5.49e-14	547277	0.003	0.492	-0.333	-0.918	NA	NA	NA	NA	NA	NA	NA	VITAMIN K-DEPENDENT CLOTTING FACTORS, COMBINED DEFICIENCY OF, [...]/MIM:277450/GGCX;PSEUDOXANTHOMA ELASTICUM-LIKE DISORDER WITH MULTIPLE COAGULATION [...]/MIM:610842/GGCX	GGCX/muscularis mucosae/p-value:1.93e-7;GGCX/tibial nerve/p-value:5.20e-10;GGCX/blood/p-value:1.21e-7;VAMP5/blood/p-value:6.81e-8;GGCX/tibial artery/p-value:1.23e-9;VAMP5/esophagus mucosa/p-value:5.95e-6;GGCX/thyroid/p-value:5.44e-8;GGCX/testis/p-value:8.44e-7;GGCX/cerebellum/p-value:4.25e-8;GGCX/EBV lymphocytes/p-value:6.22e-7;GGCX/sun exposed skin/p-value:1.83e-8;GGCX/aorta/p-value:9.03e-9;VAMP…	NA	VAMP8(hre);GGCX(he);VAMP5(he);MAT2A(h);AC016753.2(h)	VAMP8(hre)	0	0	0	0	0	0	0.492	60	72598
rs12714144	rs13431962	2	85254578	86254578	9	2	0.0789794	0.273454	85752707	0.0221944	0.0030013	1.41e-13	547278	0.007	2.773	0.607	0.158	NA	NA	NA	NA	NA	NA	NA	VITAMIN K-DEPENDENT CLOTTING FACTORS, COMBINED DEFICIENCY OF, [...]/MIM:277450/GGCX;PSEUDOXANTHOMA ELASTICUM-LIKE DISORDER WITH MULTIPLE COAGULATION [...]/MIM:610842/GGCX	GGCX/muscularis mucosae/p-value:1.01e-7;GGCX/tibial nerve/p-value:4.88e-12;GGCX/blood/p-value:5.03e-8;VAMP5/blood/p-value:4.71e-10;GGCX/tibial artery/p-value:7.74e-11;VAMP5/esophagus mucosa/p-value:5.62e-7;GGCX/thyroid/p-value:1.65e-8;GGCX/testis/p-value:2.95e-9;GGCX/cerebellum/p-value:5.28e-8;GGCX/sun exposed skin/p-value:1.24e-10;GGCX/aorta/p-value:3.09e-9	NA	VAMP8(hre);GGCX(he);VAMP5(he);MAT2A(h);AC016753.2(h)	VAMP8(hre)	0	0	0	0	0	0	2.773	60	72598
rs12714144	rs34824628	2	85254578	86254578	9	3	0.0772144	0.350668	85753888	-0.0221668	0.0029989	1.45e-13	547267	0	1.345	-0.865	-3.1	NA	NA	NA	NA	NA	NA	NA	VITAMIN K-DEPENDENT CLOTTING FACTORS, COMBINED DEFICIENCY OF, [...]/MIM:277450/GGCX;PSEUDOXANTHOMA ELASTICUM-LIKE DISORDER WITH MULTIPLE COAGULATION [...]/MIM:610842/GGCX	GGCX/muscularis mucosae/p-value:9.08e-8;GGCX/tibial nerve/p-value:4.85e-12;GGCX/blood/p-value:4.83e-8;VAMP5/blood/p-value:4.56e-10;GGCX/tibial artery/p-value:7.22e-11;VAMP5/esophagus mucosa/p-value:6.11e-7;GGCX/thyroid/p-value:1.63e-8;GGCX/testis/p-value:2.77e-9;GGCX/cerebellum/p-value:5.34e-8;GGCX/EBV lymphocytes/p-value:6.76e-6;GGCX/sun exposed skin/p-value:1.20e-10;GGCX/aorta/p-value:2.94e-9	NA	VAMP8(hre);GGCX(he);VAMP5(he);MAT2A(h);AC016753.2(h)	VAMP8(hre)	0	0	0	0	0	0	1.345	60	72598
rs12714144	rs28800839	2	85254578	86254578	9	4	0.0740628	0.424731	85757616	-0.0221214	0.0029952	1.52e-13	547298	0.284	5.986	0.376	0	NA	NA	NA	NA	NA	NA	NA	VITAMIN K-DEPENDENT CLOTTING FACTORS, COMBINED DEFICIENCY OF, [...]/MIM:277450/GGCX;PSEUDOXANTHOMA ELASTICUM-LIKE DISORDER WITH MULTIPLE COAGULATION [...]/MIM:610842/GGCX	GGCX/muscularis mucosae/p-value:3.98e-7;GGCX/tibial nerve/p-value:3.16e-10;GGCX/blood/p-value:3.81e-8;VAMP5/blood/p-value:1.72e-7;GGCX/tibial artery/p-value:5.28e-10;GGCX/esophagus mucosa/p-value:3.36e-6;GGCX/thyroid/p-value:5.91e-9;GGCX/testis/p-value:1.75e-6;GGCX/cerebellum/p-value:6.40e-8;GGCX/EBV lymphocytes/p-value:4.74e-7;GGCX/transverse colon/p-value:5.79e-6;GGCX/sun exposed skin/p-value:3…	NA	VAMP8(hre);GGCX(he);VAMP5(he);MAT2A(h);AC016753.2(h)	VAMP8(hre)	0	0	0	0	0	0	5.986	60	72598
rs12714144	rs13408713	2	85254578	86254578	9	5	0.057387	0.482118	85758299	-0.0220242	0.0029966	1.99e-13	546364	0.051	11.62	0.685	1.64	NA	NA	NA	NA	NA	NA	NA	VITAMIN K-DEPENDENT CLOTTING FACTORS, COMBINED DEFICIENCY OF, [...]/MIM:277450/GGCX;PSEUDOXANTHOMA ELASTICUM-LIKE DISORDER WITH MULTIPLE COAGULATION [...]/MIM:610842/GGCX	GGCX/muscularis mucosae/p-value:1.95e-7;GGCX/tibial nerve/p-value:2.49e-10;GGCX/tibial artery/p-value:5.27e-10;GGCX/blood/p-value:6.21e-8;VAMP5/blood/p-value:1.40e-7;GGCX/thyroid/p-value:8.73e-9;GGCX/esophagus mucosa/p-value:6.90e-6;VAMP5/esophagus mucosa/p-value:8.97e-6;GGCX/testis/p-value:1.22e-6;GGCX/transverse colon/p-value:1.00e-5;GGCX/EBV lymphocytes/p-value:1.67e-6;GGCX/cerebellum/p-value:…	NA	VAMP8(hre);GGCX(he);VAMP5(he);MAT2A(h);AC016753.2(h)	VAMP8(hre)	1	1	1	1	0	0	11.62	60	72598
rs12714144	rs10202828	2	85254578	86254578	9	6	0.0235446	0.505663	85762675	-0.0217202	0.003007	5.07e-13	547347	0	3.452	0.221	1.33	NA	NA	NA	NA	NA	NA	NA	VITAMIN K-DEPENDENT CLOTTING FACTORS, COMBINED DEFICIENCY OF, [...]/MIM:277450/GGCX;PSEUDOXANTHOMA ELASTICUM-LIKE DISORDER WITH MULTIPLE COAGULATION [...]/MIM:610842/GGCX	GGCX/blood/p-value:4.34e-5;VAMP5/blood/p-value:2.47e-19;VAMP8/blood/p-value:6.01e-10;GGCX/muscularis mucosae/p-value:2.66e-7;GGCX/coronary artery/p-value:6.09e-6;GGCX/tibial nerve/p-value:1.91e-10;GGCX/blood/p-value:6.76e-8;VAMP5/blood/p-value:4.04e-11;GGCX/tibial artery/p-value:1.01e-9;GGCX/esophagus mucosa/p-value:1.69e-5;VAMP5/esophagus mucosa/p-value:1.28e-5;GGCX/thyroid/p-value:2.53e-9;GGCX/…	NA	VAMP8(hre);GGCX(he);VAMP5(he);MAT2A(h);AC016753.2(h)	VAMP8(hre)	0	0	0	0	0	0	3.452	60	72598
rs12714144	rs13387999	2	85254578	86254578	9	7	0.0182233	0.523886	85812074	-0.020443	0.0028472	6.97e-13	547316	0	9.876	-0.047	0.386	NA	intron variant(VAMP5)	NA	NA	NA	NA	NA	VITAMIN K-DEPENDENT CLOTTING FACTORS, COMBINED DEFICIENCY OF, [...]/MIM:277450/GGCX;PSEUDOXANTHOMA ELASTICUM-LIKE DISORDER WITH MULTIPLE COAGULATION [...]/MIM:610842/GGCX	GGCX/muscularis mucosae/p-value:1.08e-7;GGCX/lung/p-value:2.73e-6;GGCX/transformed fibroblasts/p-value:8.16e-6;GGCX/tibial artery/p-value:2.04e-14;GGCX/blood/p-value:5.15e-10;VAMP5/blood/p-value:2.20e-8;GGCX/thyroid/p-value:2.80e-10;GGCX/skeletal muscle/p-value:6.98e-6;GGCX/transverse colon/p-value:4.27e-7;GGCX/EBV lymphocytes/p-value:5.75e-6;GGCX/sun exposed skin/p-value:1.93e-12;GGCX/aorta/p-va…	NA	VAMP8(hre);VAMP5(hre);MAT2A(hr);GGCX(he);AC016753.2(h);TMEM150A(r);SFTPB(r);SH2D6(r);CAPG(r);USP39(r);TGOLN2(r);ATOH8(e)	VAMP8(hre);VAMP5(hre)	1	1	0	0	0	1	9.876	60	72598
rs12714144	rs62165899	2	85254578	86254578	9	8	0.0157172	0.539603	85772628	-0.0215535	0.0030082	7.79e-13	547360	0.003	4.05	0.317	0.935	NA	3 prime UTR variant(GGCX)	NA	NA	NA	NA	NA	VITAMIN K-DEPENDENT CLOTTING FACTORS, COMBINED DEFICIENCY OF, [...]/MIM:277450/GGCX;PSEUDOXANTHOMA ELASTICUM-LIKE DISORDER WITH MULTIPLE COAGULATION [...]/MIM:610842/GGCX	GGCX/muscularis mucosae/p-value:2.28e-7;GGCX/tibial nerve/p-value:3.00e-10;GGCX/coronary artery/p-value:5.03e-6;GGCX/tibial artery/p-value:1.13e-9;GGCX/blood/p-value:6.80e-8;VAMP5/blood/p-value:3.92e-11;GGCX/thyroid/p-value:2.57e-9;GGCX/esophagus mucosa/p-value:1.79e-5;VAMP5/esophagus mucosa/p-value:1.20e-5;GGCX/testis/p-value:4.53e-10;GGCX/skeletal muscle/p-value:1.27e-5;GGCX/EBV lymphocytes/p-v…	NA	VAMP8(hre);GGCX(he);VAMP5(he);MAT2A(h);AC016753.2(h)	VAMP8(hre)	1	1	0	0	0	0	4.05	60	72598
rs12714144	rs12714146	2	85254578	86254578	9	9	0.0155055	0.555109	85791852	0.0215454	0.0030079	7.9e-13	547348	0.089	3.777	-1.154	0.113	NA	intron variant(VAMP8)	NA	NA	NA	NA	NA	VITAMIN K-DEPENDENT CLOTTING FACTORS, COMBINED DEFICIENCY OF, [...]/MIM:277450/GGCX;PSEUDOXANTHOMA ELASTICUM-LIKE DISORDER WITH MULTIPLE COAGULATION [...]/MIM:610842/GGCX	GGCX/muscularis mucosae/p-value:1.96e-7;GGCX/tibial nerve/p-value:4.43e-8;GGCX/coronary artery/p-value:7.14e-6;GGCX/tibial artery/p-value:9.11e-9;GGCX/blood/p-value:9.93e-8;VAMP5/blood/p-value:3.50e-11;GGCX/thyroid/p-value:3.29e-9;VAMP5/esophagus mucosa/p-value:3.08e-6;GGCX/testis/p-value:2.08e-9;GGCX/EBV lymphocytes/p-value:6.50e-6;GGCX/cerebellum/p-value:1.60e-7;GGCX/sun exposed skin/p-value:1.…	NA	VAMP8(hre);GGCX(he);VAMP5(he);MAT2A(h);AC016753.2(h)	VAMP8(hre)	0	0	0	0	0	0	3.777	60	72598
rs12714144	rs13406935	2	85254578	86254578	9	10	0.0141573	0.569266	85776008	0.0215086	0.0030083	8.69e-13	547360	0.072	10.62	0.951	-0.172	NA	3 prime UTR variant(GGCX);intron variant(GGCX)	NA	NA	NA	NA	NA	VITAMIN K-DEPENDENT CLOTTING FACTORS, COMBINED DEFICIENCY OF, [...]/MIM:277450/GGCX;PSEUDOXANTHOMA ELASTICUM-LIKE DISORDER WITH MULTIPLE COAGULATION [...]/MIM:610842/GGCX	GGCX/blood/p-value:4.38e-5;VAMP5/blood/p-value:2.08e-19;VAMP8/blood/p-value:6.74e-10;GGCX/muscularis mucosae/p-value:2.28e-7;GGCX/tibial nerve/p-value:3.00e-10;GGCX/coronary artery/p-value:5.03e-6;GGCX/tibial artery/p-value:1.13e-9;GGCX/blood/p-value:6.80e-8;VAMP5/blood/p-value:3.92e-11;GGCX/thyroid/p-value:2.57e-9;GGCX/esophagus mucosa/p-value:1.79e-5;VAMP5/esophagus mucosa/p-value:1.20e-5;GGCX/…	NA	VAMP8(hre);GGCX(he);VAMP5(he);MAT2A(h);AC016753.2(h)	VAMP8(hre)	0	0	0	0	0	0	10.62	60	72598
rs12714144	rs55892665	2	85254578	86254578	9	11	0.0139086	0.583174	85802754	0.0215234	0.0030114	8.84e-13	547361	0	1.818	-1.175	0	NA	intron variant(VAMP8)	NA	NA	NA	NA	NA	VITAMIN K-DEPENDENT CLOTTING FACTORS, COMBINED DEFICIENCY OF, [...]/MIM:277450/GGCX;PSEUDOXANTHOMA ELASTICUM-LIKE DISORDER WITH MULTIPLE COAGULATION [...]/MIM:610842/GGCX	GGCX/muscularis mucosae/p-value:2.27e-7;GGCX/tibial nerve/p-value:5.77e-10;GGCX/coronary artery/p-value:2.76e-6;GGCX/transformed fibroblasts/p-value:9.71e-6;GGCX/tibial artery/p-value:3.64e-8;GGCX/blood/p-value:3.15e-7;VAMP5/blood/p-value:1.05e-10;GGCX/thyroid/p-value:2.18e-9;VAMP5/esophagus mucosa/p-value:5.00e-6;GGCX/testis/p-value:5.49e-10;GGCX/skeletal muscle/p-value:1.45e-5;GGCX/cerebellum/p…	NA	VAMP8(hre);GGCX(he);VAMP5(he);MAT2A(h);AC016753.2(h)	VAMP8(hre)	0	0	0	0	0	0	1.818	60	72598
rs12714144	rs10179904	2	85254578	86254578	9	12	0.0134742	0.596649	85780107	-0.0215066	0.003011	9.15e-13	546427	1	9.238	3.421	5.54	NA	synonymous variant(GGCX);non coding exon variant(GGCX);intron variant(GGCX)	NA	NA	NA	NA	NA	VITAMIN K-DEPENDENT CLOTTING FACTORS, COMBINED DEFICIENCY OF, [...]/MIM:277450/GGCX;PSEUDOXANTHOMA ELASTICUM-LIKE DISORDER WITH MULTIPLE COAGULATION [...]/MIM:610842/GGCX	GGCX/blood/p-value:4.32e-5;VAMP5/blood/p-value:2.07e-19;VAMP8/blood/p-value:6.76e-10;GGCX/muscularis mucosae/p-value:2.28e-7;GGCX/tibial artery/p-value:1.13e-9;GGCX/blood/p-value:6.80e-8;VAMP5/blood/p-value:3.92e-11;GGCX/thyroid/p-value:2.57e-9;VAMP5/monocyte/p-value:5.97e-7;VAMP5/b-cell/p-value:1.11e-16;GGCX/skeletal muscle/p-value:1.27e-5;VAMP5/blood/q-value:8.19e-4;GGCX/EBV lymphocytes/p-value…	NA	VAMP8(hre);GGCX(he);VAMP5(he);MAT2A(h);AC016753.2(h)	VAMP8(hre)	0	0	0	0	0	0	9.238	60	72598
rs12714144	rs13429968	2	85254578	86254578	9	13	0.0134375	0.610086	85797665	0.0215025	0.0030106	9.19e-13	547342	0	13.51	-1.048	-2.51	NA	intron variant(VAMP8)	NA	NA	NA	NA	NA	VITAMIN K-DEPENDENT CLOTTING FACTORS, COMBINED DEFICIENCY OF, [...]/MIM:277450/GGCX;PSEUDOXANTHOMA ELASTICUM-LIKE DISORDER WITH MULTIPLE COAGULATION [...]/MIM:610842/GGCX	GGCX/blood/p-value:3.65e-5;VAMP5/blood/p-value:1.89e-19;VAMP8/blood/p-value:7.05e-10;GGCX/muscularis mucosae/p-value:2.28e-7;GGCX/coronary artery/p-value:5.03e-6;GGCX/tibial nerve/p-value:3.00e-10;GGCX/blood/p-value:6.80e-8;VAMP5/blood/p-value:3.92e-11;GGCX/tibial artery/p-value:1.13e-9;GGCX/esophagus mucosa/p-value:1.79e-5;VAMP5/esophagus mucosa/p-value:1.20e-5;GGCX/thyroid/p-value:2.57e-9;GGCX/…	NA	VAMP8(hre);GGCX(he);VAMP5(he);MAT2A(h);AC016753.2(h)	VAMP8(hre)	0	0	0	0	0	0	13.51	60	72598
rs12714144	rs10196357	2	85254578	86254578	9	14	0.0130472	0.623133	85781768	-0.0214816	0.0030095	9.48e-13	547358	0	6.779	-0.654	-1.7	NA	intron variant(GGCX)	NA	NA	NA	NA	NA	VITAMIN K-DEPENDENT CLOTTING FACTORS, COMBINED DEFICIENCY OF, [...]/MIM:277450/GGCX;PSEUDOXANTHOMA ELASTICUM-LIKE DISORDER WITH MULTIPLE COAGULATION [...]/MIM:610842/GGCX	GGCX/muscularis mucosae/p-value:2.28e-7;GGCX/tibial nerve/p-value:3.00e-10;GGCX/coronary artery/p-value:5.03e-6;GGCX/tibial artery/p-value:1.13e-9;GGCX/blood/p-value:6.79e-8;VAMP5/blood/p-value:3.92e-11;GGCX/thyroid/p-value:2.52e-9;GGCX/esophagus mucosa/p-value:1.79e-5;VAMP5/esophagus mucosa/p-value:1.20e-5;GGCX/testis/p-value:4.54e-10;GGCX/skeletal muscle/p-value:1.27e-5;GGCX/EBV lymphocytes/p-v…	NA	VAMP8(hre);GGCX(he);VAMP5(he);MAT2A(h);AC016753.2(h)	VAMP8(hre)	0	0	0	0	0	0	6.779	60	72598
rs12714144	rs13000511	2	85254578	86254578	9	15	0.0129313	0.636065	85800265	0.0214973	0.0030122	9.56e-13	547342	0.007	0.536	-0.756	0.14	NA	intron variant(VAMP8)	NA	NA	NA	NA	NA	VITAMIN K-DEPENDENT CLOTTING FACTORS, COMBINED DEFICIENCY OF, [...]/MIM:277450/GGCX;PSEUDOXANTHOMA ELASTICUM-LIKE DISORDER WITH MULTIPLE COAGULATION [...]/MIM:610842/GGCX	GGCX/muscularis mucosae/p-value:2.28e-7;GGCX/tibial nerve/p-value:3.00e-10;GGCX/coronary artery/p-value:5.03e-6;GGCX/tibial artery/p-value:1.13e-9;GGCX/blood/p-value:6.80e-8;VAMP5/blood/p-value:3.92e-11;GGCX/thyroid/p-value:2.57e-9;GGCX/esophagus mucosa/p-value:1.79e-5;VAMP5/esophagus mucosa/p-value:1.20e-5;GGCX/testis/p-value:4.53e-10;GGCX/skeletal muscle/p-value:1.27e-5;GGCX/EBV lymphocytes/p-v…	NA	VAMP8(hre);GGCX(he);VAMP5(he);MAT2A(h);AC016753.2(h)	VAMP8(hre)	0	0	0	0	0	0	0.536	60	72598
rs12714144	rs17508727	2	85254578	86254578	9	16	0.012808	0.648873	85799776	-0.0214931	0.0030122	9.65e-13	547342	0.137	6.978	0.319	0.519	NA	intron variant(VAMP8)	NA	NA	NA	NA	NA	VITAMIN K-DEPENDENT CLOTTING FACTORS, COMBINED DEFICIENCY OF, [...]/MIM:277450/GGCX;PSEUDOXANTHOMA ELASTICUM-LIKE DISORDER WITH MULTIPLE COAGULATION [...]/MIM:610842/GGCX	GGCX/blood/p-value:3.54e-5;VAMP5/blood/p-value:1.92e-19;VAMP8/blood/p-value:6.96e-10;GGCX/muscularis mucosae/p-value:2.28e-7;GGCX/tibial nerve/p-value:3.00e-10;GGCX/coronary artery/p-value:5.03e-6;GGCX/tibial artery/p-value:1.13e-9;GGCX/blood/p-value:6.80e-8;VAMP5/blood/p-value:3.92e-11;GGCX/thyroid/p-value:2.57e-9;GGCX/esophagus mucosa/p-value:1.79e-5;VAMP5/esophagus mucosa/p-value:1.20e-5;GGCX/…	NA	VAMP8(hre);GGCX(he);VAMP5(he);MAT2A(h);AC016753.2(h)	VAMP8(hre)	0	0	0	0	0	0	6.978	60	72598
rs12714144	rs34214220	2	85254578	86254578	9	17	0.0127578	0.66163	85802294	-0.0214892	0.0030119	9.7e-13	547352	0	2.386	-0.918	0	NA	intron variant(VAMP8)	NA	NA	NA	NA	NA	VITAMIN K-DEPENDENT CLOTTING FACTORS, COMBINED DEFICIENCY OF, [...]/MIM:277450/GGCX;PSEUDOXANTHOMA ELASTICUM-LIKE DISORDER WITH MULTIPLE COAGULATION [...]/MIM:610842/GGCX	GGCX/muscularis mucosae/p-value:2.28e-7;GGCX/coronary artery/p-value:5.03e-6;GGCX/tibial nerve/p-value:3.00e-10;GGCX/blood/p-value:6.80e-8;VAMP5/blood/p-value:3.92e-11;GGCX/tibial artery/p-value:1.13e-9;GGCX/esophagus mucosa/p-value:1.79e-5;VAMP5/esophagus mucosa/p-value:1.20e-5;GGCX/thyroid/p-value:2.57e-9;GGCX/skeletal muscle/p-value:1.27e-5;GGCX/testis/p-value:4.53e-10;GGCX/cerebellum/p-value:…	NA	VAMP8(hre);GGCX(he);VAMP5(he);MAT2A(h);AC016753.2(h)	VAMP8(hre)	0	0	0	0	0	0	2.386	60	72598
rs12714144	rs13432584	2	85254578	86254578	9	18	0.0127091	0.67434	85801837	0.0214897	0.0030122	9.73e-13	547352	0	0.074	-1.434	0	NA	intron variant(AC016753.2);intron variant(VAMP8)	NA	NA	NA	NA	NA	VITAMIN K-DEPENDENT CLOTTING FACTORS, COMBINED DEFICIENCY OF, [...]/MIM:277450/GGCX;PSEUDOXANTHOMA ELASTICUM-LIKE DISORDER WITH MULTIPLE COAGULATION [...]/MIM:610842/GGCX	GGCX/muscularis mucosae/p-value:2.28e-7;GGCX/tibial nerve/p-value:3.00e-10;GGCX/coronary artery/p-value:5.03e-6;GGCX/tibial artery/p-value:1.13e-9;GGCX/blood/p-value:6.80e-8;VAMP5/blood/p-value:3.92e-11;GGCX/thyroid/p-value:2.57e-9;GGCX/esophagus mucosa/p-value:1.79e-5;VAMP5/esophagus mucosa/p-value:1.20e-5;GGCX/testis/p-value:4.53e-10;GGCX/skeletal muscle/p-value:1.27e-5;GGCX/EBV lymphocytes/p-v…	NA	VAMP8(hre);GGCX(he);VAMP5(he);MAT2A(h);AC016753.2(h)	VAMP8(hre)	0	0	0	0	0	0	0.074	60	72598
rs12714144	rs17430670	2	85254578	86254578	9	19	0.012211	0.68655	85795456	-0.0214591	0.0030104	1.02e-12	547342	0.003	1.598	0.608	2.07	NA	intron variant(VAMP8)	NA	NA	NA	NA	NA	VITAMIN K-DEPENDENT CLOTTING FACTORS, COMBINED DEFICIENCY OF, [...]/MIM:277450/GGCX;PSEUDOXANTHOMA ELASTICUM-LIKE DISORDER WITH MULTIPLE COAGULATION [...]/MIM:610842/GGCX	GGCX/blood/p-value:3.65e-5;VAMP5/blood/p-value:1.89e-19;VAMP8/blood/p-value:7.04e-10;GGCX/muscularis mucosae/p-value:2.28e-7;GGCX/coronary artery/p-value:5.03e-6;GGCX/tibial nerve/p-value:3.00e-10;GGCX/blood/p-value:6.80e-8;VAMP5/blood/p-value:3.92e-11;GGCX/tibial artery/p-value:1.13e-9;GGCX/esophagus mucosa/p-value:1.79e-5;VAMP5/esophagus mucosa/p-value:1.20e-5;GGCX/thyroid/p-value:2.57e-9;GGCX/…	NA	VAMP8(hre);GGCX(he);VAMP5(he);MAT2A(h);AC016753.2(h)	VAMP8(hre)	1	0	0	0	0	0	1.598	60	72598
rs12714144	rs10190585	2	85254578	86254578	9	20	0.0120137	0.698564	85746568	0.0200448	0.0028158	1.09e-12	547357	0.041	4.296	0.56	1.11	NA	NA	NA	NA	NA	NA	NA	VITAMIN K-DEPENDENT CLOTTING FACTORS, COMBINED DEFICIENCY OF, [...]/MIM:277450/GGCX;PSEUDOXANTHOMA ELASTICUM-LIKE DISORDER WITH MULTIPLE COAGULATION [...]/MIM:610842/GGCX	GGCX/blood/p-value:2.10e-5;VAMP5/blood/p-value:3.08e-19;VAMP8/blood/p-value:1.03e-10;GGCX/muscularis mucosae/p-value:2.00e-7;GGCX/tibial nerve/p-value:4.72e-12;GGCX/tibial artery/p-value:5.26e-13;GGCX/blood/p-value:5.20e-9;VAMP5/blood/p-value:7.58e-6;GGCX/thyroid/p-value:6.22e-10;GGCX/esophagus mucosa/p-value:1.97e-7;GGCX/blood/p-value:2.45e-5;GGCX/testis/p-value:2.82e-7;GGCX/transverse colon/p-v…	NA	VAMP8(hre);GGCX(he);VAMP5(he);MAT2A(h);AC016753.2(h)	VAMP8(hre)	0	0	0	0	0	0	4.296	60	72598
rs12714144	rs10496316	2	85254578	86254578	9	21	0.0119816	0.710546	85747371	0.0200538	0.0028172	1.09e-12	546427	0.007	1.256	0.242	0.883	NA	NA	NA	NA	NA	NA	NA	VITAMIN K-DEPENDENT CLOTTING FACTORS, COMBINED DEFICIENCY OF, [...]/MIM:277450/GGCX;PSEUDOXANTHOMA ELASTICUM-LIKE DISORDER WITH MULTIPLE COAGULATION [...]/MIM:610842/GGCX	GGCX/blood/p-value:2.05e-5;VAMP5/blood/p-value:2.82e-19;VAMP8/blood/p-value:1.05e-10;GGCX/muscularis mucosae/p-value:1.79e-7;GGCX/tibial nerve/p-value:3.30e-12;GGCX/blood/p-value:1.07e-8;GGCX/tibial artery/p-value:6.38e-13;VAMP5/monocyte/p-value:9.78e-5;VAMP5/b-cell/p-value:1.23e-13;GGCX/esophagus mucosa/p-value:3.86e-7;GGCX/thyroid/p-value:6.58e-10;GGCX/testis/p-value:5.83e-7;GGCX/transverse col…	NA	VAMP8(hre);GGCX(he);VAMP5(he);MAT2A(h);AC016753.2(h)	VAMP8(hre)	0	0	0	0	0	0	1.256	60	72598
rs12714144	rs139775513	2	85254578	86254578	9	22	0.0119542	0.7225	85792487	0.0214505	0.0030105	1.04e-12	547348	0.009	2.514	-0.81	0	NA	intron variant(VAMP8)	NA	NA	NA	NA	NA	VITAMIN K-DEPENDENT CLOTTING FACTORS, COMBINED DEFICIENCY OF, [...]/MIM:277450/GGCX;PSEUDOXANTHOMA ELASTICUM-LIKE DISORDER WITH MULTIPLE COAGULATION [...]/MIM:610842/GGCX	GGCX/muscularis mucosae/p-value:2.28e-7;GGCX/tibial nerve/p-value:3.00e-10;GGCX/coronary artery/p-value:5.03e-6;GGCX/tibial artery/p-value:1.13e-9;GGCX/blood/p-value:6.80e-8;VAMP5/blood/p-value:3.92e-11;GGCX/thyroid/p-value:2.57e-9;GGCX/esophagus mucosa/p-value:1.79e-5;VAMP5/esophagus mucosa/p-value:1.20e-5;GGCX/testis/p-value:4.53e-10;GGCX/skeletal muscle/p-value:1.27e-5;GGCX/EBV lymphocytes/p-v…	NA	VAMP8(hre);GGCX(he);VAMP5(he);MAT2A(h);AC016753.2(h)	VAMP8(hre)	0	0	0	0	0	0	2.514	60	72598
rs12714144	rs62165905	2	85254578	86254578	9	23	0.0119114	0.734411	85792936	-0.0214482	0.0030104	1.04e-12	547348	0.009	0.435	0.299	0	NA	intron variant(VAMP8)	NA	NA	NA	NA	NA	VITAMIN K-DEPENDENT CLOTTING FACTORS, COMBINED DEFICIENCY OF, [...]/MIM:277450/GGCX;PSEUDOXANTHOMA ELASTICUM-LIKE DISORDER WITH MULTIPLE COAGULATION [...]/MIM:610842/GGCX	GGCX/muscularis mucosae/p-value:2.28e-7;GGCX/tibial nerve/p-value:3.04e-10;GGCX/coronary artery/p-value:5.03e-6;GGCX/tibial artery/p-value:1.12e-9;GGCX/blood/p-value:6.73e-8;VAMP5/blood/p-value:3.77e-11;GGCX/thyroid/p-value:2.53e-9;GGCX/esophagus mucosa/p-value:1.79e-5;VAMP5/esophagus mucosa/p-value:1.20e-5;GGCX/testis/p-value:4.52e-10;GGCX/skeletal muscle/p-value:1.29e-5;GGCX/EBV lymphocytes/p-v…	NA	VAMP8(hre);GGCX(he);VAMP5(he);MAT2A(h);AC016753.2(h)	VAMP8(hre)	0	0	0	0	0	0	0.435	60	72598
rs12714144	rs56359002	2	85254578	86254578	9	24	0.0118033	0.746215	85802660	-0.0214529	0.0030116	1.05e-12	547361	0.016	3.303	-0.16	0.361	NA	intron variant(VAMP8)	NA	NA	NA	NA	NA	VITAMIN K-DEPENDENT CLOTTING FACTORS, COMBINED DEFICIENCY OF, [...]/MIM:277450/GGCX;PSEUDOXANTHOMA ELASTICUM-LIKE DISORDER WITH MULTIPLE COAGULATION [...]/MIM:610842/GGCX	GGCX/muscularis mucosae/p-value:2.23e-7;GGCX/tibial nerve/p-value:3.00e-10;GGCX/coronary artery/p-value:5.03e-6;GGCX/tibial artery/p-value:1.13e-9;GGCX/blood/p-value:6.87e-8;VAMP5/blood/p-value:3.77e-11;GGCX/thyroid/p-value:2.45e-9;GGCX/esophagus mucosa/p-value:1.79e-5;VAMP5/esophagus mucosa/p-value:1.20e-5;GGCX/testis/p-value:4.48e-10;GGCX/skeletal muscle/p-value:1.26e-5;GGCX/EBV lymphocytes/p-v…	NA	VAMP8(hre);GGCX(he);VAMP5(he);MAT2A(h);AC016753.2(h)	VAMP8(hre)	0	0	0	0	0	0	3.303	60	72598
rs12714144	rs13425821	2	85254578	86254578	9	25	0.0116293	0.757844	85803242	-0.0214442	0.0030113	1.07e-12	547361	0.014	1.021	-0.381	0.235	NA	intron variant(VAMP8)	NA	NA	NA	NA	NA	VITAMIN K-DEPENDENT CLOTTING FACTORS, COMBINED DEFICIENCY OF, [...]/MIM:277450/GGCX;PSEUDOXANTHOMA ELASTICUM-LIKE DISORDER WITH MULTIPLE COAGULATION [...]/MIM:610842/GGCX	GGCX/muscularis mucosae/p-value:2.28e-7;GGCX/tibial nerve/p-value:3.00e-10;GGCX/coronary artery/p-value:5.03e-6;GGCX/tibial artery/p-value:1.13e-9;GGCX/blood/p-value:6.80e-8;VAMP5/blood/p-value:3.92e-11;GGCX/thyroid/p-value:2.57e-9;GGCX/esophagus mucosa/p-value:1.79e-5;VAMP5/esophagus mucosa/p-value:1.20e-5;GGCX/testis/p-value:4.53e-10;GGCX/skeletal muscle/p-value:1.27e-5;GGCX/EBV lymphocytes/p-v…	NA	VAMP8(hre);GGCX(he);VAMP5(he);MAT2A(h);AC016753.2(h)	VAMP8(hre)	0	0	0	0	0	0	1.021	60	72598
rs12714144	rs34212016	2	85254578	86254578	9	26	0.0115638	0.769408	85795993	0.0214352	0.0030104	1.08e-12	547342	0.004	5.62	-0.345	0.149	NA	intron variant(VAMP8)	NA	NA	NA	NA	NA	VITAMIN K-DEPENDENT CLOTTING FACTORS, COMBINED DEFICIENCY OF, [...]/MIM:277450/GGCX;PSEUDOXANTHOMA ELASTICUM-LIKE DISORDER WITH MULTIPLE COAGULATION [...]/MIM:610842/GGCX	GGCX/muscularis mucosae/p-value:2.28e-7;GGCX/tibial nerve/p-value:3.00e-10;GGCX/coronary artery/p-value:5.03e-6;GGCX/tibial artery/p-value:1.13e-9;GGCX/blood/p-value:6.80e-8;VAMP5/blood/p-value:3.92e-11;GGCX/thyroid/p-value:2.57e-9;GGCX/esophagus mucosa/p-value:1.79e-5;VAMP5/esophagus mucosa/p-value:1.20e-5;GGCX/testis/p-value:4.53e-10;GGCX/skeletal muscle/p-value:1.27e-5;GGCX/EBV lymphocytes/p-v…	NA	VAMP8(hre);GGCX(he);VAMP5(he);MAT2A(h);AC016753.2(h)	VAMP8(hre)	0	0	0	0	0	0	5.62	60	72598
rs12714144	rs34669893	2	85254578	86254578	9	27	0.011458	0.780866	85774010	-0.0214442	0.0030122	1.09e-12	547360	0.001	4.354	0.144	1.12	NA	3 prime UTR variant(GGCX)	NA	NA	NA	NA	NA	VITAMIN K-DEPENDENT CLOTTING FACTORS, COMBINED DEFICIENCY OF, [...]/MIM:277450/GGCX;PSEUDOXANTHOMA ELASTICUM-LIKE DISORDER WITH MULTIPLE COAGULATION [...]/MIM:610842/GGCX	GGCX/muscularis mucosae/p-value:2.28e-7;GGCX/tibial nerve/p-value:3.03e-10;GGCX/coronary artery/p-value:5.03e-6;GGCX/tibial artery/p-value:1.13e-9;GGCX/blood/p-value:6.87e-8;VAMP5/blood/p-value:4.00e-11;GGCX/thyroid/p-value:2.80e-9;GGCX/esophagus mucosa/p-value:1.79e-5;VAMP5/esophagus mucosa/p-value:1.20e-5;GGCX/testis/p-value:4.53e-10;GGCX/skeletal muscle/p-value:1.25e-5;GGCX/EBV lymphocytes/p-v…	NA	VAMP8(hre);GGCX(he);VAMP5(he);MAT2A(h);AC016753.2(h)	VAMP8(hre)	1	1	1	0	0	0	4.354	60	72598
rs12714144	rs13409377	2	85254578	86254578	9	28	0.0114179	0.792284	85793562	-0.0214289	0.0030103	1.09e-12	547351	0.002	0.003	-3.654	-0.093	NA	intron variant(VAMP8)	NA	NA	NA	NA	NA	VITAMIN K-DEPENDENT CLOTTING FACTORS, COMBINED DEFICIENCY OF, [...]/MIM:277450/GGCX;PSEUDOXANTHOMA ELASTICUM-LIKE DISORDER WITH MULTIPLE COAGULATION [...]/MIM:610842/GGCX	GGCX/muscularis mucosae/p-value:2.28e-7;GGCX/tibial nerve/p-value:3.00e-10;GGCX/coronary artery/p-value:5.03e-6;GGCX/tibial artery/p-value:1.13e-9;GGCX/blood/p-value:6.80e-8;VAMP5/blood/p-value:3.92e-11;GGCX/thyroid/p-value:2.57e-9;GGCX/esophagus mucosa/p-value:1.79e-5;VAMP5/esophagus mucosa/p-value:1.20e-5;GGCX/testis/p-value:4.53e-10;GGCX/skeletal muscle/p-value:1.27e-5;GGCX/EBV lymphocytes/p-v…	NA	VAMP8(hre);GGCX(he);VAMP5(he);MAT2A(h);AC016753.2(h)	VAMP8(hre)	0	0	0	0	0	0	0.003	60	72598
rs12714144	rs62165907	2	85254578	86254578	9	29	0.0113804	0.803664	85801137	-0.0214557	0.0030142	1.09e-12	547343	0.006	3.377	0.221	0	NA	intron variant(AC016753.2);intron variant(VAMP8)	NA	NA	NA	NA	NA	VITAMIN K-DEPENDENT CLOTTING FACTORS, COMBINED DEFICIENCY OF, [...]/MIM:277450/GGCX;PSEUDOXANTHOMA ELASTICUM-LIKE DISORDER WITH MULTIPLE COAGULATION [...]/MIM:610842/GGCX	GGCX/muscularis mucosae/p-value:2.02e-7;GGCX/tibial nerve/p-value:3.73e-10;GGCX/coronary artery/p-value:5.00e-6;GGCX/tibial artery/p-value:1.26e-9;GGCX/blood/p-value:1.72e-7;VAMP5/blood/p-value:1.18e-10;GGCX/thyroid/p-value:6.63e-9;GGCX/testis/p-value:3.64e-10;GGCX/EBV lymphocytes/p-value:3.29e-6;GGCX/cerebellum/p-value:5.15e-8;GGCX/sun exposed skin/p-value:4.19e-9;GGCX/aorta/p-value:8.89e-9	NA	VAMP8(hre);GGCX(he);VAMP5(he);MAT2A(h);AC016753.2(h)	VAMP8(hre)	0	0	0	0	0	0	3.377	60	72598
rs12714144	rs10187218	2	85254578	86254578	9	30	0.0113177	0.814982	85794114	0.0214243	0.0030102	1.1e-12	547351	0	4.673	-0.167	-0.0857	NA	intron variant(VAMP8)	NA	NA	NA	NA	NA	VITAMIN K-DEPENDENT CLOTTING FACTORS, COMBINED DEFICIENCY OF, [...]/MIM:277450/GGCX;PSEUDOXANTHOMA ELASTICUM-LIKE DISORDER WITH MULTIPLE COAGULATION [...]/MIM:610842/GGCX	GGCX/muscularis mucosae/p-value:2.28e-7;GGCX/tibial nerve/p-value:3.00e-10;GGCX/coronary artery/p-value:5.03e-6;GGCX/tibial artery/p-value:1.13e-9;GGCX/blood/p-value:6.80e-8;VAMP5/blood/p-value:3.92e-11;GGCX/thyroid/p-value:2.57e-9;GGCX/esophagus mucosa/p-value:1.79e-5;VAMP5/esophagus mucosa/p-value:1.20e-5;GGCX/testis/p-value:4.53e-10;GGCX/skeletal muscle/p-value:1.27e-5;GGCX/EBV lymphocytes/p-v…	NA	VAMP8(hre);GGCX(he);VAMP5(he);MAT2A(h);AC016753.2(h)	VAMP8(hre)	0	0	0	0	0	0	4.673	60	72598
rs12714144	rs10198761	2	85254578	86254578	9	31	0.010941	0.825923	85794634	0.0214087	0.0030101	1.14e-12	547351	0	0.01	-2.812	-0.852	NA	intron variant(VAMP8)	NA	NA	NA	NA	NA	VITAMIN K-DEPENDENT CLOTTING FACTORS, COMBINED DEFICIENCY OF, [...]/MIM:277450/GGCX;PSEUDOXANTHOMA ELASTICUM-LIKE DISORDER WITH MULTIPLE COAGULATION [...]/MIM:610842/GGCX	GGCX/muscularis mucosae/p-value:2.28e-7;GGCX/tibial nerve/p-value:3.00e-10;GGCX/coronary artery/p-value:5.03e-6;GGCX/tibial artery/p-value:1.13e-9;GGCX/blood/p-value:6.80e-8;VAMP5/blood/p-value:3.92e-11;GGCX/thyroid/p-value:2.57e-9;GGCX/esophagus mucosa/p-value:1.79e-5;VAMP5/esophagus mucosa/p-value:1.20e-5;GGCX/testis/p-value:4.53e-10;GGCX/skeletal muscle/p-value:1.27e-5;GGCX/EBV lymphocytes/p-v…	NA	VAMP8(hre);GGCX(he);VAMP5(he);MAT2A(h);AC016753.2(h)	VAMP8(hre)	0	0	0	0	0	0	0.01	60	72598
rs12714144	rs28479378	2	85254578	86254578	9	32	0.0108281	0.836751	85750407	-0.0214367	0.0030146	1.15e-12	533701	0.007	4.569	0.117	0	NA	NA	NA	NA	NA	NA	NA	VITAMIN K-DEPENDENT CLOTTING FACTORS, COMBINED DEFICIENCY OF, [...]/MIM:277450/GGCX;PSEUDOXANTHOMA ELASTICUM-LIKE DISORDER WITH MULTIPLE COAGULATION [...]/MIM:610842/GGCX	GGCX/muscularis mucosae/p-value:1.04e-8;GGCX/tibial nerve/p-value:1.32e-12;GGCX/blood/p-value:2.27e-8;VAMP5/blood/p-value:3.84e-9;GGCX/tibial artery/p-value:5.02e-11;VAMP5/esophagus mucosa/p-value:2.64e-6;GGCX/thyroid/p-value:5.76e-9;GGCX/testis/p-value:6.68e-9;GGCX/skeletal muscle/p-value:4.26e-6;GGCX/cerebellum/p-value:4.10e-8;GGCX/EBV lymphocytes/p-value:2.87e-6;GGCX/sun exposed skin/p-value:5…	NA	VAMP8(hre);GGCX(he);VAMP5(he);MAT2A(h);AC016753.2(h)	VAMP8(hre)	1	0	0	0	0	0	4.569	60	72598
rs12714144	rs2121397	2	85254578	86254578	9	33	0.010532	0.847283	85798858	-0.0214093	0.0030125	1.19e-12	547342	0.004	2.942	0.256	0.449	NA	intron variant(VAMP8)	NA	NA	NA	NA	NA	VITAMIN K-DEPENDENT CLOTTING FACTORS, COMBINED DEFICIENCY OF, [...]/MIM:277450/GGCX;PSEUDOXANTHOMA ELASTICUM-LIKE DISORDER WITH MULTIPLE COAGULATION [...]/MIM:610842/GGCX	GGCX/blood/p-value:4.64e-5;VAMP5/blood/p-value:2.13e-19;VAMP8/blood/p-value:8.10e-10;GGCX/muscularis mucosae/p-value:2.28e-7;GGCX/blood/p-value:6.80e-8;VAMP5/blood/p-value:3.92e-11;GGCX/tibial artery/p-value:1.13e-9;GGCX/thyroid/p-value:2.57e-9;GGCX/skeletal muscle/p-value:1.27e-5;VAMP5/blood/q-value:8.19e-4;GGCX/EBV lymphocytes/p-value:2.77e-6;GGCX/sun exposed skin/p-value:7.55e-10;GGCX/aorta/p-…	NA	VAMP8(hre);GGCX(he);VAMP5(he);MAT2A(h);AC016753.2(h)	VAMP8(hre)	0	0	0	0	0	0	2.942	60	72598
rs12714144	rs28564788	2	85254578	86254578	9	34	0.0101431	0.857426	85796788	-0.021379	0.0030106	1.24e-12	547332	0.024	3.766	-0.921	0.364	NA	intron variant(VAMP8)	NA	NA	NA	NA	NA	VITAMIN K-DEPENDENT CLOTTING FACTORS, COMBINED DEFICIENCY OF, [...]/MIM:277450/GGCX;PSEUDOXANTHOMA ELASTICUM-LIKE DISORDER WITH MULTIPLE COAGULATION [...]/MIM:610842/GGCX	GGCX/muscularis mucosae/p-value:1.72e-7;GGCX/tibial nerve/p-value:4.86e-10;GGCX/coronary artery/p-value:2.87e-6;GGCX/tibial artery/p-value:1.89e-9;GGCX/blood/p-value:6.37e-8;VAMP5/blood/p-value:2.97e-11;GGCX/thyroid/p-value:1.15e-9;GGCX/esophagus mucosa/p-value:1.82e-5;VAMP5/esophagus mucosa/p-value:1.13e-5;GGCX/testis/p-value:3.79e-10;GGCX/skeletal muscle/p-value:7.78e-6;GGCX/EBV lymphocytes/p-v…	NA	VAMP8(hre);GGCX(he);VAMP5(he);MAT2A(h);AC016753.2(h)	VAMP8(hre)	0	0	0	0	0	0	3.766	60	72598
rs12790943	rs12790943	11	119558623	120558623	42	1	0.393125	0.393125	120058623	0.0136538	0.0020126	1.17e-11	547291	0.007	1.768	-0.447	-0.669	NA	NA	NA	NA	NA	NA	NA	NA	OAF/pancreas/p-value:6.59e-6;OAF/stomach/p-value:2.87e-8;OAF/muscularis mucosae/p-value:6.38e-12;OAF/lung/p-value:1.37e-6;OAF/tibial nerve/p-value:5.76e-7;OAF/atrial appendage/p-value:9.45e-11;OAF/vagina/p-value:1.02e-6;OAF/transformed fibroblasts/p-value:7.22e-14;OAF/esophagus mucosa/p-value:2.98e-9;OAF/ gastroesophageal junction/p-value:2.70e-6;OAF/sun exposed skin/p-value:3.34e-12;OAF/subcutan…	NA	TRIM29(h);OAF(e)	TRIM29(h);OAF(e)	0	1	0	0	0	0	1.768	8	10667
rs12790943	rs12791292	11	119558623	120558623	42	2	0.370133	0.763259	120058640	0.0136356	0.0020126	1.24e-11	547290	0.084	0.434	-0.259	-0.5	NA	NA	NA	NA	NA	NA	NA	NA	OAF/pancreas/p-value:6.60e-6;OAF/stomach/p-value:2.87e-8;OAF/muscularis mucosae/p-value:6.39e-12;OAF/lung/p-value:1.37e-6;OAF/tibial nerve/p-value:5.76e-7;OAF/atrial appendage/p-value:9.45e-11;OAF/vagina/p-value:1.02e-6;OAF/transformed fibroblasts/p-value:7.22e-14;OAF/esophagus mucosa/p-value:2.97e-9;OAF/ gastroesophageal junction/p-value:2.70e-6;OAF/sun exposed skin/p-value:3.35e-12;OAF/subcutan…	NA	TRIM29(h);OAF(e)	TRIM29(h);OAF(e)	0	0	0	0	0	0	0.434	8	10667
rs12790943	rs508205	11	119558623	120558623	42	3	0.122186	0.885445	120057343	-0.0132032	0.0019984	3.93e-11	546427	0.019	12.97	0.409	0.57	NA	NA	NA	NA	NA	NA	NA	NA	OAF/pancreas/p-value:4.77e-8;OAF/skin/p-value:5.75e-6;OAF/muscularis mucosae/p-value:2.06e-14;OAF/lung/p-value:2.17e-7;OAF/atrial appendage/p-value:6.67e-14;OAF/transformed fibroblasts/p-value:2.54e-9;OAF/prostate/p-value:8.87e-8;OAF/transverse colon/p-value:6.94e-7;OAF/ovary/p-value:8.18e-8;OAF/sun exposed skin/p-value:2.63e-11;OAF/left ventricle/p-value:1.31e-6;OAF/subcutaneous adipocytes/p-val…	NA	TRIM29(h);OAF(e)	TRIM29(h);OAF(e)	1	1	0	0	0	0	12.97	8	10667
rs12790943	rs2444239	11	119558623	120558623	42	4	0.0328788	0.918323	120056416	0.0129601	0.0020247	1.54e-10	533701	0.021	0.908	-0.052	2.22	NA	NA	NA	NA	NA	NA	NA	NA	OAF/pancreas/p-value:1.88e-10;OAF/muscularis mucosae/p-value:2.55e-18;OAF/lung/p-value:3.58e-7;OAF/atrial appendage/p-value:2.38e-13;OAF/transformed fibroblasts/p-value:3.81e-12;OAF/thyroid/p-value:9.61e-7;OAF/prostate/p-value:4.56e-9;OAF/transverse colon/p-value:6.01e-7;OAF/ovary/p-value:1.46e-7;OAF/sun exposed skin/p-value:1.58e-10;OAF/left ventricle/p-value:2.19e-8;OAF/subcutaneous adipocytes/…	NA	TRIM29(h);OAF(e)	TRIM29(h);OAF(e)	1	1	0	0	0	1	0.908	8	10667
rs12790943	rs12278345	11	119558623	120558623	42	5	0.0310619	0.949385	120058685	-0.0127965	0.0020018	1.63e-10	547280	0.003	3.778	-0.263	0.559	NA	NA	NA	NA	NA	NA	NA	NA	OAF/pancreas/p-value:1.85e-7;OAF/muscularis mucosae/p-value:2.93e-14;OAF/lung/p-value:8.76e-8;OAF/atrial appendage/p-value:2.89e-12;OAF/transformed fibroblasts/p-value:3.24e-11;OAF/thyroid/p-value:1.12e-5;OAF/prostate/p-value:9.84e-8;OAF/transverse colon/p-value:3.60e-6;OAF/sun exposed skin/p-value:3.92e-11;OAF/left ventricle/p-value:2.11e-6;OAF/subcutaneous adipocytes/p-value:6.00e-6;OAF/stomach…	NA	TRIM29(h);OAF(e)	TRIM29(h);OAF(e)	0	0	0	0	0	0	3.778	8	10667
rs12790943	rs12273399	11	119558623	120558623	42	6	0.0189704	0.968356	120060102	0.0126297	0.0020004	2.73e-10	547263	0	2.41	-0.869	-0.595	NA	NA	NA	NA	NA	NA	NA	NA	OAF/pancreas/p-value:2.36e-7;OAF/muscularis mucosae/p-value:1.64e-13;OAF/stomach/p-value:7.01e-7;OAF/lung/p-value:1.15e-7;OAF/atrial appendage/p-value:1.87e-13;OAF/tibial nerve/p-value:1.39e-7;OAF/transformed fibroblasts/p-value:1.11e-10;OAF/vagina/p-value:1.01e-8;OAF/esophagus mucosa/p-value:3.92e-8;OAF/ gastroesophageal junction/p-value:4.11e-7;OAF/prostate/p-value:3.92e-7;OAF/transverse colon/…	NA	TRIM29(h);OAF(e)	TRIM29(h);OAF(e)	0	0	0	0	0	0	2.41	8	10667
rs12790943	rs10892547	11	119558623	120558623	42	7	0.0179182	0.986274	120060793	0.0126188	0.0020016	2.89e-10	547300	0.001	3.726	0.483	1.65	NA	NA	NA	NA	NA	NA	NA	NA	OAF/pancreas/p-value:2.54e-7;OAF/muscularis mucosae/p-value:1.74e-13;OAF/stomach/p-value:7.46e-7;OAF/lung/p-value:1.30e-7;OAF/atrial appendage/p-value:1.82e-13;OAF/tibial nerve/p-value:7.57e-8;OAF/transformed fibroblasts/p-value:1.32e-10;OAF/vagina/p-value:9.86e-9;OAF/esophagus mucosa/p-value:5.70e-8;OAF/ gastroesophageal junction/p-value:5.45e-7;OAF/prostate/p-value:3.88e-7;OAF/transverse colon/…	NA	TRIM29(h);OAF(e)	TRIM29(h);OAF(e)	0	0	0	0	0	0	3.726	8	10667
rs12790943	rs896693	11	119558623	120558623	42	8	0.0122465	0.99852	120067082	0.0128413	0.0020575	4.34e-10	533701	0	0.204	-1.365	-3.03	NA	NA	NA	NA	NA	NA	NA	NA	OAF/pancreas/p-value:3.32e-6;OAF/muscularis mucosae/p-value:1.81e-14;OAF/stomach/p-value:1.52e-7;OAF/lung/p-value:4.84e-7;OAF/atrial appendage/p-value:1.80e-12;OAF/tibial nerve/p-value:3.40e-6;OAF/transformed fibroblasts/p-value:8.83e-15;OAF/vagina/p-value:3.37e-7;OAF/esophagus mucosa/p-value:3.83e-7;OAF/thyroid/p-value:1.43e-5;OAF/prostate/p-value:5.95e-7;OAF/ovary/p-value:3.29e-8;OAF/sun expose…	NA	TRIM29(h);OAF(e)	TRIM29(h);OAF(e)	0	0	0	0	0	0	0.204	8	10667
rs1309546	rs1309546	5	63790004	64790004	21	1	0.085415	0.085415	64290004	0.0123644	0.0019965	5.9e-10	547310	0.001	11.92	-0.09	1.98	NA	intron variant(CWC27)	NA	NA	NA	NA	NA	NA	NA	NA	CWC27(h);ADAMTS6(e)	CWC27(h);ADAMTS6(e)	0	0	0	0	0	0	11.92	68	99572
rs1309546	rs166474	5	63790004	64790004	21	2	0.0850242	0.170439	64316593	-0.0123813	0.0019995	5.93e-10	547313	0	7.553	-0.031	-1.49	NA	non coding exon variant(RP11-307L14.2)	NA	NA	NA	NA	NA	NA	ADAMTS6/subcutaneous adipocytes/p-value:2.02e-5	NA	CWC27(h);ADAMTS6(e)	CWC27(h);ADAMTS6(e)	0	0	0	1	0	0	7.553	68	99572
rs1309546	rs1213201	5	63790004	64790004	21	3	0.066736	0.237175	64301748	0.0125337	0.0020376	7.69e-10	527068	NA	NA	NA	NA	NA	NA	NA	NA	NA	NA	NA	NA	NA	NA	NA	NA	0	0	0	0	0	0	NA	68	99572
rs1309546	rs266555	5	63790004	64790004	21	4	0.0586201	0.295795	64318336	-0.0122701	0.0020014	8.74e-10	546404	0.001	6.161	0.581	-1.38	NA	NA	NA	NA	NA	NA	NA	NA	NA	NA	CWC27(h);ADAMTS6(e)	CWC27(h);ADAMTS6(e)	0	0	0	0	0	0	6.161	68	99572
rs1309546	rs1309550	5	63790004	64790004	21	5	0.057811	0.353606	64288705	-0.0124761	0.0020361	8.92e-10	527078	NA	NA	NA	NA	NA	NA	NA	NA	NA	NA	NA	NA	NA	NA	NA	NA	0	0	0	0	0	0	NA	68	99572
rs1309546	rs1835671	5	63790004	64790004	21	6	0.0519779	0.405584	64303547	-0.0122053	0.0019973	9.91e-10	547281	0	0.12	-2.974	-0.093	NA	intron variant(CWC27)	NA	NA	NA	NA	NA	NA	NA	NA	CWC27(h);ADAMTS6(e)	CWC27(h);ADAMTS6(e)	0	0	0	0	0	0	0.12	68	99572
rs1309546	rs1312030	5	63790004	64790004	21	7	0.0510094	0.456593	64307322	-0.012219	0.0020006	1.01e-09	547304	0	0.458	-0.868	-1.92	NA	intron variant(CWC27)	NA	NA	NA	NA	NA	NA	ADAMTS6/subcutaneous adipocytes/p-value:2.12e-5	NA	CWC27(h);ADAMTS6(e)	CWC27(h);ADAMTS6(e)	0	0	0	0	0	0	0.458	68	99572
rs1309546	rs2910770	5	63790004	64790004	21	8	0.0440899	0.500683	64277829	-0.0123757	0.0020347	1.18e-09	547255	0.994	2.222	0.108	0.565	NA	intron variant(CWC27)	NA	NA	NA	NA	NA	NA	NA	NA	CWC27(h)	CWC27(h)	0	0	0	0	0	1	2.222	68	99572
rs1309546	rs266580	5	63790004	64790004	21	9	0.0425051	0.543189	64311542	0.0121641	0.0020016	1.22e-09	546427	0	4.2	0.236	-2.74	NA	intron variant(CWC27)	NA	NA	trigonelline (urine)(P-value:3.17e-6)(PMID:26352407)		NA	NA	NA	NA	CWC27(h);ADAMTS6(e)	CWC27(h);ADAMTS6(e)	1	1	0	0	0	0	4.2	68	99572
rs1309546	rs266582	5	63790004	64790004	21	10	0.038398	0.581587	64310174	-0.0121516	0.0020052	1.36e-09	547357	0.01	0.17	-0.766	-1.73	NA	intron variant(CWC27)	NA	NA	NA	NA	NA	NA	ADAMTS6/subcutaneous adipocytes/p-value:1.05e-5	NA	CWC27(h);ADAMTS6(e)	CWC27(h);ADAMTS6(e)	0	0	0	0	0	0	0.17	68	99572
rs1309546	rs1309531	5	63790004	64790004	21	11	0.0380196	0.619606	64306311	0.0121045	0.0019979	1.37e-09	547301	0.003	4.06	1.506	2.5	NA	intron variant(CWC27)	NA	NA	NA	NA	NA	NA	NA	NA	CWC27(h);ADAMTS6(e)	CWC27(h);ADAMTS6(e)	0	0	0	0	0	0	4.06	68	99572
rs1309546	rs10050854	5	63790004	64790004	21	12	0.0141569	0.633763	64254232	0.0119699	0.0020325	3.88e-09	527144	NA	NA	NA	NA	NA	NA	NA	NA	NA	NA	NA	NA	NA	NA	NA	NA	0	0	0	0	0	0	NA	68	99572
rs13132085	rs13132085	4	55960085	56960085	17	1	0.0279416	0.0279416	56460085	-0.0127622	0.0021969	6.28e-09	546427	0	3.999	0.176	2.13	NA	NA	NA	NA	NA	NA	NA	KAHRIZI SYNDROME/MIM:612713/SRD5A3;CONGENITAL DISORDER OF GLYCOSYLATION, TYPE Iq/MIM:612379/SRD5A3;CONGENITAL DISORDER OF GLYCOSYLATION, TYPE IIk/MIM:614727/TMEM165	SRD5A3/pancreas/p-value:3.00e-7;TMEM165/pancreas/p-value:2.34e-6;SRD5A3/muscularis mucosae/p-value:5.80e-6;TMEM165/muscularis mucosae/p-value:5.47e-6;CLOCK/lung/p-value:1.68e-6;SRD5A3-AS1/lung/p-value:1.66e-7;SRD5A3/lung/p-value:1.29e-9;RP11-528I4.2/lung/p-value:6.02e-6;TMEM165/lung/p-value:8.49e-6;SRD5A3-AS1/transformed fibroblasts/p-value:7.64e-12;SRD5A3/transformed fibroblasts/p-value:7.63e-15…	NA	NMU(h);PDCL2(h);CLOCK(e);SRD5A3(e);TMEM165(e)	NMU(h);PDCL2(h);CLOCK(e);SRD5A3(e);TMEM165(e)	0	0	0	0	0	0	3.999	182	203050
rs13132085	rs3805382	4	55960085	56960085	17	2	0.0210193	0.0489609	56471551	0.0126279	0.0021927	8.46e-09	547358	0	4.067	-0.234	-2.59	NA	intron variant(NMU)	NA	NA	NA	NA	NA	KAHRIZI SYNDROME/MIM:612713/SRD5A3;CONGENITAL DISORDER OF GLYCOSYLATION, TYPE Iq/MIM:612379/SRD5A3;CONGENITAL DISORDER OF GLYCOSYLATION, TYPE IIk/MIM:614727/TMEM165	SRD5A3/pancreas/p-value:1.55e-6;TMEM165/pancreas/p-value:1.88e-6;SRD5A3/muscularis mucosae/p-value:1.61e-5;TMEM165/muscularis mucosae/p-value:2.07e-6;SRD5A3-AS1/lung/p-value:2.92e-7;SRD5A3/lung/p-value:3.13e-9;RP11-528I4.2/lung/p-value:1.37e-6;TMEM165/lung/p-value:7.54e-6;SRD5A3-AS1/transformed fibroblasts/p-value:6.21e-12;SRD5A3/transformed fibroblasts/p-value:8.55e-15;SRD5A3-AS1/blood/p-value:3…	NA	NMU(h);PDCL2(h);CLOCK(e);SRD5A3(e);TMEM165(e)	NMU(h);PDCL2(h);CLOCK(e);SRD5A3(e);TMEM165(e)	0	0	0	0	0	0	4.067	182	203050
rs13132085	rs13147861	4	55960085	56960085	17	3	0.0191792	0.0681401	56477181	-0.0125968	0.0021935	9.31e-09	547328	0.001	0.696	-0.68	-0.854	NA	intron variant(NMU)	NA	NA	NA	NA	NA	KAHRIZI SYNDROME/MIM:612713/SRD5A3;CONGENITAL DISORDER OF GLYCOSYLATION, TYPE Iq/MIM:612379/SRD5A3;CONGENITAL DISORDER OF GLYCOSYLATION, TYPE IIk/MIM:614727/TMEM165	SRD5A3/pancreas/p-value:3.58e-7;TMEM165/pancreas/p-value:2.28e-6;SRD5A3/muscularis mucosae/p-value:9.46e-6;TMEM165/muscularis mucosae/p-value:3.30e-6;CLOCK/lung/p-value:3.58e-6;SRD5A3-AS1/lung/p-value:1.62e-7;SRD5A3/lung/p-value:1.52e-9;RP11-528I4.2/lung/p-value:4.26e-6;TMEM165/lung/p-value:1.03e-5;SRD5A3-AS1/transformed fibroblasts/p-value:6.98e-12;SRD5A3/transformed fibroblasts/p-value:1.08e-14…	NA	NMU(h);PDCL2(h);CLOCK(e);SRD5A3(e);TMEM165(e)	NMU(h);PDCL2(h);CLOCK(e);SRD5A3(e);TMEM165(e)	0	0	0	0	0	0	0.696	182	203050
rs13132085	rs2048564	4	55960085	56960085	17	4	0.0177527	0.0858929	56274132	-0.0123382	0.0021532	1e-08	546427	0.003	0.964	0.346	0.395	NA	intron variant(TMEM165)	NA	NA	NA	NA	NA	KAHRIZI SYNDROME/MIM:612713/SRD5A3;CONGENITAL DISORDER OF GLYCOSYLATION, TYPE Iq/MIM:612379/SRD5A3;CONGENITAL DISORDER OF GLYCOSYLATION, TYPE IIk/MIM:614727/TMEM165	TMEM165/pancreas/p-value:3.08e-6;SRD5A3/muscularis mucosae/p-value:1.30e-5;TMEM165/muscularis mucosae/p-value:8.26e-7;CLOCK/lung/p-value:6.43e-6;SRD5A3-AS1/lung/p-value:1.95e-8;SRD5A3/lung/p-value:2.10e-10;RP11-528I4.2/lung/p-value:5.20e-7;SRD5A3-AS1/transformed fibroblasts/p-value:4.12e-13;SRD5A3/transformed fibroblasts/p-value:1.29e-15;SRD5A3-AS1/tibial artery/p-value:3.71e-8;SRD5A3/tibial arte…	NA	TMEM165(hem);CLOCK(hre);SRD5A3(he);PDCL2(hr);NMU(r)	TMEM165(hem);CLOCK(hre)	1	0	0	0	0	0	0.964	182	203050
rs13132085	rs12649507	4	55960085	56960085	17	5	0.0158743	0.101767	56380484	-0.0122868	0.0021517	1.13e-08	546427	0.096	6.716	0.252	0.351	NA	intron variant(CLOCK)	NA	NA	NA	NA	NA	KAHRIZI SYNDROME/MIM:612713/SRD5A3;CONGENITAL DISORDER OF GLYCOSYLATION, TYPE Iq/MIM:612379/SRD5A3;CONGENITAL DISORDER OF GLYCOSYLATION, TYPE IIk/MIM:614727/TMEM165	TMEM165/pancreas/p-value:3.08e-6;SRD5A3/muscularis mucosae/p-value:1.16e-5;TMEM165/muscularis mucosae/p-value:5.18e-7;CLOCK/lung/p-value:4.41e-6;SRD5A3-AS1/lung/p-value:2.09e-8;SRD5A3/lung/p-value:1.70e-10;RP11-528I4.2/lung/p-value:3.59e-7;SRD5A3-AS1/transformed fibroblasts/p-value:4.12e-13;SRD5A3/transformed fibroblasts/p-value:1.29e-15;SRD5A3-AS1/blood/p-value:1.34e-14;SRD5A3/blood/p-value:2.56…	NA	TMEM165(hem);CLOCK(hre);SRD5A3(he);PDCL2(hr);NMU(r)	TMEM165(hem);CLOCK(hre)	0	0	0	0	0	0	6.716	182	203050
rs13132085	rs11945489	4	55960085	56960085	17	6	0.0155179	0.117285	56463775	-0.012545	0.002199	1.16e-08	547359	0.002	0.303	-1.617	-0.897	NA	intron variant(NMU)	NA	NA	NA	NA	NA	KAHRIZI SYNDROME/MIM:612713/SRD5A3;CONGENITAL DISORDER OF GLYCOSYLATION, TYPE Iq/MIM:612379/SRD5A3;CONGENITAL DISORDER OF GLYCOSYLATION, TYPE IIk/MIM:614727/TMEM165	SRD5A3/pancreas/p-value:2.88e-7;TMEM165/pancreas/p-value:2.80e-6;SRD5A3/muscularis mucosae/p-value:3.53e-6;TMEM165/muscularis mucosae/p-value:7.06e-6;SRD5A3-AS1/lung/p-value:1.14e-6;SRD5A3/lung/p-value:1.67e-9;TMEM165/lung/p-value:7.18e-6;CLOCK/tibial nerve/p-value:1.08e-5;TMEM165/tibial nerve/p-value:9.51e-23;SRD5A3-AS1/transformed fibroblasts/p-value:4.65e-10;SRD5A3/transformed fibroblasts/p-va…	NA	NMU(h);PDCL2(h);CLOCK(e);SRD5A3(e);TMEM165(e)	NMU(h);PDCL2(h);CLOCK(e);SRD5A3(e);TMEM165(e)	0	0	0	0	0	0	0.303	182	203050
rs13132085	rs11945371	4	55960085	56960085	17	7	0.014801	0.132086	56275230	-0.0122548	0.0021508	1.21e-08	547350	0.01	2.722	0.541	1.93	NA	intron variant(TMEM165)	NA	NA	NA	NA	NA	KAHRIZI SYNDROME/MIM:612713/SRD5A3;CONGENITAL DISORDER OF GLYCOSYLATION, TYPE Iq/MIM:612379/SRD5A3;CONGENITAL DISORDER OF GLYCOSYLATION, TYPE IIk/MIM:614727/TMEM165	TMEM165/pancreas/p-value:3.01e-6;SRD5A3/muscularis mucosae/p-value:1.23e-5;TMEM165/muscularis mucosae/p-value:7.07e-7;CLOCK/lung/p-value:6.16e-6;SRD5A3-AS1/lung/p-value:1.90e-8;SRD5A3/lung/p-value:2.08e-10;RP11-528I4.2/lung/p-value:5.26e-7;SRD5A3-AS1/transformed fibroblasts/p-value:3.92e-13;SRD5A3/transformed fibroblasts/p-value:1.24e-15;SRD5A3-AS1/blood/p-value:9.98e-15;SRD5A3/blood/p-value:1.35…	NA	TMEM165(hem);CLOCK(hre);SRD5A3(he);PDCL2(hr);NMU(r)	TMEM165(hem);CLOCK(hre)	0	0	0	0	0	0	2.722	182	203050
rs13132085	rs13125984	4	55960085	56960085	17	8	0.0140486	0.146135	56321269	-0.0122302	0.00215	1.28e-08	547360	0	1.842	-0.294	-2.67	NA	intron variant(CLOCK)	NA	NA	NA	NA	NA	KAHRIZI SYNDROME/MIM:612713/SRD5A3;CONGENITAL DISORDER OF GLYCOSYLATION, TYPE Iq/MIM:612379/SRD5A3;CONGENITAL DISORDER OF GLYCOSYLATION, TYPE IIk/MIM:614727/TMEM165	TMEM165/pancreas/p-value:3.07e-6;SRD5A3/muscularis mucosae/p-value:1.16e-5;TMEM165/muscularis mucosae/p-value:5.18e-7;CLOCK/lung/p-value:5.14e-6;SRD5A3-AS1/lung/p-value:1.96e-8;SRD5A3/lung/p-value:1.79e-10;RP11-528I4.2/lung/p-value:4.15e-7;SRD5A3-AS1/transformed fibroblasts/p-value:4.20e-13;SRD5A3/transformed fibroblasts/p-value:1.31e-15;SRD5A3-AS1/tibial artery/p-value:2.25e-8;SRD5A3/tibial arte…	NA	TMEM165(hem);CLOCK(hre);SRD5A3(he);PDCL2(hr);NMU(r)	TMEM165(hem);CLOCK(hre)	0	0	0	0	0	0	1.842	182	203050
rs13132085	rs12512737	4	55960085	56960085	17	9	0.013372	0.159507	56321105	0.0122106	0.0021499	1.35e-08	547360	0.832	3.215	0.901	1.46	NA	intron variant(CLOCK)	NA	NA	NA	NA	NA	KAHRIZI SYNDROME/MIM:612713/SRD5A3;CONGENITAL DISORDER OF GLYCOSYLATION, TYPE Iq/MIM:612379/SRD5A3;CONGENITAL DISORDER OF GLYCOSYLATION, TYPE IIk/MIM:614727/TMEM165	TMEM165/pancreas/p-value:2.90e-6;SRD5A3/muscularis mucosae/p-value:1.16e-5;TMEM165/muscularis mucosae/p-value:5.18e-7;CLOCK/lung/p-value:5.15e-6;SRD5A3-AS1/lung/p-value:1.92e-8;SRD5A3/lung/p-value:1.79e-10;RP11-528I4.2/lung/p-value:4.34e-7;SRD5A3-AS1/transformed fibroblasts/p-value:4.21e-13;SRD5A3/transformed fibroblasts/p-value:1.32e-15;SRD5A3-AS1/tibial artery/p-value:2.18e-8;SRD5A3/tibial arte…	NA	TMEM165(hem);CLOCK(hre);SRD5A3(he);PDCL2(hr);NMU(r)	TMEM165(hem);CLOCK(hre)	0	0	0	0	0	0	3.215	182	203050
rs13132085	rs7699867	4	55960085	56960085	17	10	0.0130255	0.172532	56349885	-0.0121999	0.0021498	1.39e-08	547359	0.003	2.154	0.44	-6.43	NA	intron variant(CLOCK)	NA	NA	NA	NA	NA	KAHRIZI SYNDROME/MIM:612713/SRD5A3;CONGENITAL DISORDER OF GLYCOSYLATION, TYPE Iq/MIM:612379/SRD5A3;CONGENITAL DISORDER OF GLYCOSYLATION, TYPE IIk/MIM:614727/TMEM165	TMEM165/pancreas/p-value:3.08e-6;SRD5A3/muscularis mucosae/p-value:1.16e-5;TMEM165/muscularis mucosae/p-value:5.20e-7;CLOCK/lung/p-value:4.38e-6;SRD5A3-AS1/lung/p-value:2.08e-8;SRD5A3/lung/p-value:1.69e-10;RP11-528I4.2/lung/p-value:3.61e-7;SRD5A3-AS1/transformed fibroblasts/p-value:4.11e-13;SRD5A3/transformed fibroblasts/p-value:1.28e-15;SRD5A3-AS1/tibial artery/p-value:2.19e-8;SRD5A3/tibial arte…	NA	TMEM165(hem);CLOCK(hre);SRD5A3(he);PDCL2(hr);NMU(r)	TMEM165(hem);CLOCK(hre)	0	0	0	0	0	0	2.154	182	203050
rs13132085	rs2035691	4	55960085	56960085	17	11	0.012974	0.185506	56395953	-0.0122051	0.002151	1.39e-08	547354	0.339	5.045	0.904	0.798	NA	intron variant(CLOCK)	NA	NA	NA	NA	NA	KAHRIZI SYNDROME/MIM:612713/SRD5A3;CONGENITAL DISORDER OF GLYCOSYLATION, TYPE Iq/MIM:612379/SRD5A3;CONGENITAL DISORDER OF GLYCOSYLATION, TYPE IIk/MIM:614727/TMEM165	TMEM165/pancreas/p-value:3.08e-6;SRD5A3/muscularis mucosae/p-value:9.79e-6;TMEM165/muscularis mucosae/p-value:5.31e-7;CLOCK/lung/p-value:4.60e-6;SRD5A3-AS1/lung/p-value:1.94e-8;SRD5A3/lung/p-value:1.45e-10;RP11-528I4.2/lung/p-value:3.55e-7;SRD5A3-AS1/transformed fibroblasts/p-value:3.87e-13;SRD5A3/transformed fibroblasts/p-value:1.23e-15;SRD5A3-AS1/blood/p-value:1.29e-14;SRD5A3/blood/p-value:2.36…	NA	TMEM165(hem);CLOCK(hre);SRD5A3(he);PDCL2(hr);NMU(r)	TMEM165(hem);CLOCK(hre)	0	0	0	0	0	0	5.045	182	203050
rs13132085	rs12510275	4	55960085	56960085	17	12	0.0127605	0.198267	56382715	0.0121942	0.0021502	1.42e-08	547348	0.277	4.303	0.214	0.149	NA	intron variant(CLOCK)	NA	NA	NA	NA	NA	KAHRIZI SYNDROME/MIM:612713/SRD5A3;CONGENITAL DISORDER OF GLYCOSYLATION, TYPE Iq/MIM:612379/SRD5A3;CONGENITAL DISORDER OF GLYCOSYLATION, TYPE IIk/MIM:614727/TMEM165	TMEM165/pancreas/p-value:3.11e-6;SRD5A3/muscularis mucosae/p-value:1.15e-5;TMEM165/muscularis mucosae/p-value:5.16e-7;CLOCK/lung/p-value:4.37e-6;SRD5A3-AS1/lung/p-value:2.12e-8;SRD5A3/lung/p-value:1.69e-10;RP11-528I4.2/lung/p-value:3.48e-7;SRD5A3-AS1/transformed fibroblasts/p-value:4.12e-13;SRD5A3/transformed fibroblasts/p-value:1.30e-15;SRD5A3-AS1/tibial artery/p-value:2.22e-8;SRD5A3/tibial arte…	NA	TMEM165(hem);CLOCK(hre);SRD5A3(he);PDCL2(hr);NMU(r)	TMEM165(hem);CLOCK(hre)	0	0	0	0	0	0	4.303	182	203050
rs13132085	rs13128179	4	55960085	56960085	17	13	0.0127182	0.210985	56358887	-0.0121974	0.002151	1.42e-08	547290	0.001	2.752	-0.159	-0.435	NA	intron variant(CLOCK)	NA	NA	NA	NA	NA	KAHRIZI SYNDROME/MIM:612713/SRD5A3;CONGENITAL DISORDER OF GLYCOSYLATION, TYPE Iq/MIM:612379/SRD5A3;CONGENITAL DISORDER OF GLYCOSYLATION, TYPE IIk/MIM:614727/TMEM165	TMEM165/pancreas/p-value:3.08e-6;SRD5A3/muscularis mucosae/p-value:1.00e-5;TMEM165/muscularis mucosae/p-value:5.82e-7;CLOCK/lung/p-value:3.81e-6;SRD5A3-AS1/lung/p-value:1.67e-8;SRD5A3/lung/p-value:1.38e-10;RP11-528I4.2/lung/p-value:3.96e-7;SRD5A3-AS1/transformed fibroblasts/p-value:3.97e-13;SRD5A3/transformed fibroblasts/p-value:1.29e-15;SRD5A3-AS1/tibial artery/p-value:2.17e-8;SRD5A3/tibial arte…	NA	TMEM165(hem);CLOCK(hre);SRD5A3(he);PDCL2(hr);NMU(r)	TMEM165(hem);CLOCK(hre)	0	0	0	0	0	0	2.752	182	203050
rs13132085	rs12510327	4	55960085	56960085	17	14	0.0123496	0.223335	56382911	0.0121821	0.0021503	1.47e-08	547350	0.386	11.14	0.147	0	NA	intron variant(CLOCK)	NA	NA	NA	NA	NA	KAHRIZI SYNDROME/MIM:612713/SRD5A3;CONGENITAL DISORDER OF GLYCOSYLATION, TYPE Iq/MIM:612379/SRD5A3;CONGENITAL DISORDER OF GLYCOSYLATION, TYPE IIk/MIM:614727/TMEM165	SRD5A3/pancreas/p-value:3.78e-6;SRD5A3/muscularis mucosae/p-value:1.27e-5;TMEM165/muscularis mucosae/p-value:4.80e-7;CLOCK/lung/p-value:2.27e-6;SRD5A3-AS1/lung/p-value:2.30e-8;SRD5A3/lung/p-value:1.62e-10;RP11-528I4.2/lung/p-value:3.94e-7;TMEM165/lung/p-value:1.07e-5;SRD5A3-AS1/transformed fibroblasts/p-value:6.59e-13;SRD5A3/transformed fibroblasts/p-value:1.21e-15;SRD5A3-AS1/tibial artery/p-valu…	NA	TMEM165(hem);CLOCK(hre);SRD5A3(he);PDCL2(hr);NMU(r)	TMEM165(hem);CLOCK(hre)	0	0	0	0	0	0	11.14	182	203050
rs13132085	rs11133385	4	55960085	56960085	17	15	0.0123318	0.235666	56326652	-0.0121793	0.0021499	1.47e-08	547361	0	0.079	-3.84	-6.41	NA	intron variant(CLOCK)	NA	NA	NA	NA	NA	KAHRIZI SYNDROME/MIM:612713/SRD5A3;CONGENITAL DISORDER OF GLYCOSYLATION, TYPE Iq/MIM:612379/SRD5A3;CONGENITAL DISORDER OF GLYCOSYLATION, TYPE IIk/MIM:614727/TMEM165	TMEM165/pancreas/p-value:3.08e-6;SRD5A3/muscularis mucosae/p-value:1.16e-5;TMEM165/muscularis mucosae/p-value:5.18e-7;CLOCK/lung/p-value:4.41e-6;SRD5A3-AS1/lung/p-value:2.09e-8;SRD5A3/lung/p-value:1.70e-10;RP11-528I4.2/lung/p-value:3.59e-7;SRD5A3-AS1/transformed fibroblasts/p-value:4.12e-13;SRD5A3/transformed fibroblasts/p-value:1.29e-15;SRD5A3-AS1/blood/p-value:1.34e-14;SRD5A3/blood/p-value:2.56…	NA	TMEM165(hem);CLOCK(hre);SRD5A3(he);PDCL2(hr);NMU(r)	TMEM165(hem);CLOCK(hre)	0	0	0	0	0	0	0.079	182	203050
rs13132085	rs12504632	4	55960085	56960085	17	16	0.0123099	0.247976	56424185	-0.0123701	0.0021841	1.48e-08	533701	0.051	5.626	0.365	0.158	NA	intron variant(PDCL2)	NA	NA	NA	NA	NA	KAHRIZI SYNDROME/MIM:612713/SRD5A3;CONGENITAL DISORDER OF GLYCOSYLATION, TYPE Iq/MIM:612379/SRD5A3;CONGENITAL DISORDER OF GLYCOSYLATION, TYPE IIk/MIM:614727/TMEM165	TMEM165/pancreas/p-value:2.33e-6;SRD5A3/muscularis mucosae/p-value:4.41e-6;TMEM165/muscularis mucosae/p-value:6.96e-7;CLOCK/lung/p-value:5.09e-6;SRD5A3-AS1/lung/p-value:1.53e-8;SRD5A3/lung/p-value:8.57e-11;RP11-528I4.2/lung/p-value:4.33e-7;SRD5A3-AS1/transformed fibroblasts/p-value:2.80e-13;SRD5A3/transformed fibroblasts/p-value:8.38e-16;SRD5A3-AS1/tibial artery/p-value:1.58e-8;SRD5A3/tibial arte…	NA	TMEM165(hem);CLOCK(hre);SRD5A3(he);PDCL2(hr);NMU(r)	TMEM165(hem);CLOCK(hre)	0	0	0	0	0	0	5.626	182	203050
rs13132085	rs11932712	4	55960085	56960085	17	17	0.0123038	0.26028	56302590	-0.0121801	0.0021502	1.48e-08	547361	0.001	2.887	0.032	0.83	NA	intron variant(TMEM165);intron variant(CLOCK)	NA	NA	NA	NA	NA	KAHRIZI SYNDROME/MIM:612713/SRD5A3;CONGENITAL DISORDER OF GLYCOSYLATION, TYPE Iq/MIM:612379/SRD5A3;CONGENITAL DISORDER OF GLYCOSYLATION, TYPE IIk/MIM:614727/TMEM165	TMEM165/pancreas/p-value:3.08e-6;SRD5A3/muscularis mucosae/p-value:1.16e-5;TMEM165/muscularis mucosae/p-value:5.18e-7;CLOCK/lung/p-value:6.31e-6;SRD5A3-AS1/lung/p-value:1.94e-8;SRD5A3/lung/p-value:2.06e-10;RP11-528I4.2/lung/p-value:5.10e-7;SRD5A3-AS1/transformed fibroblasts/p-value:4.12e-13;SRD5A3/transformed fibroblasts/p-value:1.29e-15;SRD5A3-AS1/blood/p-value:9.25e-15;SRD5A3/blood/p-value:1.33…	NA	TMEM165(hem);CLOCK(hre);SRD5A3(he);PDCL2(hr);NMU(r)	TMEM165(hem);CLOCK(hre)	0	0	0	0	0	0	2.887	182	203050
rs13132085	rs6843722	4	55960085	56960085	17	18	0.0122904	0.27257	56331332	0.012178	0.0021499	1.48e-08	547361	0.002	0.699	0.858	0.427	NA	intron variant(CLOCK)	NA	NA	NA	NA	NA	KAHRIZI SYNDROME/MIM:612713/SRD5A3;CONGENITAL DISORDER OF GLYCOSYLATION, TYPE Iq/MIM:612379/SRD5A3;CONGENITAL DISORDER OF GLYCOSYLATION, TYPE IIk/MIM:614727/TMEM165	TMEM165/pancreas/p-value:3.08e-6;SRD5A3/muscularis mucosae/p-value:1.16e-5;TMEM165/muscularis mucosae/p-value:5.18e-7;CLOCK/lung/p-value:4.41e-6;SRD5A3-AS1/lung/p-value:2.09e-8;SRD5A3/lung/p-value:1.70e-10;RP11-528I4.2/lung/p-value:3.59e-7;SRD5A3-AS1/transformed fibroblasts/p-value:4.12e-13;SRD5A3/transformed fibroblasts/p-value:1.29e-15;SRD5A3-AS1/tibial artery/p-value:2.18e-8;SRD5A3/tibial arte…	NA	TMEM165(hem);CLOCK(hre);SRD5A3(he);PDCL2(hr);NMU(r)	TMEM165(hem);CLOCK(hre)	0	0	0	0	0	0	0.699	182	203050
rs13132085	rs56055342	4	55960085	56960085	17	19	0.0122628	0.284833	56407095	0.0121984	0.0021537	1.48e-08	547343	0.001	1.904	0.12	-0.478	NA	intron variant(CLOCK)	NA	NA	NA	NA	NA	KAHRIZI SYNDROME/MIM:612713/SRD5A3;CONGENITAL DISORDER OF GLYCOSYLATION, TYPE Iq/MIM:612379/SRD5A3;CONGENITAL DISORDER OF GLYCOSYLATION, TYPE IIk/MIM:614727/TMEM165	TMEM165/pancreas/p-value:3.04e-6;SRD5A3/muscularis mucosae/p-value:9.49e-6;TMEM165/muscularis mucosae/p-value:5.35e-7;CLOCK/lung/p-value:4.61e-6;SRD5A3-AS1/lung/p-value:1.89e-8;SRD5A3/lung/p-value:1.40e-10;RP11-528I4.2/lung/p-value:3.55e-7;SRD5A3-AS1/transformed fibroblasts/p-value:3.82e-13;SRD5A3/transformed fibroblasts/p-value:1.22e-15;SRD5A3-AS1/tibial artery/p-value:2.10e-8;SRD5A3/tibial arte…	NA	TMEM165(hem);CLOCK(hre);SRD5A3(he);PDCL2(hr);NMU(r)	TMEM165(hem);CLOCK(hre)	0	0	0	0	0	0	1.904	182	203050
rs13132085	rs11133389	4	55960085	56960085	17	20	0.0122271	0.29706	56352885	-0.012176	0.0021499	1.48e-08	547361	0.016	4.781	-0.027	0.485	NA	intron variant(CLOCK)	NA	NA	NA	NA	NA	KAHRIZI SYNDROME/MIM:612713/SRD5A3;CONGENITAL DISORDER OF GLYCOSYLATION, TYPE Iq/MIM:612379/SRD5A3;CONGENITAL DISORDER OF GLYCOSYLATION, TYPE IIk/MIM:614727/TMEM165	TMEM165/pancreas/p-value:3.08e-6;SRD5A3/muscularis mucosae/p-value:1.13e-5;TMEM165/muscularis mucosae/p-value:5.27e-7;CLOCK/lung/p-value:4.27e-6;SRD5A3-AS1/lung/p-value:2.03e-8;SRD5A3/lung/p-value:1.65e-10;RP11-528I4.2/lung/p-value:3.68e-7;SRD5A3-AS1/transformed fibroblasts/p-value:4.11e-13;SRD5A3/transformed fibroblasts/p-value:1.28e-15;SRD5A3-AS1/tibial artery/p-value:2.20e-8;SRD5A3/tibial arte…	NA	TMEM165(hem);CLOCK(hre);SRD5A3(he);PDCL2(hr);NMU(r)	TMEM165(hem);CLOCK(hre)	0	0	0	0	0	0	4.781	182	203050
rs13132085	rs12501746	4	55960085	56960085	17	21	0.012166	0.309226	56303605	-0.0121763	0.0021503	1.49e-08	547351	0	1.68	-1.863	-5.24	NA	intron variant(TMEM165);intron variant(CLOCK)	NA	NA	NA	NA	NA	KAHRIZI SYNDROME/MIM:612713/SRD5A3;CONGENITAL DISORDER OF GLYCOSYLATION, TYPE Iq/MIM:612379/SRD5A3;CONGENITAL DISORDER OF GLYCOSYLATION, TYPE IIk/MIM:614727/TMEM165	TMEM165/pancreas/p-value:3.09e-6;SRD5A3/muscularis mucosae/p-value:1.13e-5;TMEM165/muscularis mucosae/p-value:5.20e-7;CLOCK/lung/p-value:6.14e-6;SRD5A3-AS1/lung/p-value:1.92e-8;SRD5A3/lung/p-value:2.00e-10;RP11-528I4.2/lung/p-value:5.09e-7;SRD5A3-AS1/transformed fibroblasts/p-value:4.11e-13;SRD5A3/transformed fibroblasts/p-value:1.28e-15;SRD5A3-AS1/tibial artery/p-value:2.42e-8;SRD5A3/tibial arte…	NA	TMEM165(hem);CLOCK(hre);SRD5A3(he);PDCL2(hr);NMU(r)	TMEM165(hem);CLOCK(hre)	0	0	0	0	0	0	1.68	182	203050
rs13132085	rs6825774	4	55960085	56960085	17	22	0.0121609	0.321387	56357317	-0.0121739	0.0021499	1.49e-08	547361	0.018	1.496	-0.422	-0.546	NA	intron variant(CLOCK)	NA	NA	NA	NA	NA	KAHRIZI SYNDROME/MIM:612713/SRD5A3;CONGENITAL DISORDER OF GLYCOSYLATION, TYPE Iq/MIM:612379/SRD5A3;CONGENITAL DISORDER OF GLYCOSYLATION, TYPE IIk/MIM:614727/TMEM165	TMEM165/pancreas/p-value:3.08e-6;SRD5A3/muscularis mucosae/p-value:1.13e-5;TMEM165/muscularis mucosae/p-value:5.27e-7;CLOCK/lung/p-value:4.27e-6;SRD5A3-AS1/lung/p-value:2.03e-8;SRD5A3/lung/p-value:1.65e-10;RP11-528I4.2/lung/p-value:3.68e-7;SRD5A3-AS1/transformed fibroblasts/p-value:4.11e-13;SRD5A3/transformed fibroblasts/p-value:1.28e-15;SRD5A3-AS1/tibial artery/p-value:2.20e-8;SRD5A3/tibial arte…	NA	TMEM165(hem);CLOCK(hre);SRD5A3(he);PDCL2(hr);NMU(r)	TMEM165(hem);CLOCK(hre)	0	0	0	0	0	0	1.496	182	203050
rs13132085	rs2412648	4	55960085	56960085	17	23	0.0119932	0.33338	56321067	0.0121702	0.0021502	1.51e-08	547337	0	5.064	-1.935	-5.04	NA	intron variant(CLOCK)	NA	NA	NA	NA	NA	KAHRIZI SYNDROME/MIM:612713/SRD5A3;CONGENITAL DISORDER OF GLYCOSYLATION, TYPE Iq/MIM:612379/SRD5A3;CONGENITAL DISORDER OF GLYCOSYLATION, TYPE IIk/MIM:614727/TMEM165	TMEM165/pancreas/p-value:1.97e-6;TMEM165/muscularis mucosae/p-value:6.19e-7;CLOCK/lung/p-value:3.16e-6;SRD5A3-AS1/lung/p-value:1.89e-8;SRD5A3/lung/p-value:1.57e-10;RP11-528I4.2/lung/p-value:7.29e-7;SRD5A3-AS1/transformed fibroblasts/p-value:7.43e-13;SRD5A3/transformed fibroblasts/p-value:6.53e-15;SRD5A3-AS1/blood/p-value:2.98e-14;SRD5A3/blood/p-value:5.08e-17;TMEM165/breast/p-value:3.20e-7;SRD5A3…	NA	TMEM165(hem);CLOCK(hre);SRD5A3(he);PDCL2(hr);NMU(r)	TMEM165(hem);CLOCK(hre)	0	0	0	0	0	0	5.064	182	203050
rs13132085	rs11939580	4	55960085	56960085	17	24	0.0118946	0.345275	56383352	-0.012167	0.0021502	1.53e-08	547361	0.041	3.254	0.212	0.149	NA	intron variant(CLOCK)	NA	NA	NA	NA	NA	KAHRIZI SYNDROME/MIM:612713/SRD5A3;CONGENITAL DISORDER OF GLYCOSYLATION, TYPE Iq/MIM:612379/SRD5A3;CONGENITAL DISORDER OF GLYCOSYLATION, TYPE IIk/MIM:614727/TMEM165	SRD5A3/pancreas/p-value:6.41e-6;TMEM165/pancreas/p-value:5.99e-6;SRD5A3/muscularis mucosae/p-value:1.07e-5;TMEM165/muscularis mucosae/p-value:4.94e-7;CLOCK/lung/p-value:4.42e-6;SRD5A3-AS1/lung/p-value:1.84e-8;SRD5A3/lung/p-value:1.48e-10;RP11-528I4.2/lung/p-value:3.74e-7;SRD5A3-AS1/transformed fibroblasts/p-value:3.58e-13;SRD5A3/transformed fibroblasts/p-value:9.32e-16;SRD5A3-AS1/tibial artery/p-…	NA	TMEM165(hem);CLOCK(hre);SRD5A3(he);PDCL2(hr);NMU(r)	TMEM165(hem);CLOCK(hre)	0	0	0	0	0	0	3.254	182	203050
rs13132085	rs4864543	4	55960085	56960085	17	25	0.0118816	0.357156	56356395	-0.0121649	0.0021499	1.53e-08	547361	0.028	6.973	0.567	1.04	NA	intron variant(CLOCK)	NA	NA	NA	NA	NA	KAHRIZI SYNDROME/MIM:612713/SRD5A3;CONGENITAL DISORDER OF GLYCOSYLATION, TYPE Iq/MIM:612379/SRD5A3;CONGENITAL DISORDER OF GLYCOSYLATION, TYPE IIk/MIM:614727/TMEM165	TMEM165/pancreas/p-value:3.08e-6;SRD5A3/muscularis mucosae/p-value:1.13e-5;TMEM165/muscularis mucosae/p-value:5.27e-7;CLOCK/lung/p-value:4.27e-6;SRD5A3-AS1/lung/p-value:2.03e-8;SRD5A3/lung/p-value:1.65e-10;RP11-528I4.2/lung/p-value:3.68e-7;SRD5A3-AS1/transformed fibroblasts/p-value:4.11e-13;SRD5A3/transformed fibroblasts/p-value:1.28e-15;SRD5A3-AS1/blood/p-value:1.29e-14;SRD5A3/blood/p-value:2.49…	NA	TMEM165(hem);CLOCK(hre);SRD5A3(he);PDCL2(hr);NMU(r)	TMEM165(hem);CLOCK(hre)	0	0	0	0	0	0	6.973	182	203050
rs13132085	rs4507426	4	55960085	56960085	17	26	0.011836	0.368992	56395554	0.012169	0.0021509	1.54e-08	547355	0.689	15.79	0.308	0.235	NA	intron variant(CLOCK)	NA	NA	NA	NA	NA	KAHRIZI SYNDROME/MIM:612713/SRD5A3;CONGENITAL DISORDER OF GLYCOSYLATION, TYPE Iq/MIM:612379/SRD5A3;CONGENITAL DISORDER OF GLYCOSYLATION, TYPE IIk/MIM:614727/TMEM165	TMEM165/pancreas/p-value:3.08e-6;SRD5A3/muscularis mucosae/p-value:9.80e-6;TMEM165/muscularis mucosae/p-value:5.31e-7;CLOCK/lung/p-value:4.60e-6;SRD5A3-AS1/lung/p-value:1.94e-8;SRD5A3/lung/p-value:1.45e-10;RP11-528I4.2/lung/p-value:3.55e-7;SRD5A3-AS1/transformed fibroblasts/p-value:3.87e-13;SRD5A3/transformed fibroblasts/p-value:1.23e-15;SRD5A3-AS1/tibial artery/p-value:2.11e-8;SRD5A3/tibial arte…	NA	TMEM165(hem);CLOCK(hre);SRD5A3(he);PDCL2(hr);NMU(r)	TMEM165(hem);CLOCK(hre)	0	0	0	0	0	0	15.79	182	203050
rs13132085	rs4865001	4	55960085	56960085	17	27	0.0118143	0.380807	56356343	0.0121627	0.0021499	1.54e-08	547361	0	10.9	-0.716	-0.884	NA	intron variant(CLOCK)	NA	NA	NA	NA	NA	KAHRIZI SYNDROME/MIM:612713/SRD5A3;CONGENITAL DISORDER OF GLYCOSYLATION, TYPE Iq/MIM:612379/SRD5A3;CONGENITAL DISORDER OF GLYCOSYLATION, TYPE IIk/MIM:614727/TMEM165	TMEM165/pancreas/p-value:3.08e-6;SRD5A3/muscularis mucosae/p-value:1.13e-5;TMEM165/muscularis mucosae/p-value:5.27e-7;CLOCK/lung/p-value:4.27e-6;SRD5A3-AS1/lung/p-value:2.03e-8;SRD5A3/lung/p-value:1.65e-10;RP11-528I4.2/lung/p-value:3.68e-7;SRD5A3-AS1/transformed fibroblasts/p-value:4.11e-13;SRD5A3/transformed fibroblasts/p-value:1.28e-15;SRD5A3-AS1/blood/p-value:1.29e-14;SRD5A3/blood/p-value:2.49…	NA	TMEM165(hem);CLOCK(hre);SRD5A3(he);PDCL2(hr);NMU(r)	TMEM165(hem);CLOCK(hre)	0	0	0	0	0	0	10.9	182	203050
rs13132085	rs13140173	4	55960085	56960085	17	28	0.0117872	0.392594	56393331	-0.0121674	0.0021509	1.54e-08	547358	0.007	0.843	-0.678	-2.45	NA	intron variant(CLOCK)	NA	NA	NA	NA	NA	KAHRIZI SYNDROME/MIM:612713/SRD5A3;CONGENITAL DISORDER OF GLYCOSYLATION, TYPE Iq/MIM:612379/SRD5A3;CONGENITAL DISORDER OF GLYCOSYLATION, TYPE IIk/MIM:614727/TMEM165	TMEM165/pancreas/p-value:3.08e-6;SRD5A3/muscularis mucosae/p-value:9.85e-6;TMEM165/muscularis mucosae/p-value:5.30e-7;CLOCK/lung/p-value:4.59e-6;SRD5A3-AS1/lung/p-value:1.94e-8;SRD5A3/lung/p-value:1.46e-10;RP11-528I4.2/lung/p-value:3.55e-7;SRD5A3-AS1/transformed fibroblasts/p-value:3.88e-13;SRD5A3/transformed fibroblasts/p-value:1.23e-15;SRD5A3-AS1/tibial artery/p-value:2.12e-8;SRD5A3/tibial arte…	NA	TMEM165(hem);CLOCK(hre);SRD5A3(he);PDCL2(hr);NMU(r)	TMEM165(hem);CLOCK(hre)	0	0	0	0	0	0	0.843	182	203050
rs13132085	rs2035692	4	55960085	56960085	17	29	0.0117872	0.404381	56394968	-0.0121674	0.0021509	1.54e-08	547355	0.479	13.33	1.244	1.22	NA	intron variant(CLOCK)	NA	NA	NA	NA	NA	KAHRIZI SYNDROME/MIM:612713/SRD5A3;CONGENITAL DISORDER OF GLYCOSYLATION, TYPE Iq/MIM:612379/SRD5A3;CONGENITAL DISORDER OF GLYCOSYLATION, TYPE IIk/MIM:614727/TMEM165	TMEM165/pancreas/p-value:3.08e-6;SRD5A3/muscularis mucosae/p-value:9.81e-6;TMEM165/muscularis mucosae/p-value:5.31e-7;CLOCK/lung/p-value:4.60e-6;SRD5A3-AS1/lung/p-value:1.94e-8;SRD5A3/lung/p-value:1.46e-10;RP11-528I4.2/lung/p-value:3.55e-7;SRD5A3-AS1/transformed fibroblasts/p-value:3.87e-13;SRD5A3/transformed fibroblasts/p-value:1.23e-15;SRD5A3-AS1/blood/p-value:1.29e-14;SRD5A3/blood/p-value:2.36…	NA	TMEM165(hem);CLOCK(hre);SRD5A3(he);PDCL2(hr);NMU(r)	TMEM165(hem);CLOCK(hre)	0	0	0	0	0	0	13.33	182	203050
rs13132085	rs6843997	4	55960085	56960085	17	30	0.0117851	0.416166	56375149	-0.0121623	0.00215	1.54e-08	547361	0.004	2.407	0.379	0.401	NA	intron variant(CLOCK)	NA	NA	NA	NA	NA	KAHRIZI SYNDROME/MIM:612713/SRD5A3;CONGENITAL DISORDER OF GLYCOSYLATION, TYPE Iq/MIM:612379/SRD5A3;CONGENITAL DISORDER OF GLYCOSYLATION, TYPE IIk/MIM:614727/TMEM165	TMEM165/pancreas/p-value:3.08e-6;SRD5A3/muscularis mucosae/p-value:1.16e-5;TMEM165/muscularis mucosae/p-value:5.18e-7;CLOCK/lung/p-value:4.42e-6;SRD5A3-AS1/lung/p-value:2.09e-8;SRD5A3/lung/p-value:1.70e-10;RP11-528I4.2/lung/p-value:3.59e-7;SRD5A3-AS1/transformed fibroblasts/p-value:4.12e-13;SRD5A3/transformed fibroblasts/p-value:1.29e-15;SRD5A3-AS1/tibial artery/p-value:2.18e-8;SRD5A3/tibial arte…	NA	TMEM165(hem);CLOCK(hre);SRD5A3(he);PDCL2(hr);NMU(r)	TMEM165(hem);CLOCK(hre)	0	0	0	0	0	0	2.407	182	203050
rs13132085	rs12508367	4	55960085	56960085	17	31	0.0117124	0.427879	56375609	0.0121599	0.00215	1.55e-08	547361	0.004	2.605	-0.667	-2.25	NA	intron variant(CLOCK)	NA	NA	NA	NA	NA	KAHRIZI SYNDROME/MIM:612713/SRD5A3;CONGENITAL DISORDER OF GLYCOSYLATION, TYPE Iq/MIM:612379/SRD5A3;CONGENITAL DISORDER OF GLYCOSYLATION, TYPE IIk/MIM:614727/TMEM165	TMEM165/pancreas/p-value:3.08e-6;SRD5A3/muscularis mucosae/p-value:1.16e-5;TMEM165/muscularis mucosae/p-value:5.18e-7;CLOCK/lung/p-value:4.42e-6;SRD5A3-AS1/lung/p-value:2.09e-8;SRD5A3/lung/p-value:1.70e-10;RP11-528I4.2/lung/p-value:3.59e-7;SRD5A3-AS1/transformed fibroblasts/p-value:4.12e-13;SRD5A3/transformed fibroblasts/p-value:1.29e-15;SRD5A3-AS1/blood/p-value:1.34e-14;SRD5A3/blood/p-value:2.56…	NA	TMEM165(hem);CLOCK(hre);SRD5A3(he);PDCL2(hr);NMU(r)	TMEM165(hem);CLOCK(hre)	1	0	0	0	0	0	2.605	182	203050
rs13132085	rs6849474	4	55960085	56960085	17	32	0.0116792	0.439558	56318462	-0.0121588	0.00215	1.56e-08	547360	0.029	1.002	-0.002	-1.13	missense variant(TMEM165)(K/E)	3 prime UTR variant(TMEM165);intron variant(CLOCK)	NA	NA	NA	NA	NA	KAHRIZI SYNDROME/MIM:612713/SRD5A3;CONGENITAL DISORDER OF GLYCOSYLATION, TYPE Iq/MIM:612379/SRD5A3;CONGENITAL DISORDER OF GLYCOSYLATION, TYPE IIk/MIM:614727/TMEM165	TMEM165/pancreas/p-value:3.07e-6;SRD5A3/muscularis mucosae/p-value:1.16e-5;TMEM165/muscularis mucosae/p-value:5.18e-7;CLOCK/lung/p-value:5.29e-6;SRD5A3-AS1/lung/p-value:1.95e-8;SRD5A3/lung/p-value:1.82e-10;RP11-528I4.2/lung/p-value:4.27e-7;SRD5A3-AS1/transformed fibroblasts/p-value:4.20e-13;SRD5A3/transformed fibroblasts/p-value:1.31e-15;SRD5A3-AS1/tibial artery/p-value:2.28e-8;SRD5A3/tibial arte…	NA	TMEM165(hem);CLOCK(hre);SRD5A3(he);PDCL2(hr);NMU(r)	TMEM165(hem);CLOCK(hre)	0	0	0	0	0	0	1.002	182	203050
rs13132085	rs1522114	4	55960085	56960085	17	33	0.0116509	0.451209	56356062	0.0121573	0.0021499	1.56e-08	547361	0.102	2.284	-0.044	-0.242	NA	intron variant(CLOCK)	NA	NA	NA	NA	NA	KAHRIZI SYNDROME/MIM:612713/SRD5A3;CONGENITAL DISORDER OF GLYCOSYLATION, TYPE Iq/MIM:612379/SRD5A3;CONGENITAL DISORDER OF GLYCOSYLATION, TYPE IIk/MIM:614727/TMEM165	TMEM165/pancreas/p-value:3.08e-6;SRD5A3/muscularis mucosae/p-value:1.13e-5;TMEM165/muscularis mucosae/p-value:5.27e-7;CLOCK/lung/p-value:4.27e-6;SRD5A3-AS1/lung/p-value:2.03e-8;SRD5A3/lung/p-value:1.65e-10;RP11-528I4.2/lung/p-value:3.68e-7;SRD5A3-AS1/transformed fibroblasts/p-value:4.11e-13;SRD5A3/transformed fibroblasts/p-value:1.28e-15;SRD5A3-AS1/blood/p-value:1.29e-14;SRD5A3/blood/p-value:2.49…	NA	TMEM165(hem);CLOCK(hre);SRD5A3(he);PDCL2(hr);NMU(r)	TMEM165(hem);CLOCK(hre)	0	0	0	0	0	0	2.284	182	203050
rs13132085	rs11939652	4	55960085	56960085	17	34	0.0116358	0.462845	56398709	-0.0121825	0.0021545	1.57e-08	547346	0.002	0.754	-3.185	-0.333	NA	intron variant(CLOCK)	NA	NA	NA	NA	NA	KAHRIZI SYNDROME/MIM:612713/SRD5A3;CONGENITAL DISORDER OF GLYCOSYLATION, TYPE Iq/MIM:612379/SRD5A3;CONGENITAL DISORDER OF GLYCOSYLATION, TYPE IIk/MIM:614727/TMEM165	SRD5A3/pancreas/p-value:1.54e-6;TMEM165/pancreas/p-value:2.52e-6;SRD5A3/muscularis mucosae/p-value:2.93e-6;TMEM165/muscularis mucosae/p-value:1.78e-6;CLOCK/lung/p-value:9.79e-7;SRD5A3-AS1/lung/p-value:4.56e-9;SRD5A3/lung/p-value:2.62e-11;RP11-528I4.2/lung/p-value:4.94e-7;SRD5A3-AS1/transformed fibroblasts/p-value:2.63e-13;SRD5A3/transformed fibroblasts/p-value:6.66e-16;SRD5A3-AS1/tibial artery/p-…	NA	TMEM165(hem);CLOCK(hre);SRD5A3(he);PDCL2(hr);NMU(r)	TMEM165(hem);CLOCK(hre)	0	0	0	0	0	0	0.754	182	203050
rs13132085	rs4864996	4	55960085	56960085	17	35	0.0115457	0.47439	56319088	0.0121549	0.0021501	1.58e-08	547360	0.248	2.866	1.585	0.818	NA	intron variant(CLOCK);3 prime UTR variant(TMEM165)	NA	NA	NA	NA	NA	KAHRIZI SYNDROME/MIM:612713/SRD5A3;CONGENITAL DISORDER OF GLYCOSYLATION, TYPE Iq/MIM:612379/SRD5A3;CONGENITAL DISORDER OF GLYCOSYLATION, TYPE IIk/MIM:614727/TMEM165	TMEM165/pancreas/p-value:3.07e-6;SRD5A3/muscularis mucosae/p-value:1.16e-5;TMEM165/muscularis mucosae/p-value:5.18e-7;CLOCK/lung/p-value:5.25e-6;SRD5A3-AS1/lung/p-value:1.95e-8;SRD5A3/lung/p-value:1.81e-10;RP11-528I4.2/lung/p-value:4.24e-7;SRD5A3-AS1/transformed fibroblasts/p-value:4.20e-13;SRD5A3/transformed fibroblasts/p-value:1.31e-15;SRD5A3-AS1/tibial artery/p-value:2.27e-8;SRD5A3/tibial arte…	NA	TMEM165(hem);CLOCK(hre);SRD5A3(he);PDCL2(hr);NMU(r)	TMEM165(hem);CLOCK(hre)	0	0	0	0	0	0	2.866	182	203050
rs13132085	rs2272073	4	55960085	56960085	17	36	0.0114673	0.485858	56376344	-0.0121517	0.00215	1.59e-08	547361	0.004	2.5	0.599	0.642	NA	intron variant(CLOCK)	NA	NA	NA	NA	NA	KAHRIZI SYNDROME/MIM:612713/SRD5A3;CONGENITAL DISORDER OF GLYCOSYLATION, TYPE Iq/MIM:612379/SRD5A3;CONGENITAL DISORDER OF GLYCOSYLATION, TYPE IIk/MIM:614727/TMEM165	TMEM165/pancreas/p-value:3.08e-6;SRD5A3/muscularis mucosae/p-value:1.16e-5;TMEM165/muscularis mucosae/p-value:5.18e-7;CLOCK/lung/p-value:4.42e-6;SRD5A3-AS1/lung/p-value:2.09e-8;SRD5A3/lung/p-value:1.70e-10;RP11-528I4.2/lung/p-value:3.59e-7;SRD5A3-AS1/transformed fibroblasts/p-value:4.12e-13;SRD5A3/transformed fibroblasts/p-value:1.29e-15;SRD5A3-AS1/tibial artery/p-value:2.18e-8;SRD5A3/tibial arte…	NA	TMEM165(hem);CLOCK(hre);SRD5A3(he);PDCL2(hr);NMU(r)	TMEM165(hem);CLOCK(hre)	0	0	0	0	0	0	2.5	182	203050
rs13132085	rs3805153	4	55960085	56960085	17	37	0.0114395	0.497297	56359724	0.0121502	0.0021499	1.59e-08	547361	0.044	9.401	0.887	1.79	NA	intron variant(CLOCK)	NA	NA	NA	NA	NA	KAHRIZI SYNDROME/MIM:612713/SRD5A3;CONGENITAL DISORDER OF GLYCOSYLATION, TYPE Iq/MIM:612379/SRD5A3;CONGENITAL DISORDER OF GLYCOSYLATION, TYPE IIk/MIM:614727/TMEM165	TMEM165/pancreas/p-value:3.08e-6;SRD5A3/muscularis mucosae/p-value:1.13e-5;TMEM165/muscularis mucosae/p-value:5.27e-7;CLOCK/lung/p-value:4.27e-6;SRD5A3-AS1/lung/p-value:2.03e-8;SRD5A3/lung/p-value:1.65e-10;RP11-528I4.2/lung/p-value:3.68e-7;SRD5A3-AS1/transformed fibroblasts/p-value:4.11e-13;SRD5A3/transformed fibroblasts/p-value:1.28e-15;SRD5A3-AS1/tibial artery/p-value:2.20e-8;SRD5A3/tibial arte…	NA	TMEM165(hem);CLOCK(hre);SRD5A3(he);PDCL2(hr);NMU(r)	TMEM165(hem);CLOCK(hre)	0	0	0	0	0	0	9.401	182	203050
rs13132085	rs13124436	4	55960085	56960085	17	38	0.0113047	0.508602	56368671	-0.0121456	0.0021499	1.61e-08	547361	0	1.313	-0.753	-1.52	NA	intron variant(CLOCK)	NA	NA	NA	NA	NA	KAHRIZI SYNDROME/MIM:612713/SRD5A3;CONGENITAL DISORDER OF GLYCOSYLATION, TYPE Iq/MIM:612379/SRD5A3;CONGENITAL DISORDER OF GLYCOSYLATION, TYPE IIk/MIM:614727/TMEM165	TMEM165/pancreas/p-value:3.08e-6;SRD5A3/muscularis mucosae/p-value:1.16e-5;TMEM165/muscularis mucosae/p-value:5.18e-7;CLOCK/lung/p-value:4.42e-6;SRD5A3-AS1/lung/p-value:2.08e-8;SRD5A3/lung/p-value:1.69e-10;RP11-528I4.2/lung/p-value:3.59e-7;SRD5A3-AS1/transformed fibroblasts/p-value:4.12e-13;SRD5A3/transformed fibroblasts/p-value:1.29e-15;SRD5A3-AS1/tibial artery/p-value:2.18e-8;SRD5A3/tibial arte…	NA	TMEM165(hem);CLOCK(hre);SRD5A3(he);PDCL2(hr);NMU(r)	TMEM165(hem);CLOCK(hre)	0	0	0	0	0	0	1.313	182	203050
rs13132085	rs4865003	4	55960085	56960085	17	39	0.0112155	0.519817	56380969	0.0121442	0.0021502	1.62e-08	547361	0.169	4.006	0.214	0.149	NA	intron variant(CLOCK)	NA	NA	NA	NA	NA	KAHRIZI SYNDROME/MIM:612713/SRD5A3;CONGENITAL DISORDER OF GLYCOSYLATION, TYPE Iq/MIM:612379/SRD5A3;CONGENITAL DISORDER OF GLYCOSYLATION, TYPE IIk/MIM:614727/TMEM165	TMEM165/pancreas/p-value:3.08e-6;SRD5A3/muscularis mucosae/p-value:1.16e-5;TMEM165/muscularis mucosae/p-value:5.18e-7;CLOCK/lung/p-value:4.42e-6;SRD5A3-AS1/lung/p-value:2.09e-8;SRD5A3/lung/p-value:1.70e-10;RP11-528I4.2/lung/p-value:3.59e-7;SRD5A3-AS1/transformed fibroblasts/p-value:4.11e-13;SRD5A3/transformed fibroblasts/p-value:1.28e-15;SRD5A3-AS1/blood/p-value:1.34e-14;SRD5A3/blood/p-value:2.56…	NA	TMEM165(hem);CLOCK(hre);SRD5A3(he);PDCL2(hr);NMU(r)	TMEM165(hem);CLOCK(hre)	0	0	0	0	0	0	4.006	182	203050
rs13132085	rs7658446	4	55960085	56960085	17	40	0.0110111	0.530828	56361429	0.0121365	0.0021501	1.66e-08	547361	0	2.12	-2.077	-3.49	NA	intron variant(CLOCK)	NA	NA	NA	NA	NA	KAHRIZI SYNDROME/MIM:612713/SRD5A3;CONGENITAL DISORDER OF GLYCOSYLATION, TYPE Iq/MIM:612379/SRD5A3;CONGENITAL DISORDER OF GLYCOSYLATION, TYPE IIk/MIM:614727/TMEM165	TMEM165/pancreas/p-value:3.08e-6;SRD5A3/muscularis mucosae/p-value:1.13e-5;TMEM165/muscularis mucosae/p-value:5.27e-7;CLOCK/lung/p-value:4.27e-6;SRD5A3-AS1/lung/p-value:2.03e-8;SRD5A3/lung/p-value:1.65e-10;RP11-528I4.2/lung/p-value:3.68e-7;SRD5A3-AS1/transformed fibroblasts/p-value:4.11e-13;SRD5A3/transformed fibroblasts/p-value:1.28e-15;SRD5A3-AS1/blood/p-value:1.29e-14;SRD5A3/blood/p-value:2.49…	NA	TMEM165(hem);CLOCK(hre);SRD5A3(he);PDCL2(hr);NMU(r)	TMEM165(hem);CLOCK(hre)	0	0	0	0	0	0	2.12	182	203050
rs13132085	rs13107810	4	55960085	56960085	17	41	0.0109751	0.541804	56408410	-0.0121514	0.002153	1.66e-08	547338	0.005	2.357	0.303	0.235	NA	intron variant(CLOCK)	NA	NA	NA	NA	NA	KAHRIZI SYNDROME/MIM:612713/SRD5A3;CONGENITAL DISORDER OF GLYCOSYLATION, TYPE Iq/MIM:612379/SRD5A3;CONGENITAL DISORDER OF GLYCOSYLATION, TYPE IIk/MIM:614727/TMEM165	TMEM165/pancreas/p-value:3.06e-6;SRD5A3/muscularis mucosae/p-value:8.03e-6;TMEM165/muscularis mucosae/p-value:5.49e-7;CLOCK/lung/p-value:4.83e-6;SRD5A3-AS1/lung/p-value:1.78e-8;SRD5A3/lung/p-value:1.21e-10;RP11-528I4.2/lung/p-value:3.52e-7;SRD5A3-AS1/transformed fibroblasts/p-value:3.61e-13;SRD5A3/transformed fibroblasts/p-value:1.17e-15;SRD5A3-AS1/blood/p-value:1.24e-14;SRD5A3/blood/p-value:2.16…	NA	TMEM165(hem);CLOCK(hre);SRD5A3(he);PDCL2(hr);NMU(r)	TMEM165(hem);CLOCK(hre)	0	0	0	0	0	0	2.357	182	203050
rs13132085	rs13140590	4	55960085	56960085	17	42	0.0109509	0.552754	56414833	0.012155	0.0021538	1.67e-08	547338	0	0.767	-0.62	0.917	NA	NA	NA	NA	NA	NA	NA	KAHRIZI SYNDROME/MIM:612713/SRD5A3;CONGENITAL DISORDER OF GLYCOSYLATION, TYPE Iq/MIM:612379/SRD5A3;CONGENITAL DISORDER OF GLYCOSYLATION, TYPE IIk/MIM:614727/TMEM165	TMEM165/pancreas/p-value:2.03e-6;SRD5A3/muscularis mucosae/p-value:7.09e-6;TMEM165/muscularis mucosae/p-value:5.62e-7;CLOCK/lung/p-value:3.04e-6;SRD5A3-AS1/lung/p-value:1.46e-8;SRD5A3/lung/p-value:6.81e-11;RP11-528I4.2/lung/p-value:5.32e-7;SRD5A3-AS1/transformed fibroblasts/p-value:2.50e-13;SRD5A3/transformed fibroblasts/p-value:2.30e-15;SRD5A3-AS1/blood/p-value:1.20e-14;SRD5A3/blood/p-value:1.49…	NA	TMEM165(hem);CLOCK(hre);SRD5A3(he);PDCL2(hr);NMU(r)	TMEM165(hem);CLOCK(hre)	0	0	0	0	0	0	0.767	182	203050
rs13132085	rs13116035	4	55960085	56960085	17	43	0.0108452	0.5636	56427385	-0.0123235	0.0021847	1.69e-08	533701	0	1.274	-0.707	-0.278	NA	intron variant(PDCL2)	NA	NA	NA	NA	NA	KAHRIZI SYNDROME/MIM:612713/SRD5A3;CONGENITAL DISORDER OF GLYCOSYLATION, TYPE Iq/MIM:612379/SRD5A3;CONGENITAL DISORDER OF GLYCOSYLATION, TYPE IIk/MIM:614727/TMEM165	TMEM165/pancreas/p-value:2.95e-6;SRD5A3/muscularis mucosae/p-value:6.99e-6;TMEM165/muscularis mucosae/p-value:5.81e-7;CLOCK/lung/p-value:5.12e-6;SRD5A3-AS1/lung/p-value:1.71e-8;SRD5A3/lung/p-value:1.08e-10;RP11-528I4.2/lung/p-value:3.60e-7;SRD5A3-AS1/transformed fibroblasts/p-value:4.12e-13;SRD5A3/transformed fibroblasts/p-value:1.31e-15;SRD5A3-AS1/tibial artery/p-value:2.07e-8;SRD5A3/tibial arte…	NA	TMEM165(hem);CLOCK(hre);SRD5A3(he);PDCL2(hr);NMU(r)	TMEM165(hem);CLOCK(hre)	0	0	0	0	0	0	1.274	182	203050
rs13132085	rs6830409	4	55960085	56960085	17	44	0.0108423	0.574442	56388396	0.0121344	0.0021508	1.68e-08	547359	0.404	7.474	-0.888	0.225	NA	intron variant(CLOCK)	NA	NA	NA	NA	NA	KAHRIZI SYNDROME/MIM:612713/SRD5A3;CONGENITAL DISORDER OF GLYCOSYLATION, TYPE Iq/MIM:612379/SRD5A3;CONGENITAL DISORDER OF GLYCOSYLATION, TYPE IIk/MIM:614727/TMEM165	TMEM165/pancreas/p-value:6.04e-6;SRD5A3/muscularis mucosae/p-value:5.97e-6;TMEM165/muscularis mucosae/p-value:1.16e-6;CLOCK/lung/p-value:4.47e-6;SRD5A3-AS1/lung/p-value:5.91e-8;SRD5A3/lung/p-value:1.84e-10;RP11-528I4.2/lung/p-value:1.83e-6;SRD5A3-AS1/transformed fibroblasts/p-value:1.63e-11;SRD5A3/transformed fibroblasts/p-value:5.28e-14;SRD5A3-AS1/tibial artery/p-value:3.19e-8;SRD5A3/tibial arte…	NA	TMEM165(hem);CLOCK(hre);SRD5A3(he);PDCL2(hr);NMU(r)	TMEM165(hem);CLOCK(hre)	0	0	0	0	0	0	7.474	182	203050
rs13132085	rs12500456	4	55960085	56960085	17	45	0.0101973	0.584639	56427220	-0.0123008	0.002185	1.81e-08	533701	0	4.37	-0.042	0.923	NA	intron variant(PDCL2)	NA	NA	NA	NA	NA	KAHRIZI SYNDROME/MIM:612713/SRD5A3;CONGENITAL DISORDER OF GLYCOSYLATION, TYPE Iq/MIM:612379/SRD5A3;CONGENITAL DISORDER OF GLYCOSYLATION, TYPE IIk/MIM:614727/TMEM165	TMEM165/pancreas/p-value:2.60e-6;SRD5A3/muscularis mucosae/p-value:1.16e-5;TMEM165/muscularis mucosae/p-value:3.29e-7;SRD5A3-AS1/lung/p-value:7.46e-8;SRD5A3/lung/p-value:2.92e-9;RP11-528I4.2/lung/p-value:7.65e-7;TMEM165/lung/p-value:4.42e-6;SRD5A3-AS1/transformed fibroblasts/p-value:6.48e-12;SRD5A3/transformed fibroblasts/p-value:1.07e-13;SRD5A3-AS1/blood/p-value:2.47e-13;SRD5A3/blood/p-value:6.1…	NA	TMEM165(hem);CLOCK(hre);SRD5A3(he);PDCL2(hr);NMU(r)	TMEM165(hem);CLOCK(hre)	0	0	0	0	0	0	4.37	182	203050
rs1337526	rs1337526	1	47465130	48465130	3	1	0.271162	0.271162	47965130	-0.0232407	0.0024433	1.87e-21	553872	0	10.22	-0.129	-2.94	NA	NA	NA	NA	NA	NA	NA	NA	NA	NA	NA	NA	0	0	0	0	0	0	10.22	9	14999
rs1337526	rs4430377	1	47465130	48465130	3	2	0.136053	0.407215	47964842	-0.0231028	0.00244795	3.81e-21	554594	0.003	0.541	0.748	0.522	NA	NA	NA	NA	NA	NA	NA	NA	NA	NA	NA	NA	0	0	0	0	0	0	0.541	9	14999
rs1337526	rs6588403	1	47465130	48465130	3	3	0.127803	0.535018	47964982	0.0230786	0.00244716	4.07e-21	554594	0	6.865	-0.291	1.39	NA	NA	NA	NA	NA	NA	NA	NA	NA	NA	NA	NA	0	0	0	0	0	0	6.865	9	14999
rs1337526	rs10158500	1	47465130	48465130	3	4	0.116819	0.651837	47961779	-0.0230626	0.00244799	4.47e-21	554406	0	0.009/0.024	-0.41	-3.1	NA	NA	NA	NA	NA	NA	NA	NA	NA	NA	NA	NA	0	0	0	0	0	0	NA	9	14999
rs1337526	rs6588401	1	47465130	48465130	3	5	0.115635	0.767472	47963973	0.0230532	0.00244729	4.52e-21	554550	0.999	4.013	0.227	0.893	NA	non coding exon variant(RPL21P24)	NA	NA	NA	NA	NA	NA	NA	NA	NA	NA	0	0	0	0	0	0	4.013	9	14999
rs1337526	rs6588402	1	47465130	48465130	3	6	0.0843279	0.8518	47964541	0.0229928	0.0024498	6.26e-21	553607	0	0.597	-0.288	0.383	NA	NA	NA	NA	NA	NA	NA	NA	NA	NA	NA	NA	0	0	0	0	0	0	0.597	9	14999
rs1337526	rs7532110	1	47465130	48465130	3	7	0.0691622	0.920962	47961964	0.0228831	0.00244384	7.71e-21	550836	0	0.018	-0.161	-3.18	NA	NA	NA	NA	NA	NA	NA	NA	NA	NA	NA	NA	0	0	0	0	0	0	0.018	9	14999
rs1337526	rs10157710	1	47465130	48465130	3	8	0.0647669	0.985729	47961691	0.0229209	0.00244968	8.23e-21	553563	0	5.907	0.074	3.54	NA	NA	NA	NA	NA	NA	NA	NA	NA	NA	NA	NA	0	0	0	0	0	0	5.907	9	14999
rs141493439	rs141493439	10	16432384	17936778	35	1	0.999167	0.999167	16930738	0.0394174	0.0062137	2.24e-10	499902	0	2.432	-0.406	-3.36	NA	intron variant(CUBN)	NA	NA	NA	NA	NA	MEGALOBLASTIC ANEMIA 1/MIM:261100/CUBN	NA	NA	CUBN(hm)	CUBN(hm)	0	0	0	0	0	0	2.432	1	1
rs143200968	rs56043834	19	41313375	42313375	54	1	0.182744	0.182744	41331149	0.0147597	0.00263758	2.19e-08	502581	0	6.977	-2.306	-4.2	NA	intron variant(CTC-490E21.12);non coding exon variant(CYP2F2P)	NA	NA	NA	NA	NA	NA	NA	NA	CTC-490E21.12(h);CYP2A6(h)	CTC-490E21.12(h);CYP2A6(h)	0	0	0	0	0	0	6.977	32	88249
rs143200968	rs144135542	19	41313375	42313375	54	2	0.17835	0.361094	41346120	0.014716	0.00263186	2.25e-08	504217	0.011	1.421	-1.201	0	NA	intron variant(CTC-490E21.12);non coding exon variant(CTC-490E21.11)	NA	NA	NA	NA	NA	NA	NA	NA	CTC-490E21.12(h);CYP2A6(h)	CTC-490E21.12(h);CYP2A6(h)	0	0	0	0	0	0	1.421	32	88249
rs143200968	rs143200968	19	41313375	42313375	54	3	0.0470207	0.408115	41338847	-0.0394431	0.00704128	2.12e-08	508108	0	0.878	-1.114	0.89	NA	intron variant(CTC-490E21.12);intron variant(CTC-490E21.10)	NA	NA	NA	NA	NA	NA	NA	NA	CTC-490E21.12(h);CYP2A6(h);CYP2A7(h);MIA(p)	CTC-490E21.12(h);CYP2A6(h);CYP2A7(h);MIA(p)	0	0	0	0	0	0	0.878	32	88249
rs143200968	rs79600176	19	41313375	42313375	54	4	0.0440318	0.452147	41392490	0.0391685	0.00701394	2.35e-08	509862	0.004	0.755	-0.398	0	NA	intron variant(CTC-490E21.12)	NA	NA	NA	NA	NA	NA	NA	NA	CTC-490E21.12(h);CYP2A6(h);CYP2A7(h);MIA(p)	CTC-490E21.12(h);CYP2A6(h);CYP2A7(h);MIA(p)	0	0	0	0	0	0	0.755	32	88249
rs143200968	rs145580088	19	41313375	42313375	54	5	0.0363042	0.488451	41342842	0.039014	0.00703605	2.94e-08	508860	0.009	1.664	0.121	0	NA	intron variant(CTC-490E21.12);intron variant(CTC-490E21.10)	NA	NA	NA	NA	NA	NA	NA	NA	CTC-490E21.12(h);CYP2A6(h);CYP2A7(h);MIA(p)	CTC-490E21.12(h);CYP2A6(h);CYP2A7(h);MIA(p)	0	0	0	0	0	0	1.664	32	88249
rs143200968	rs117287096	19	41313375	42313375	54	6	0.0357471	0.524198	41341413	-0.0383159	0.00692917	3.21e-08	509148	0.022	1.446	0.219	0.113	NA	intron variant(CTC-490E21.12);intron variant(CTC-490E21.10)	NA	NA	NA	NA	NA	NA	NA	NA	CTC-490E21.12(h);CYP2A6(h);MIA(p)	CTC-490E21.12(h);CYP2A6(h);MIA(p)	0	0	0	0	0	0	1.446	32	88249
rs143200968	rs2258380	19	41313375	42313375	54	7	0.0339926	0.55819	41338988	-0.0130112	0.00246399	1.29e-07	514008	NA	NA	NA	NA	NA	NA	NA	NA	NA	NA	NA	NA	NA	NA	CTC-490E21.12(h);CYP2A6(h)	CTC-490E21.12(h);CYP2A6(h)	0	0	0	0	0	0	NA	32	88249
rs143200968	rs111822043	19	41313375	42313375	54	8	0.0318322	0.590023	41357795	0.0131264	0.00249213	1.39e-07	502789	0.001	5.148	0.114	0	NA	intron variant(CTC-490E21.12);intron variant(CYP2A6)	NA	NA	NA	NA	NA	NA	NA	NA	CTC-490E21.12(h);CYP2A6(h)	CTC-490E21.12(h);CYP2A6(h)	0	0	0	0	0	0	5.148	32	88249
rs143200968	rs28399462	19	41313375	42313375	54	9	0.0312775	0.6213	41350615	-0.0381171	0.00692972	3.79e-08	500614	0	0.051	-5.168	-5.37	NA	intron variant(CTC-490E21.12);synonymous variant(CYP2A6);non coding exon variant(CYP2A6)	NA	NA	NA	NA	NA	NA	NA	NA	CTC-490E21.12(h);CYP2A6(h);CYP2A7(h)	CTC-490E21.12(h);CYP2A6(h);CYP2A7(h)	0	0	0	0	0	0	0.051	32	88249
rs143200968	rs141949574	19	41313375	42313375	54	10	0.0304555	0.651756	41392043	-0.0386514	0.00702147	3.7e-08	508775	0.017	0.811	1.387	0	NA	intron variant(CTC-490E21.12)	NA	NA	NA	NA	NA	NA	NA	NA	CTC-490E21.12(h);CYP2A6(h);CYP2A7(h);MIA(p)	CTC-490E21.12(h);CYP2A6(h);CYP2A7(h);MIA(p)	0	0	0	0	0	0	0.811	32	88249
rs143200968	rs117683060	19	41313375	42313375	54	11	0.0304541	0.68221	41394102	0.0387002	0.00702925	3.68e-08	509860	NA	NA	NA	NA	NA	NA	NA	NA	NA	NA	NA	NA	NA	NA	CTC-490E21.12(h);CYP2A6(h);CYP2A7(h);MIA(p)	CTC-490E21.12(h);CYP2A6(h);CYP2A7(h);MIA(p)	0	0	0	0	0	0	NA	32	88249
rs143200968	rs186051747	19	41313375	42313375	54	12	0.0287259	0.710936	41342042	-0.0381197	0.00695089	4.15e-08	508107	0.017	2.952	0.229	0.315	NA	intron variant(CTC-490E21.12);intron variant(CTC-490E21.10)	NA	NA	NA	NA	NA	NA	CYP2B7P/lung/p-value:4.19e-6	NA	CTC-490E21.12(h);CYP2A6(h);MIA(p)	CTC-490E21.12(h);CYP2A6(h);MIA(p)	0	0	0	0	0	0	2.952	32	88249
rs143200968	rs111867898	19	41313375	42313375	54	13	0.0284657	0.739401	41373573	-0.0129611	0.00247076	1.56e-07	502547	0	6.173	-2.636	-2.26	NA	intron variant(CTC-490E21.12);intron variant(CYP2A6)	NA	NA	NA	NA	NA	NA	NA	NA	CYP2A6(h);CTC-490E21.12(h)	CYP2A6(h);CTC-490E21.12(h)	0	0	0	0	0	0	6.173	32	88249
rs143200968	rs144002017	19	41313375	42313375	54	14	0.0253028	0.764704	41335269	0.0379969	0.00696244	4.83e-08	508590	0.486	8.655	0.147	0.357	NA	intron variant(CTC-490E21.12)	NA	NA	NA	NA	NA	NA	NA	NA	CTC-490E21.12(h);CYP2A6(h);MIA(p)	CTC-490E21.12(h);CYP2A6(h);MIA(p)	0	0	0	0	0	0	8.655	32	88249
rs143200968	rs55978439	19	41313375	42313375	54	15	0.0252745	0.789979	41336556	0.0128764	0.00246551	1.76e-07	517040	0.021	8.029	-0.157	0.158	NA	intron variant(CTC-490E21.12)	NA	NA	NA	NA	NA	NA	NA	NA	CTC-490E21.12(h);CYP2A6(h)	CTC-490E21.12(h);CYP2A6(h)	0	0	0	0	0	0	8.029	32	88249
rs143200968	rs4803380	19	41313375	42313375	54	16	0.0231886	0.813167	41351169	-0.0378587	0.00696186	5.39e-08	504391	0	0.177/0.067	-1.042	-1.4	NA	intron variant(CTC-490E21.12);intron variant(CYP2A6);non coding exon variant(CYP2A6)	NA	NA	NA	NA	NA	NA	NA	NA	CTC-490E21.12(h);CYP2A6(h);CYP2A7(h);MIA(p)	CTC-490E21.12(h);CYP2A6(h);CYP2A7(h);MIA(p)	0	0	0	0	0	0	NA	32	88249
rs143200968	rs28399459	19	41313375	42313375	54	17	0.0227226	0.83589	41350787	0.0383121	0.00704011	5.27e-08	506076	0	2.081	-2.162	-0.935	NA	intron variant(CTC-490E21.12);intron variant(CYP2A6)	NA	NA	NA	NA	NA	NA	NA	NA	CTC-490E21.12(h);CYP2A6(h);CYP2A7(h);MIA(p)	CTC-490E21.12(h);CYP2A6(h);CYP2A7(h);MIA(p)	0	0	0	0	0	0	2.081	32	88249
rs143200968	rs143303864	19	41313375	42313375	54	18	0.0219419	0.857832	41336272	-0.0378544	0.00697501	5.73e-08	508925	0.015	5.025	0.236	0	NA	intron variant(CTC-490E21.12)	NA	NA	NA	NA	NA	NA	NA	NA	CTC-490E21.12(h);CYP2A6(h);CYP2A7(h);MIA(p)	CTC-490E21.12(h);CYP2A6(h);CYP2A7(h);MIA(p)	0	0	0	0	0	0	5.025	32	88249
rs143200968	rs28399448	19	41313375	42313375	54	19	0.0211078	0.87894	41352936	-0.0386495	0.00711317	5.53e-08	500085	0	14.56	-2.599	-0.119	NA	intron variant(CTC-490E21.12);synonymous variant(CYP2A6);3 prime UTR variant(CYP2A6);non coding exon variant(CYP2A6)	NA	NA	NA	NA	NA	NA	NA	NA	CTC-490E21.12(h);CYP2A6(h);CYP2A7(h)	CTC-490E21.12(h);CYP2A6(h);CYP2A7(h)	0	0	0	0	0	0	14.56	32	88249
rs143200968	rs72549444	19	41313375	42313375	54	20	0.0207955	0.899735	41351843	-0.0377054	0.00696436	6.16e-08	506169	0	2.562/0.771	-0.921	-4.56	NA	intron variant(CTC-490E21.12);intron variant(CYP2A6)	NA	NA	NA	NA	NA	NA	NA	NA	CTC-490E21.12(h);CYP2A6(h);CYP2A7(h);MIA(p)	CTC-490E21.12(h);CYP2A6(h);CYP2A7(h);MIA(p)	0	0	0	0	0	0	NA	32	88249
rs143200968	rs4803378	19	41313375	42313375	54	21	0.0187831	0.918518	41333441	-0.0378927	0.00702065	6.76e-08	508877	0	0.506	-1.282	-0.989	NA	intron variant(CTC-490E21.12)	NA	NA	NA	NA	NA	NA	NA	MIA/p-value:2.53e-18	CTC-490E21.12(h);CYP2A6(h);CYP2A7(h);MIA(p)	CTC-490E21.12(h);CYP2A6(h);CYP2A7(h);MIA(p)	0	0	0	0	0	0	0.506	32	88249
rs143200968	rs55921593	19	41313375	42313375	54	22	0.0144458	0.932964	41353897	-0.0376393	0.00704733	9.25e-08	507246	0	0.38	-1.101	-2.15	NA	intron variant(CTC-490E21.12);intron variant(CYP2A6)	NA	NA	NA	NA	NA	NA	NA	NA	CTC-490E21.12(h);CYP2A6(h);CYP2A7(h);MIA(p)	CTC-490E21.12(h);CYP2A6(h);CYP2A7(h);MIA(p)	0	0	0	0	0	0	0.38	32	88249
rs143200968	rs28399442	19	41313375	42313375	54	23	0.0107492	0.943713	41354458	-0.0370346	0.00702585	1.36e-07	508140	NA	NA	NA	NA	NA	NA	NA	NA	NA	NA	NA	NA	NA	NA	CTC-490E21.12(h);CYP2A6(h);CYP2A7(h);MIA(p)	CTC-490E21.12(h);CYP2A6(h);CYP2A7(h);MIA(p)	0	1	0	0	0	0	NA	32	88249
rs146311723	rs146311723	15	63304507	64304507	47	1	0.111553	0.111553	63804507	-0.0154168	0.0026582	6.64e-09	533701	0.047	1.255	0	0	NA	intron variant(USP3)	NA	NA	NA	NA	NA	NA	USP3-AS1/testis/p-value:1.66e-11	NA	USP3(h);FBXL22(h);CA12(r);APH1B(r)	USP3(h);FBXL22(h);CA12(r);APH1B(r)	0	0	0	0	0	0	1.255	126	298458
rs146311723	rs79076440	15	63304507	64304507	47	2	0.0553718	0.166925	63803863	-0.0150598	0.0026542	1.4e-08	533701	0	3.045	-0.378	-3.24	NA	intron variant(USP3)	NA	NA	NA	NA	NA	NA	USP3-AS1/testis/p-value:1.66e-11	NA	USP3(h);FBXL22(h);CA12(r);APH1B(r)	USP3(h);FBXL22(h);CA12(r);APH1B(r)	0	0	0	0	0	0	3.045	126	298458
rs146311723	rs74927570	15	63304507	64304507	47	3	0.0481978	0.215122	63802297	-0.0150159	0.0026583	1.62e-08	533701	0.571	4.036	0.507	0.453	NA	intron variant(USP3)	NA	NA	NA	NA	NA	NA	USP3-AS1/testis/p-value:1.63e-11	NA	USP3(h);FBXL22(h);CA12(r);APH1B(r)	USP3(h);FBXL22(h);CA12(r);APH1B(r)	0	0	0	0	0	1	4.036	126	298458
rs146311723	rs62011292	15	63304507	64304507	47	4	0.0449156	0.260038	63800237	-0.0149603	0.0026545	1.74e-08	533701	0.008	13.88	0.445	0.457	NA	intron variant(USP3)	NA	NA	NA	NA	NA	NA	USP3-AS1/testis/p-value:1.62e-11	NA	USP3(h);FBXL22(h);CA12(r);APH1B(r)	USP3(h);FBXL22(h);CA12(r);APH1B(r)	1	1	0	0	0	0	13.88	126	298458
rs146311723	rs62012365	15	63304507	64304507	47	5	0.0247921	0.28483	64015330	0.014019	0.0025363	3.25e-08	547334	0	1.757	-0.789	-1.12	NA	intron variant(HERC1)	NA	NA	NA	NA	NA	NA	USP3-AS1/testis/p-value:1.42e-12	NA	HERC1(he);FBXL22(h);DAPK2(e)	HERC1(he)	0	0	0	0	0	0	1.757	126	298458
rs146311723	rs60954093	15	63304507	64304507	47	6	0.0211341	0.305964	63975554	0.0139337	0.0025345	3.85e-08	547340	0.93	15.13/15.22	-0.235	0.0431	NA	intron variant(HERC1);intron variant(RP11-317G6.1)	NA	NA	NA	NA	NA	NA	USP3-AS1/testis/p-value:3.50e-11	NA	HERC1(he);FBXL22(h);DAPK2(e)	HERC1(he)	0	0	0	0	0	0	NA	126	298458
rs146311723	rs62014182	15	63304507	64304507	47	7	0.0200524	0.326017	63974795	-0.0139077	0.0025343	4.07e-08	547339	0	0.568	-0.446	-1.31	NA	intron variant(RP11-317G6.1);intron variant(HERC1)	NA	NA	NA	NA	NA	NA	USP3-AS1/testis/p-value:2.13e-12	NA	HERC1(he);FBXL22(h);DAPK2(e)	HERC1(he)	0	0	0	0	0	0	0.568	126	298458
rs146311723	rs57723091	15	63304507	64304507	47	8	0.0199417	0.345958	63975633	-0.0139078	0.0025348	4.1e-08	547340	0.001	0.725	-0.332	-0.231	NA	intron variant(HERC1);intron variant(RP11-317G6.1)	NA	NA	NA	NA	NA	NA	USP3-AS1/testis/p-value:3.50e-11	NA	HERC1(he);FBXL22(h);DAPK2(e)	HERC1(he)	0	0	0	0	0	0	0.725	126	298458
rs146311723	rs77107306	15	63304507	64304507	47	9	0.0197819	0.36574	63973701	-0.0139018	0.0025344	4.13e-08	547339	0	1.14	-0.177	-1.18	NA	intron variant(HERC1);intron variant(RP11-317G6.1)	NA	NA	NA	NA	NA	NA	USP3-AS1/testis/p-value:2.13e-12	NA	HERC1(he);FBXL22(h);DAPK2(e)	HERC1(he)	0	0	0	0	0	0	1.14	126	298458
rs146311723	rs55941923	15	63304507	64304507	47	10	0.0193946	0.385135	63975566	0.0138935	0.0025346	4.22e-08	547340	0.032	10.9	-0.227	1.1	NA	intron variant(RP11-317G6.1);intron variant(HERC1)	NA	NA	NA	NA	NA	NA	USP3-AS1/testis/p-value:3.50e-11	NA	HERC1(he);FBXL22(h);DAPK2(e)	HERC1(he)	0	0	0	0	0	0	10.9	126	298458
rs146311723	rs17186513	15	63304507	64304507	47	11	0.0190423	0.404177	63980946	-0.0138837	0.0025344	4.3e-08	547336	0.042	3.492	0.222	-2.3	NA	intron variant(RP11-317G6.1);intron variant(HERC1)	NA	NA	NA	NA	NA	NA	HERC1/blood/p-value:1.34e-6;USP3-AS1/testis/p-value:1.72e-12	NA	HERC1(he);FBXL22(h);DAPK2(e)	HERC1(he)	0	0	0	0	0	0	3.492	126	298458
rs146311723	rs2899695	15	63304507	64304507	47	12	0.0188642	0.423041	63973368	-0.0138776	0.0025341	4.34e-08	547339	0.056	3.351	0.114	-1.64	NA	intron variant(RP11-317G6.1);intron variant(HERC1)	NA	NA	NA	NA	NA	NA	USP3-AS1/testis/p-value:3.48e-11	NA	HERC1(he);FBXL22(h);DAPK2(e)	HERC1(he)	0	0	0	0	0	0	3.351	126	298458
rs146311723	rs62012364	15	63304507	64304507	47	13	0.015231	0.438272	64013174	-0.0137631	0.0025318	5.45e-08	547341	0.004	0.524	0.748	1.24	NA	intron variant(HERC1)	NA	NA	NA	NA	NA	NA	USP3-AS1/testis/p-value:1.42e-12	NA	HERC1(he);FBXL22(h);DAPK2(e)	HERC1(he)	0	0	0	0	0	0	0.524	126	298458
rs146311723	rs62014176	15	63304507	64304507	47	14	0.0147672	0.45304	63965708	0.013758	0.0025336	5.63e-08	547333	0	4.551	-1.951	-7.29	NA	intron variant(HERC1)	NA	NA	NA	NA	NA	NA	USP3-AS1/testis/p-value:1.79e-12	NA	HERC1(he);FBXL22(h);DAPK2(e)	HERC1(he)	0	0	0	0	0	0	4.551	126	298458
rs146311723	rs62014183	15	63304507	64304507	47	15	0.0142864	0.467326	63974875	-0.014012	0.0025837	5.85e-08	533701	0	1.05	-0.111	-0.105	NA	intron variant(HERC1);intron variant(RP11-317G6.1)	NA	NA	NA	NA	NA	NA	USP3-AS1/testis/p-value:5.13e-11	NA	HERC1(he);FBXL22(h);DAPK2(e)	HERC1(he)	0	0	0	0	0	0	1.05	126	298458
rs146311723	rs62014216	15	63304507	64304507	47	16	0.0140895	0.481415	63983860	0.0137656	0.0025392	5.92e-08	547336	0	0.806	-2.726	-3.06	NA	intron variant(HERC1);intron variant(RP11-317G6.1)	NA	NA	NA	NA	NA	NA	USP3-AS1/testis/p-value:1.61e-12	NA	HERC1(he);FBXL22(h);DAPK2(e)	HERC1(he)	0	0	0	0	0	0	0.806	126	298458
rs146311723	rs62022639	15	63304507	64304507	47	17	0.013966	0.495381	64020636	-0.0137237	0.0025322	5.97e-08	547335	0.328	13.93	0.728	4.19	NA	intron variant(HERC1)	NA	NA	NA	NA	NA	NA	USP3-AS1/testis/p-value:1.43e-12	NA	HERC1(he);FBXL22(h);DAPK2(e)	HERC1(he)	1	0	0	0	0	0	13.93	126	298458
rs146311723	rs17186555	15	63304507	64304507	47	18	0.0119057	0.507287	63981327	0.0136827	0.0025389	7.08e-08	547335	0	2.096	-0.761	-4.87	NA	intron variant(RP11-317G6.1);intron variant(HERC1)	NA	NA	NA	NA	NA	NA	HERC1/blood/p-value:1.57e-6;USP3-AS1/testis/p-value:3.00e-11	NA	HERC1(he);FBXL22(h);DAPK2(e)	HERC1(he)	0	0	0	0	0	0	2.096	126	298458
rs146311723	rs62014184	15	63304507	64304507	47	19	0.0118486	0.519136	63974876	-0.0139441	0.0025882	7.14e-08	533701	0	0.792	-0.278	0.191	NA	intron variant(HERC1);intron variant(RP11-317G6.1)	NA	NA	NA	NA	NA	NA	USP3-AS1/testis/p-value:5.13e-11	NA	HERC1(he);FBXL22(h);DAPK2(e)	HERC1(he)	0	0	0	0	0	0	0.792	126	298458
rs146311723	rs7176089	15	63304507	64304507	47	20	0.0117637	0.530899	63960534	0.0136352	0.0025311	7.16e-08	547331	0	2.675	-2.235	-1.29	NA	intron variant(HERC1)	NA	NA	NA	NA	NA	NA	USP3-AS1/testis/p-value:2.96e-11	NA	HERC1(he);FBXL22(h);DAPK2(e)	HERC1(he)	0	0	0	0	0	0	2.675	126	298458
rs146311723	rs62014166	15	63304507	64304507	47	21	0.0110762	0.541976	63949594	0.0136061	0.0025311	7.64e-08	547347	0	0.808	-0.376	-0.478	NA	intron variant(HERC1)	NA	NA	NA	NA	NA	NA	USP3-AS1/testis/p-value:2.28e-11	NA	HERC1(he);FBXL22(h);DAPK2(e)	HERC1(he)	0	0	0	0	0	0	0.808	126	298458
rs146311723	rs62014185	15	63304507	64304507	47	22	0.0104223	0.552398	63975262	-0.0137826	0.0025698	8.17e-08	533701	0	1.578	-0.883	-0.994	NA	intron variant(HERC1);intron variant(RP11-317G6.1)	NA	NA	NA	NA	NA	NA	USP3-AS1/testis/p-value:3.50e-11	NA	HERC1(he);FBXL22(h);DAPK2(e)	HERC1(he)	0	0	0	0	0	0	1.578	126	298458
rs146311723	rs62014171	15	63304507	64304507	47	23	0.0103307	0.562729	63958922	-0.0135782	0.0025322	8.22e-08	547350	0.006	4.057	0.444	0.792	NA	intron variant(HERC1)	NA	NA	NA	NA	NA	NA	USP3-AS1/testis/p-value:2.06e-12	NA	HERC1(he);FBXL22(h);DAPK2(e)	HERC1(he)	0	0	0	0	0	0	4.057	126	298458
rs146311723	rs62014167	15	63304507	64304507	47	24	0.0100385	0.572767	63950165	-0.0135579	0.002531	8.47e-08	547350	0.003	3.683	-0.015	2.09	NA	intron variant(HERC1)	NA	NA	NA	NA	NA	NA	USP3-AS1/testis/p-value:2.28e-11	NA	HERC1(he);FBXL22(h);DAPK2(e)	HERC1(he)	0	0	0	0	0	0	3.683	126	298458
rs146311723	rs62014173	15	63304507	64304507	47	25	0.0100026	0.58277	63959446	0.013562	0.0025321	8.51e-08	547347	0.003	4.25	0.346	0.567	NA	intron variant(HERC1)	NA	NA	NA	NA	NA	NA	USP3-AS1/testis/p-value:2.88e-11	NA	HERC1(he);FBXL22(h);DAPK2(e)	HERC1(he)	0	0	0	0	0	0	4.25	126	298458
rs15052	rs15052	19	41313375	42313375	54	1	0.660567	0.660567	41813375	0.0174449	0.00272872	1.63e-10	513863	0	9.885	-0.123	0.317	NA	3 prime UTR variant(HNRNPUL1);intron variant(TGFB1)	NA	NA	NA	NA	NA	NA	CCDC97/visceral adipocytes/p-value:3.01e-6;TGFB1/visceral adipocytes/p-value:1.72e-7;TGFB1/skeletal muscle/p-value:2.73e-14;TGFB1/liver/p-value:1.01e-8;TGFB1/left ventricle/p-value:4.10e-10;CCDC97/subcutaneous adipocytes/p-value:3.97e-6;TGFB1/subcutaneous adipocytes/p-value:4.85e-6;TGFB1/thyroid/p-value:1.67e-12	NA	CCDC97(he);HNRNPUL1(hr);TGFB1(he);BCKDHA(r)	CCDC97(he);HNRNPUL1(hr);TGFB1(he)	0	0	0	0	0	0	9.885	3	12646
rs15052	rs73045269	19	41313375	42313375	54	2	0.183586	0.844153	41825191	-0.0171716	0.00277699	6.27e-10	515248	0	4.796	0.047	0.399	NA	intron variant(CCDC97);intron variant(TGFB1)	NA	NA	NA	NA	NA	MAPLE SYRUP URINE DISEASE/MIM:248600/BCKDHA	TGFB1/visceral adipocytes/p-value:1.92e-8;TGFB1/skeletal muscle/p-value:9.74e-15;TGFB1/liver/p-value:1.20e-8;TGFB1/left ventricle/p-value:4.71e-11;TGFB1/thyroid/p-value:1.18e-13;CCDC97/subcutaneous adipocytes/p-value:1.14e-6;TGFB1/subcutaneous adipocytes/p-value:5.26e-6	NA	CCDC97(he);HNRNPUL1(hr);TGFB1(he);BCKDHA(r)	CCDC97(he);HNRNPUL1(hr);TGFB1(he)	0	0	0	0	0	0	4.796	3	12646
rs15052	rs56254331	19	41313375	42313375	54	3	0.152361	0.996514	41826020	0.0171115	0.00278129	7.63e-10	513903	0	5.402	-0.778	-0.569	NA	intron variant(CCDC97);intron variant(TGFB1)	NA	NA	NA	NA	NA	NA	TGFB1/visceral adipocytes/p-value:1.91e-8;TGFB1/skeletal muscle/p-value:6.05e-15;TGFB1/liver/p-value:1.37e-8;TGFB1/left ventricle/p-value:4.56e-11;TGFB1/thyroid/p-value:9.77e-14;CCDC97/subcutaneous adipocytes/p-value:1.33e-6;TGFB1/subcutaneous adipocytes/p-value:5.12e-6	NA	CCDC97(he);HNRNPUL1(hr);TGFB1(he);BCKDHA(r)	CCDC97(he);HNRNPUL1(hr);TGFB1(he)	1	0	0	0	0	0	5.402	3	12646
rs1544935	rs1544935	6	38624448	39624448	24	1	0.189182	0.189182	39124448	-0.0172549	0.0024209	1.02e-12	546427	0	7.924	0.021	1.69	NA	NA	Myocardial infarction (P-value:3.00e-8)(PMID:26343387)	Myocardial infarction (P-value:3.00e-8)(PMID:26343387)	NA	NA	NA	NA	NA	NA	KCNK5(e)	KCNK5(e)	0	0	0	0	0	0	7.924	13	27594
rs1544935	rs2894421	6	38624448	39624448	24	2	0.17605	0.365232	39128098	0.0172234	0.00242	1.1e-12	547237	0.015	6.289	0.443	-1.23	NA	NA	NA	NA	NA	NA	NA	NA	NA	NA	KCNK5(e)	KCNK5(e)	0	0	0	0	0	0	6.289	13	27594
rs1544935	rs56336142	6	38624448	39624448	24	3	0.151702	0.516934	39134099	-0.0173069	0.002439	1.29e-12	547253	0	1.807	-1.57	-1.17	NA	NA	Coronary Artery Disease (P-value:2.00e-8)(PMID:26343387)	Coronary Artery Disease (P-value:2.00e-8)(PMID:26343387)	NA	NA	NA	NA	KCNK5/subcutaneous adipocytes/p-value:3.27e-7	NA	KCNK5(e)	KCNK5(e)	1	0	0	0	0	0	1.807	13	27594
rs1544935	rs12214118	6	38624448	39624448	24	4	0.119403	0.636336	39136651	-0.0172514	0.0024431	1.65e-12	546427	0	3.645	-1.198	-1.54	NA	NA	NA	NA	NA	NA	NA	NA	KCNK5/subcutaneous adipocytes/p-value:2.36e-7	NA	KCNK5(e)	KCNK5(e)	0	0	0	0	0	0	3.645	13	27594
rs1544935	rs62398607	6	38624448	39624448	24	5	0.11607	0.752406	39145523	-0.0174875	0.0024778	1.69e-12	533701	0	1.644	-0.49	-1.71	NA	NA	NA	NA	NA	NA	NA	NA	KCNK5/subcutaneous adipocytes/p-value:1.09e-7	NA	KCNK5(e)	KCNK5(e)	0	0	0	0	0	0	1.644	13	27594
rs1544935	rs1155347	6	38624448	39624448	24	6	0.0598922	0.812298	39146230	-0.017109	0.002458	3.39e-12	532767	0.001	8.405	0.035	-1.51	NA	NA	NA	NA	NA	NA	NA	NA	KCNK5/subcutaneous adipocytes/p-value:7.43e-8	NA	KCNK5(e)	KCNK5(e)	0	0	0	0	0	0	8.405	13	27594
rs1544935	rs755852	6	38624448	39624448	24	7	0.0435792	0.855877	39140125	-0.0171469	0.0024801	4.72e-12	533701	0.381	9.907	1.624	3.37	NA	NA	NA	NA	NA	NA	NA	NA	KCNK5/subcutaneous adipocytes/p-value:2.64e-7	NA	KCNK5(e)	KCNK5(e)	0	0	0	0	0	0	9.907	13	27594
rs1544935	rs55856036	6	38624448	39624448	24	8	0.0330422	0.88892	39148170	-0.0167549	0.0024381	6.33e-12	533701	0.001	12.3	0.556	0.974	NA	NA	NA	NA	NA	NA	NA	NA	KCNK5/subcutaneous adipocytes/p-value:1.21e-6	NA	KCNK5(he);SAYSD1(e)	KCNK5(he)	0	0	0	0	0	0	12.3	13	27594
rs1544935	rs56015508	6	38624448	39624448	24	9	0.0271121	0.916032	39152041	0.016446	0.0024036	7.8e-12	547289	0.003	4.773	0.391	0	NA	NA	NA	NA	NA	NA	NA	NA	KCNK5/subcutaneous adipocytes/p-value:1.17e-6	NA	KCNK5(he);SAYSD1(e)	KCNK5(he)	0	0	0	0	0	0	4.773	13	27594
rs1544935	rs55902013	6	38624448	39624448	24	10	0.024917	0.940949	39150657	-0.0164012	0.0024015	8.52e-12	547347	0.124	3.193	0.04	-0.998	NA	NA	NA	NA	NA	NA	NA	NA	KCNK5/subcutaneous adipocytes/p-value:1.75e-5	NA	KCNK5(he);SAYSD1(e)	KCNK5(he)	0	0	0	0	0	0	3.193	13	27594
rs1544935	rs12211281	6	38624448	39624448	24	11	0.0235949	0.964544	39147179	0.0166689	0.0024435	8.99e-12	532767	0.009	6.755	0.873	2.95	NA	NA	NA	NA	NA	NA	NA	NA	SAYSD1/blood/p-value:5.13e-7;KCNK5/subcutaneous adipocytes/p-value:1.29e-6	NA	KCNK5(he);SAYSD1(e)	KCNK5(he)	0	0	0	0	0	0	6.755	13	27594
rs1544935	rs9394577	6	38624448	39624448	24	12	0.0161572	0.980701	39149784	-0.0162559	0.0024032	1.34e-11	546427	0	1.409	-0.736	-6.98	NA	NA	NA	NA	NA	NA	NA	NA	SAYSD1/blood/p-value:1.15e-6;KCNK5/subcutaneous adipocytes/p-value:1.75e-5	NA	KCNK5(he);SAYSD1(e)	KCNK5(he)	0	0	0	0	0	0	1.409	13	27594
rs1544935	rs10456468	6	38624448	39624448	24	13	0.0152537	0.995954	39151425	0.016239	0.0024038	1.42e-11	546379	0.062	1.487	0.006	1.6	NA	NA	NA	NA	NA	NA	NA	NA	SAYSD1/blood/p-value:1.20e-6;KCNK5/subcutaneous adipocytes/p-value:1.75e-5	NA	KCNK5(he);SAYSD1(e)	KCNK5(he)	0	0	0	0	0	0	1.487	13	27594
rs162890	rs162890	5	131123658	132123658	22	1	0.0472234	0.0472234	131623658	0.0134553	0.002176	6.27e-10	533701	0.499	2.992	0.889	0.235	NA	intron variant(P4HA2)	NA	NA	3-dehydrocarnitine* (serum)(P-value:8.95e-15)(PMID:24816252);butyrylcarnitine (serum)(P-value:2.56e-6)(PMID:24816252);acetylcarnitine (serum)(P-value:2.68e-8)(PMID:24816252);isovalerylcarnitine (serum)(P-value:1.31e-20)(PMID:24816252);propionylcarnitine (serum)(P-value:7.65e-8)(PMID:24816252);hexanoylcarnitine (serum)(P-value:3.03e-8)(PMID:24816252);carnitine (serum)(P-value:6.97e-5)(PMID:2481625…	3-dehydrocarnitine* (serum)(P-value:8.95e-15)(PMID:24816252);acetylcarnitine (serum)(P-value:2.68e-8)(PMID:24816252);isovalerylcarnitine (serum)(P-value:1.31e-20)(PMID:24816252);hexanoylcarnitine (serum)(P-value:3.03e-8)(PMID:24816252);Octadecadienylcarnitine (serum)(P-value:5.73e-12)(PMID:26068415);Octadecenoylcarnitine (serum)(P-value:5.07e-10)(PMID:26068415)	NA	CARNITINE DEFICIENCY, SYSTEMIC PRIMARY/MIM:212140/SLC22A5;RHEUMATOID ARTHRITIS/MIM:180300/SLC22A4	P4HA2/blood/p-value:4.33e-7;SLC22A5/lung/p-value:3.29e-7;AC034220.3/atrial appendage/p-value:1.56e-6;SLC22A5/transformed fibroblasts/p-value:5.25e-13;PDLIM4/transformed fibroblasts/p-value:2.53e-10;P4HA2/tibial artery/p-value:9.89e-7;P4HA2-AS1/tibial artery/p-value:4.59e-8;AC034220.3/thyroid/p-value:2.80e-16;P4HA2/thyroid/p-value:1.75e-12;P4HA2-AS1/thyroid/p-value:9.08e-12;AC063976.7/thyroid/p-va…	NA	PDLIM4(hre);P4HA2(he);RAD50(r);KIF3A(r);SLC22A5(e);SLC22A4(e)	PDLIM4(hre)	1	0	0	0	0	0	2.992	147	251421
rs162890	rs274555	5	131123658	132123658	22	2	0.0416511	0.0888745	131722951	0.0125697	0.0020386	7.01e-10	543913	0	7.884	-0.022	2.11	NA	intron variant(SLC22A5)	NA	NA	isovalerylcarnitine (serum)(P-value:5.17e-11)(PMID:28263315);myristoylcarnitine (serum)(P-value:4.85e-6)(PMID:28263315);X-21365 (serum)(P-value:9.45e-7)(PMID:28263315)	isovalerylcarnitine (serum)(P-value:5.17e-11)(PMID:28263315)	NA	CARNITINE DEFICIENCY, SYSTEMIC PRIMARY/MIM:212140/SLC22A5;CHYLOMICRON RETENTION DISEASE/MIM:246700/SAR1B;RHEUMATOID ARTHRITIS/MIM:180300/SLC22A4	AC034220.3/muscularis mucosae/p-value:1.16e-7;SLC22A5/lung/p-value:3.23e-7;AC034220.3/atrial appendage/p-value:6.89e-13;SLC22A5/transformed fibroblasts/p-value:5.24e-13;PDLIM4/transformed fibroblasts/p-value:6.95e-8;AC034220.3/blood/p-value:1.20e-5;SLC22A5/blood/p-value:5.87e-8;AC116366.6/blood/p-value:2.19e-7;P4HA2/tibial artery/p-value:4.39e-10;P4HA2-AS1/tibial artery/p-value:2.10e-8;SLC22A4/mo…	NA	SLC22A4(he);SLC22A5(he);CCNI2(r);UQCRQ(r);GDF9(r);P4HA2(e);PDLIM4(e);RAD50(e);SAR1B(e)	SLC22A4(he);SLC22A5(he)	1	1	0	0	0	0	7.884	147	251421
rs162890	rs270613	5	131123658	132123658	22	3	0.0263829	0.115257	131640583	0.0125074	0.0020539	1.13e-09	546427	0.095	9.664	1.145	1.27	NA	intron variant(SLC22A4)	NA	NA	octanoylcarnitine (serum)(P-value:9.35e-5)(PMID:24816252);acetylcarnitine (serum)(P-value:1.13e-11)(PMID:24816252);isovalerylcarnitine (serum)(P-value:1.29e-30)(PMID:24816252);hexanoylcarnitine (serum)(P-value:2.04e-10)(PMID:24816252);homostachydrine* (serum)(P-value:1.38e-10)(PMID:24816252);glutaroyl carnitine (serum)(P-value:1.53e-5)(PMID:24816252);X-13435 (serum)(P-value:2.20e-7)(PMID:24816252…	acetylcarnitine (serum)(P-value:1.13e-11)(PMID:24816252);isovalerylcarnitine (serum)(P-value:1.29e-30)(PMID:24816252);hexanoylcarnitine (serum)(P-value:2.04e-10)(PMID:24816252);homostachydrine* (serum)(P-value:1.38e-10)(PMID:24816252);oleoylcarnitine (serum)(P-value:2.22e-10)(PMID:24816252);2-tetradecenoyl carnitine (serum)(P-value:4.65e-9)(PMID:24816252);3-dehydrocarnitine* (serum)(P-value:3.54e…	NA	NIJMEGEN BREAKAGE SYNDROME-LIKE DISORDER/MIM:613078/RAD50;CARNITINE DEFICIENCY, SYSTEMIC PRIMARY/MIM:212140/SLC22A5;RHEUMATOID ARTHRITIS/MIM:180300/SLC22A4	SLC22A4/skin/p-value:1.58e-6;P4HA2/blood/p-value:1.31e-6;SLC22A5/skin/p-value:1.12e-11;SLC22A5/blood/p-value:9.33e-6;RAD50/blood/p-value:3.47e-5;AC034220.3/atrial appendage/p-value:3.16e-13;SLC22A5/transformed fibroblasts/p-value:3.18e-10;PDLIM4/transformed fibroblasts/p-value:9.48e-6;P4HA2-AS1/transformed fibroblasts/p-value:2.07e-5;SLC22A5/blood/p-value:8.98e-7;AC116366.6/blood/p-value:3.56e-7;…	NA	SLC22A4(hrem);P4HA2(hre);SLC22A5(he);CCNI2(r);ACSL6(r);IRF1(r);SHROOM1(r);GDF9(r);UQCRQ(r);PDLIM4(e);RAD50(e);SAR1B(e)	SLC22A4(hrem)	0	0	0	0	0	0	9.664	147	251421
rs162890	rs2631365	5	131123658	132123658	22	4	0.024142	0.139399	131705949	-0.0124125	0.0020432	1.24e-09	547338	0.001	3.248	-0.298	-0.63	NA	synonymous variant(SLC22A5)	NA	NA	palmitoylcarnitine (serum)(P-value:6.87e-6)(PMID:28263315);isovalerylcarnitine (serum)(P-value:1.24e-11)(PMID:28263315);oleoylcarnitine (serum)(P-value:8.60e-7)(PMID:28263315);myristoylcarnitine (serum)(P-value:1.33e-8)(PMID:28263315);X-21365 (serum)(P-value:3.12e-8)(PMID:28263315)	isovalerylcarnitine (serum)(P-value:1.24e-11)(PMID:28263315);myristoylcarnitine (serum)(P-value:1.33e-8)(PMID:28263315);X-21365 (serum)(P-value:3.12e-8)(PMID:28263315)	NA	CARNITINE DEFICIENCY, SYSTEMIC PRIMARY/MIM:212140/SLC22A5;RHEUMATOID ARTHRITIS/MIM:180300/SLC22A4	AC034220.3/pancreas/p-value:5.13e-6;AC034220.3/muscularis mucosae/p-value:1.68e-8;SLC22A5/lung/p-value:1.03e-6;AC034220.3/atrial appendage/p-value:3.12e-13;SLC22A5/transformed fibroblasts/p-value:3.86e-10;PDLIM4/transformed fibroblasts/p-value:6.24e-6;P4HA2-AS1/transformed fibroblasts/p-value:1.96e-5;SLC22A5/blood/p-value:1.38e-7;AC116366.6/blood/p-value:6.33e-7;P4HA2/tibial artery/p-value:2.52e-…	NA	SLC22A4(hrem);P4HA2(hre);SLC22A5(he);CCNI2(r);ACSL6(r);IRF1(r);SHROOM1(r);GDF9(r);UQCRQ(r);PDLIM4(e);RAD50(e);SAR1B(e)	SLC22A4(hrem)	1	0	1	0	0	0	3.248	147	251421
rs162890	rs272860	5	131123658	132123658	22	5	0.0213151	0.160715	131684175	0.0123632	0.0020421	1.41e-09	547360	0.103	2.292	0.21	0.109	NA	intron variant(AC034220.3)	NA	NA	palmitoylcarnitine (serum)(P-value:3.26e-6)(PMID:28263315);isovalerylcarnitine (serum)(P-value:2.08e-11)(PMID:28263315);linoleoylcarnitine (serum)(P-value:5.18e-6)(PMID:28263315);myristoleoylcarnitine (serum)(P-value:8.59e-6)(PMID:28263315);oleoylcarnitine (serum)(P-value:5.58e-7)(PMID:28263315);myristoylcarnitine (serum)(P-value:2.90e-8)(PMID:28263315);X-21365 (serum)(P-value:2.66e-8)(PMID:28263…	isovalerylcarnitine (serum)(P-value:2.08e-11)(PMID:28263315);myristoylcarnitine (serum)(P-value:2.90e-8)(PMID:28263315);X-21365 (serum)(P-value:2.66e-8)(PMID:28263315)	NA	CARNITINE DEFICIENCY, SYSTEMIC PRIMARY/MIM:212140/SLC22A5;RHEUMATOID ARTHRITIS/MIM:180300/SLC22A4	AC034220.3/pancreas/p-value:5.34e-6;AC034220.3/muscularis mucosae/p-value:2.82e-8;SLC22A5/lung/p-value:1.84e-6;AC034220.3/atrial appendage/p-value:3.12e-13;SLC22A5/transformed fibroblasts/p-value:3.06e-10;PDLIM4/transformed fibroblasts/p-value:9.41e-6;P4HA2-AS1/transformed fibroblasts/p-value:2.10e-5;SLC22A5/blood/p-value:8.75e-7;AC116366.6/blood/p-value:3.55e-7;P4HA2/tibial artery/p-value:7.38e-…	NA	SLC22A4(hrem);P4HA2(hre);SLC22A5(he);CCNI2(r);ACSL6(r);IRF1(r);SHROOM1(r);GDF9(r);UQCRQ(r);PDLIM4(e);RAD50(e);SAR1B(e)	SLC22A4(hrem)	0	0	0	0	0	0	2.292	147	251421
rs162890	rs274557	5	131123658	132123658	22	6	0.0210456	0.18176	131721204	-0.0123852	0.0020465	1.43e-09	546427	0.001	2.167	-0.144	1.16	NA	intron variant(SLC22A5)	Plasma omega-6 polyunsaturated fatty acid levels (arachidonic acid) (P-value:4.00e-6)(PMID:24823311)		octanoylcarnitine (serum)(P-value:1.71e-5)(PMID:24816252);acetylcarnitine (serum)(P-value:1.43e-10)(PMID:24816252);isovalerylcarnitine (serum)(P-value:1.32e-29)(PMID:24816252);hexanoylcarnitine (serum)(P-value:1.37e-9)(PMID:24816252);homostachydrine* (serum)(P-value:6.34e-9)(PMID:24816252);glutaroyl carnitine (serum)(P-value:9.15e-5)(PMID:24816252);X-13435 (serum)(P-value:9.18e-7)(PMID:24816252);…	acetylcarnitine (serum)(P-value:1.43e-10)(PMID:24816252);isovalerylcarnitine (serum)(P-value:1.32e-29)(PMID:24816252);hexanoylcarnitine (serum)(P-value:1.37e-9)(PMID:24816252);homostachydrine* (serum)(P-value:6.34e-9)(PMID:24816252);oleoylcarnitine (serum)(P-value:2.53e-10)(PMID:24816252);2-tetradecenoyl carnitine (serum)(P-value:2.32e-9)(PMID:24816252);3-dehydrocarnitine* (serum)(P-value:6.83e-2…	NA	NIJMEGEN BREAKAGE SYNDROME-LIKE DISORDER/MIM:613078/RAD50;CARNITINE DEFICIENCY, SYSTEMIC PRIMARY/MIM:212140/SLC22A5;MITOCHONDRIAL COMPLEX III DEFICIENCY, NUCLEAR TYPE 4/MIM:615159/UQCRQ;RHEUMATOID ARTHRITIS/MIM:180300/SLC22A4	SLC22A4/skin/p-value:1.02e-6;P4HA2/blood/p-value:1.89e-6;SLC22A5/skin/p-value:9.64e-12;SLC22A5/blood/p-value:6.72e-6;RAD50/blood/p-value:1.68e-5;AC034220.3/atrial appendage/p-value:3.16e-13;SLC22A5/transformed fibroblasts/p-value:4.41e-10;PDLIM4/transformed fibroblasts/p-value:7.00e-6;P4HA2-AS1/transformed fibroblasts/p-value:1.24e-5;SLC22A5/blood/p-value:9.86e-8;AC116366.6/blood/p-value:5.69e-7;…	NA	SLC22A4(hrem);P4HA2(hre);SLC22A5(he);CCNI2(r);ACSL6(r);IRF1(r);SHROOM1(r);GDF9(r);UQCRQ(r);PDLIM4(e);RAD50(e);SAR1B(e)	SLC22A4(hrem)	1	1	1	1	0	1	2.167	147	251421
rs162890	rs272886	5	131123658	132123658	22	7	0.0202468	0.202007	131665840	0.0123599	0.0020445	1.49e-09	546427	0	1.798	-1.196	-3.45	NA	intron variant(SLC22A4);intron variant(AC034220.3)	NA	NA	octanoylcarnitine (serum)(P-value:5.93e-6)(PMID:24816252);acetylcarnitine (serum)(P-value:3.51e-11)(PMID:24816252);isovalerylcarnitine (serum)(P-value:1.79e-30)(PMID:24816252);hexanoylcarnitine (serum)(P-value:1.70e-10)(PMID:24816252);homostachydrine* (serum)(P-value:3.05e-9)(PMID:24816252);isobutyrylcarnitine (serum)(P-value:9.89e-5)(PMID:24816252);glutaroyl carnitine (serum)(P-value:4.30e-5)(PM…	acetylcarnitine (serum)(P-value:3.51e-11)(PMID:24816252);isovalerylcarnitine (serum)(P-value:1.79e-30)(PMID:24816252);hexanoylcarnitine (serum)(P-value:1.70e-10)(PMID:24816252);homostachydrine* (serum)(P-value:3.05e-9)(PMID:24816252);oleoylcarnitine (serum)(P-value:4.08e-10)(PMID:24816252);2-tetradecenoyl carnitine (serum)(P-value:2.36e-9)(PMID:24816252);butyrylcarnitine (serum)(P-value:3.03e-8)(…	NA	NIJMEGEN BREAKAGE SYNDROME-LIKE DISORDER/MIM:613078/RAD50;CARNITINE DEFICIENCY, SYSTEMIC PRIMARY/MIM:212140/SLC22A5;RHEUMATOID ARTHRITIS/MIM:180300/SLC22A4	SLC22A4/skin/p-value:9.03e-7;P4HA2/blood/p-value:2.35e-6;SLC22A5/skin/p-value:1.23e-11;SLC22A5/blood/p-value:6.63e-6;RAD50/blood/p-value:1.73e-5;AC034220.3/atrial appendage/p-value:3.16e-13;SLC22A5/transformed fibroblasts/p-value:3.18e-10;PDLIM4/transformed fibroblasts/p-value:9.48e-6;P4HA2-AS1/transformed fibroblasts/p-value:2.07e-5;SLC22A5/blood/p-value:8.98e-7;AC116366.6/blood/p-value:3.56e-7;…	NA	SLC22A4(hrem);P4HA2(hre);SLC22A5(he);CCNI2(r);ACSL6(r);IRF1(r);SHROOM1(r);GDF9(r);UQCRQ(r);PDLIM4(e);RAD50(e);SAR1B(e)	SLC22A4(hrem)	0	0	0	0	0	0	1.798	147	251421
rs162890	rs272852	5	131123658	132123658	22	8	0.0201157	0.222123	131688767	-0.0123439	0.0020422	1.5e-09	547359	0.137	11.22	0.692	0.364	NA	intron variant(AC034220.3)	NA	NA	palmitoylcarnitine (serum)(P-value:4.31e-6)(PMID:28263315);isovalerylcarnitine (serum)(P-value:4.90e-12)(PMID:28263315);myristoleoylcarnitine (serum)(P-value:6.32e-6)(PMID:28263315);oleoylcarnitine (serum)(P-value:4.30e-7)(PMID:28263315);myristoylcarnitine (serum)(P-value:9.36e-9)(PMID:28263315);X-21365 (serum)(P-value:7.36e-9)(PMID:28263315)	isovalerylcarnitine (serum)(P-value:4.90e-12)(PMID:28263315);myristoylcarnitine (serum)(P-value:9.36e-9)(PMID:28263315);X-21365 (serum)(P-value:7.36e-9)(PMID:28263315)	NA	CARNITINE DEFICIENCY, SYSTEMIC PRIMARY/MIM:212140/SLC22A5;RHEUMATOID ARTHRITIS/MIM:180300/SLC22A4	AC034220.3/pancreas/p-value:5.31e-6;AC034220.3/muscularis mucosae/p-value:2.84e-8;SLC22A5/lung/p-value:1.86e-6;AC034220.3/atrial appendage/p-value:3.16e-13;SLC22A5/transformed fibroblasts/p-value:3.17e-10;PDLIM4/transformed fibroblasts/p-value:9.47e-6;P4HA2-AS1/transformed fibroblasts/p-value:2.08e-5;SLC22A5/blood/p-value:8.96e-7;AC116366.6/blood/p-value:3.56e-7;P4HA2/tibial artery/p-value:7.48e-…	NA	SLC22A4(hrem);P4HA2(hre);SLC22A5(he);CCNI2(r);ACSL6(r);IRF1(r);SHROOM1(r);GDF9(r);UQCRQ(r);PDLIM4(e);RAD50(e);SAR1B(e)	SLC22A4(hrem)	0	0	0	0	0	0	11.22	147	251421
rs162890	rs273900	5	131123658	132123658	22	9	0.0193525	0.241475	131694606	-0.0123282	0.0020418	1.56e-09	547358	0	4.968	0.35	1.2	NA	intron variant(AC034220.3)	NA	NA	palmitoylcarnitine (serum)(P-value:4.18e-6)(PMID:28263315);isovalerylcarnitine (serum)(P-value:4.62e-12)(PMID:28263315);myristoleoylcarnitine (serum)(P-value:6.62e-6)(PMID:28263315);oleoylcarnitine (serum)(P-value:4.17e-7)(PMID:28263315);myristoylcarnitine (serum)(P-value:1.10e-8)(PMID:28263315);X-21365 (serum)(P-value:9.16e-9)(PMID:28263315)	isovalerylcarnitine (serum)(P-value:4.62e-12)(PMID:28263315);myristoylcarnitine (serum)(P-value:1.10e-8)(PMID:28263315);X-21365 (serum)(P-value:9.16e-9)(PMID:28263315)	NA	CARNITINE DEFICIENCY, SYSTEMIC PRIMARY/MIM:212140/SLC22A5;RHEUMATOID ARTHRITIS/MIM:180300/SLC22A4	AC034220.3/pancreas/p-value:5.30e-6;AC034220.3/muscularis mucosae/p-value:2.84e-8;SLC22A5/lung/p-value:1.86e-6;AC034220.3/atrial appendage/p-value:3.16e-13;SLC22A5/transformed fibroblasts/p-value:3.18e-10;PDLIM4/transformed fibroblasts/p-value:9.47e-6;P4HA2-AS1/transformed fibroblasts/p-value:2.07e-5;P4HA2/tibial artery/p-value:7.47e-9;P4HA2-AS1/tibial artery/p-value:1.27e-7;SLC22A5/blood/p-value…	NA	SLC22A4(hrem);P4HA2(hre);SLC22A5(he);CCNI2(r);ACSL6(r);IRF1(r);SHROOM1(r);GDF9(r);UQCRQ(r);PDLIM4(e);RAD50(e);SAR1B(e)	SLC22A4(hrem)	0	0	0	0	0	0	4.968	147	251421
rs162890	rs274568	5	131123658	132123658	22	10	0.0191591	0.260634	131713578	0.0123355	0.0020436	1.58e-09	547359	0.001	4.677	-0.082	0.732	NA	intron variant(SLC22A5);non coding exon variant(SLC22A5)	NA	NA	palmitoylcarnitine (serum)(P-value:8.68e-6)(PMID:28263315);isovalerylcarnitine (serum)(P-value:5.58e-12)(PMID:28263315);oleoylcarnitine (serum)(P-value:1.19e-6)(PMID:28263315);myristoylcarnitine (serum)(P-value:6.42e-8)(PMID:28263315);X-21365 (serum)(P-value:5.00e-8)(PMID:28263315)	isovalerylcarnitine (serum)(P-value:5.58e-12)(PMID:28263315)	NA	CARNITINE DEFICIENCY, SYSTEMIC PRIMARY/MIM:212140/SLC22A5;RHEUMATOID ARTHRITIS/MIM:180300/SLC22A4	AC034220.3/pancreas/p-value:5.10e-6;AC034220.3/muscularis mucosae/p-value:2.84e-8;SLC22A5/lung/p-value:1.46e-6;AC034220.3/atrial appendage/p-value:3.16e-13;SLC22A5/transformed fibroblasts/p-value:4.41e-10;PDLIM4/transformed fibroblasts/p-value:7.00e-6;P4HA2-AS1/transformed fibroblasts/p-value:1.24e-5;SLC22A5/blood/p-value:9.86e-8;AC116366.6/blood/p-value:5.69e-7;P4HA2/tibial artery/p-value:4.52e-…	NA	SLC22A4(hrem);P4HA2(hre);SLC22A5(he);CCNI2(r);ACSL6(r);IRF1(r);SHROOM1(r);GDF9(r);UQCRQ(r);PDLIM4(e);RAD50(e);SAR1B(e)	SLC22A4(hrem)	0	0	0	0	0	0	4.677	147	251421
rs162890	rs272867	5	131123658	132123658	22	11	0.0189925	0.279627	131681057	-0.0123301	0.0020432	1.59e-09	546427	0	0.562	-0.255	1.44	NA	intron variant(AC034220.3)	NA	NA	octanoylcarnitine (serum)(P-value:1.83e-5)(PMID:24816252);acetylcarnitine (serum)(P-value:3.76e-11)(PMID:24816252);isovalerylcarnitine (serum)(P-value:1.10e-30)(PMID:24816252);hexanoylcarnitine (serum)(P-value:8.19e-10)(PMID:24816252);homostachydrine* (serum)(P-value:1.89e-9)(PMID:24816252);isobutyrylcarnitine (serum)(P-value:8.91e-5)(PMID:24816252);glutaroyl carnitine (serum)(P-value:4.90e-5)(PM…	acetylcarnitine (serum)(P-value:3.76e-11)(PMID:24816252);isovalerylcarnitine (serum)(P-value:1.10e-30)(PMID:24816252);hexanoylcarnitine (serum)(P-value:8.19e-10)(PMID:24816252);homostachydrine* (serum)(P-value:1.89e-9)(PMID:24816252);oleoylcarnitine (serum)(P-value:4.70e-10)(PMID:24816252);2-tetradecenoyl carnitine (serum)(P-value:3.62e-9)(PMID:24816252);butyrylcarnitine (serum)(P-value:3.86e-8)(…	NA	NIJMEGEN BREAKAGE SYNDROME-LIKE DISORDER/MIM:613078/RAD50;CARNITINE DEFICIENCY, SYSTEMIC PRIMARY/MIM:212140/SLC22A5;RHEUMATOID ARTHRITIS/MIM:180300/SLC22A4	SLC22A4/skin/p-value:8.88e-7;P4HA2/blood/p-value:2.31e-6;SLC22A5/skin/p-value:1.23e-11;SLC22A5/blood/p-value:6.56e-6;RAD50/blood/p-value:1.69e-5;AC034220.3/atrial appendage/p-value:3.16e-13;SLC22A5/transformed fibroblasts/p-value:3.18e-10;PDLIM4/transformed fibroblasts/p-value:9.48e-6;P4HA2-AS1/transformed fibroblasts/p-value:2.07e-5;SLC22A5/blood/p-value:8.98e-7;AC116366.6/blood/p-value:3.56e-7;…	NA	SLC22A4(hrem);P4HA2(hre);SLC22A5(he);CCNI2(r);ACSL6(r);IRF1(r);SHROOM1(r);GDF9(r);UQCRQ(r);PDLIM4(e);RAD50(e);SAR1B(e)	SLC22A4(hrem)	1	0	0	0	0	0	0.562	147	251421
rs162890	rs274566	5	131123658	132123658	22	12	0.0188885	0.298515	131715011	-0.01233	0.0020435	1.6e-09	547356	0	3.61	-0.768	-1.45	NA	intron variant(SLC22A5);non coding exon variant(SLC22A5)	NA	NA	palmitoylcarnitine (serum)(P-value:4.58e-6)(PMID:28263315);isovalerylcarnitine (serum)(P-value:3.42e-12)(PMID:28263315);oleoylcarnitine (serum)(P-value:4.86e-7)(PMID:28263315);myristoylcarnitine (serum)(P-value:3.47e-8)(PMID:28263315);X-21365 (serum)(P-value:4.80e-8)(PMID:28263315)	isovalerylcarnitine (serum)(P-value:3.42e-12)(PMID:28263315);myristoylcarnitine (serum)(P-value:3.47e-8)(PMID:28263315);X-21365 (serum)(P-value:4.80e-8)(PMID:28263315)	NA	CARNITINE DEFICIENCY, SYSTEMIC PRIMARY/MIM:212140/SLC22A5;RHEUMATOID ARTHRITIS/MIM:180300/SLC22A4	AC034220.3/pancreas/p-value:5.10e-6;AC034220.3/muscularis mucosae/p-value:2.84e-8;SLC22A5/lung/p-value:1.46e-6;AC034220.3/atrial appendage/p-value:3.16e-13;SLC22A5/transformed fibroblasts/p-value:4.41e-10;PDLIM4/transformed fibroblasts/p-value:7.00e-6;P4HA2-AS1/transformed fibroblasts/p-value:1.24e-5;SLC22A5/blood/p-value:9.86e-8;AC116366.6/blood/p-value:5.69e-7;P4HA2/tibial artery/p-value:4.50e-…	NA	SLC22A4(hrem);P4HA2(hre);SLC22A5(he);CCNI2(r);ACSL6(r);IRF1(r);SHROOM1(r);GDF9(r);UQCRQ(r);PDLIM4(e);RAD50(e);SAR1B(e)	SLC22A4(hrem)	1	0	0	0	0	0	3.61	147	251421
rs162890	rs272865	5	131123658	132123658	22	13	0.0187333	0.317249	131681926	-0.0123176	0.0020419	1.61e-09	547361	0.016	2.132	0.185	0.109	NA	intron variant(AC034220.3)	NA	NA	acetylcarnitine (serum)(P-value:3.85e-11)(PMID:24816252);isovalerylcarnitine (serum)(P-value:1.36e-29)(PMID:24816252);hexanoylcarnitine (serum)(P-value:9.21e-10)(PMID:24816252);homostachydrine* (serum)(P-value:3.39e-8)(PMID:24816252);isobutyrylcarnitine (serum)(P-value:8.98e-5)(PMID:24816252);glutaroyl carnitine (serum)(P-value:5.27e-5)(PMID:24816252);X-13435 (serum)(P-value:1.62e-5)(PMID:2481625…	acetylcarnitine (serum)(P-value:3.85e-11)(PMID:24816252);isovalerylcarnitine (serum)(P-value:1.36e-29)(PMID:24816252);hexanoylcarnitine (serum)(P-value:9.21e-10)(PMID:24816252);homostachydrine* (serum)(P-value:3.39e-8)(PMID:24816252);oleoylcarnitine (serum)(P-value:4.94e-10)(PMID:24816252);3-dehydrocarnitine* (serum)(P-value:4.17e-25)(PMID:24816252);propionylcarnitine (serum)(P-value:3.77e-12)(PM…	NA	NIJMEGEN BREAKAGE SYNDROME-LIKE DISORDER/MIM:613078/RAD50;CARNITINE DEFICIENCY, SYSTEMIC PRIMARY/MIM:212140/SLC22A5;RHEUMATOID ARTHRITIS/MIM:180300/SLC22A4	SLC22A4/skin/p-value:7.69e-6;P4HA2/blood/p-value:3.79e-5;SLC22A5/skin/p-value:4.30e-9;SLC22A5/blood/p-value:7.64e-5;RAD50/blood/p-value:3.31e-6;AC034220.3/atrial appendage/p-value:3.16e-13;SLC22A5/transformed fibroblasts/p-value:3.08e-10;PDLIM4/transformed fibroblasts/p-value:9.28e-6;P4HA2-AS1/transformed fibroblasts/p-value:2.17e-5;AC034220.3/blood/p-value:1.37e-5;SLC22A5/blood/p-value:8.81e-7;A…	NA	SLC22A4(hrem);P4HA2(hre);SLC22A5(he);CCNI2(r);ACSL6(r);IRF1(r);SHROOM1(r);GDF9(r);UQCRQ(r);PDLIM4(e);RAD50(e);SAR1B(e)	SLC22A4(hrem)	0	0	0	0	0	0	2.132	147	251421
rs162890	rs270605	5	131123658	132123658	22	14	0.0186979	0.335947	131651811	-0.0123271	0.0020436	1.62e-09	546427	0	12	-0.701	-0.293	NA	intron variant(SLC22A4);intron variant(AC034220.3)	NA	NA	octanoylcarnitine (serum)(P-value:2.22e-5)(PMID:24816252);acetylcarnitine (serum)(P-value:4.40e-11)(PMID:24816252);isovalerylcarnitine (serum)(P-value:5.70e-31)(PMID:24816252);hexanoylcarnitine (serum)(P-value:2.41e-10)(PMID:24816252);homostachydrine* (serum)(P-value:7.13e-10)(PMID:24816252);isobutyrylcarnitine (serum)(P-value:8.94e-5)(PMID:24816252);glutaroyl carnitine (serum)(P-value:4.86e-5)(P…	acetylcarnitine (serum)(P-value:4.40e-11)(PMID:24816252);isovalerylcarnitine (serum)(P-value:5.70e-31)(PMID:24816252);hexanoylcarnitine (serum)(P-value:2.41e-10)(PMID:24816252);homostachydrine* (serum)(P-value:7.13e-10)(PMID:24816252);oleoylcarnitine (serum)(P-value:7.59e-10)(PMID:24816252);2-tetradecenoyl carnitine (serum)(P-value:8.61e-9)(PMID:24816252);butyrylcarnitine (serum)(P-value:3.48e-8)…	NA	NIJMEGEN BREAKAGE SYNDROME-LIKE DISORDER/MIM:613078/RAD50;CARNITINE DEFICIENCY, SYSTEMIC PRIMARY/MIM:212140/SLC22A5;RHEUMATOID ARTHRITIS/MIM:180300/SLC22A4	SLC22A4/skin/p-value:1.31e-6;P4HA2/blood/p-value:2.31e-6;SLC22A5/skin/p-value:5.59e-12;SLC22A5/blood/p-value:4.14e-6;RAD50/blood/p-value:2.35e-5;AC034220.3/atrial appendage/p-value:3.16e-13;SLC22A5/transformed fibroblasts/p-value:3.18e-10;PDLIM4/transformed fibroblasts/p-value:9.48e-6;P4HA2-AS1/transformed fibroblasts/p-value:2.07e-5;SLC22A5/blood/p-value:8.98e-7;AC116366.6/blood/p-value:3.56e-7;…	NA	SLC22A4(hrem);P4HA2(hre);SLC22A5(he);CCNI2(r);ACSL6(r);IRF1(r);SHROOM1(r);GDF9(r);UQCRQ(r);PDLIM4(e);RAD50(e);SAR1B(e)	SLC22A4(hrem)	0	0	0	0	0	0	12	147	251421
rs162890	rs2569266	5	131123658	132123658	22	15	0.0185418	0.354488	131706791	-0.012326	0.0020439	1.63e-09	547360	0	1.338	-1.631	0.158	NA	intron variant(SLC22A5)	NA	NA	isovalerylcarnitine (serum)(P-value:7.33e-12)(PMID:28263315);oleoylcarnitine (serum)(P-value:1.33e-6)(PMID:28263315);myristoylcarnitine (serum)(P-value:5.29e-8)(PMID:28263315);X-21365 (serum)(P-value:6.08e-8)(PMID:28263315)	isovalerylcarnitine (serum)(P-value:7.33e-12)(PMID:28263315)	NA	CARNITINE DEFICIENCY, SYSTEMIC PRIMARY/MIM:212140/SLC22A5;RHEUMATOID ARTHRITIS/MIM:180300/SLC22A4	AC034220.3/pancreas/p-value:5.10e-6;AC034220.3/muscularis mucosae/p-value:2.84e-8;SLC22A5/lung/p-value:1.46e-6;AC034220.3/atrial appendage/p-value:3.16e-13;SLC22A5/transformed fibroblasts/p-value:4.41e-10;PDLIM4/transformed fibroblasts/p-value:7.00e-6;P4HA2-AS1/transformed fibroblasts/p-value:1.24e-5;SLC22A5/blood/p-value:9.86e-8;AC116366.6/blood/p-value:5.69e-7;P4HA2/tibial artery/p-value:4.52e-…	NA	SLC22A4(hrem);P4HA2(hre);SLC22A5(he);CCNI2(r);ACSL6(r);IRF1(r);SHROOM1(r);GDF9(r);UQCRQ(r);PDLIM4(e);RAD50(e);SAR1B(e)	SLC22A4(hrem)	1	0	0	0	0	0	1.338	147	251421
rs162890	rs274558	5	131123658	132123658	22	16	0.018397	0.372885	131721174	-0.0123418	0.002047	1.65e-09	546427	0.461	2.939	-0.264	-0.822	NA	synonymous variant(SLC22A5);non coding exon variant(SLC22A5);3 prime UTR variant(SLC22A5)	NA	NA	acetylcarnitine (serum)(P-value:1.43e-10)(PMID:24816252);isovalerylcarnitine (serum)(P-value:1.30e-29)(PMID:24816252);hexanoylcarnitine (serum)(P-value:1.37e-9)(PMID:24816252);homostachydrine* (serum)(P-value:6.33e-9)(PMID:24816252);glutaroyl carnitine (serum)(P-value:9.13e-5)(PMID:24816252);X-13435 (serum)(P-value:9.18e-7)(PMID:24816252);cis-4-decenoyl carnitine (serum)(P-value:9.94e-5)(PMID:248…	acetylcarnitine (serum)(P-value:1.43e-10)(PMID:24816252);isovalerylcarnitine (serum)(P-value:1.30e-29)(PMID:24816252);hexanoylcarnitine (serum)(P-value:1.37e-9)(PMID:24816252);homostachydrine* (serum)(P-value:6.33e-9)(PMID:24816252);oleoylcarnitine (serum)(P-value:7.04e-11)(PMID:24816252);2-tetradecenoyl carnitine (serum)(P-value:2.32e-9)(PMID:24816252);3-dehydrocarnitine* (serum)(P-value:6.74e-2…	NA	NIJMEGEN BREAKAGE SYNDROME-LIKE DISORDER/MIM:613078/RAD50;CARNITINE DEFICIENCY, SYSTEMIC PRIMARY/MIM:212140/SLC22A5;RHEUMATOID ARTHRITIS/MIM:180300/SLC22A4	SLC22A4/skin/p-value:9.62e-7;P4HA2/blood/p-value:4.67e-6;SLC22A5/skin/p-value:2.09e-11;SLC22A5/blood/p-value:5.71e-6;RAD50/blood/p-value:1.31e-5;AC034220.3/atrial appendage/p-value:3.16e-13;SLC22A5/transformed fibroblasts/p-value:4.41e-10;PDLIM4/transformed fibroblasts/p-value:7.00e-6;P4HA2-AS1/transformed fibroblasts/p-value:1.24e-5;SLC22A5/blood/p-value:9.86e-8;AC116366.6/blood/p-value:5.69e-7;…	NA	SLC22A4(hrem);P4HA2(hre);SLC22A5(he);CCNI2(r);ACSL6(r);IRF1(r);SHROOM1(r);GDF9(r);UQCRQ(r);PDLIM4(e);RAD50(e);SAR1B(e)	SLC22A4(hrem)	1	1	1	1	0	1	2.939	147	251421
rs162890	rs272842	5	131123658	132123658	22	17	0.0170538	0.389939	131656517	0.0122983	0.0020441	1.78e-09	546427	0	7.553	0.286	1.13	NA	intron variant(SLC22A4);intron variant(AC034220.3)	NA	NA	octanoylcarnitine (serum)(P-value:1.83e-5)(PMID:24816252);acetylcarnitine (serum)(P-value:2.97e-11)(PMID:24816252);isovalerylcarnitine (serum)(P-value:2.61e-30)(PMID:24816252);hexanoylcarnitine (serum)(P-value:3.63e-10)(PMID:24816252);homostachydrine* (serum)(P-value:9.42e-9)(PMID:24816252);isobutyrylcarnitine (serum)(P-value:8.95e-5)(PMID:24816252);glutaroyl carnitine (serum)(P-value:2.47e-5)(PM…	acetylcarnitine (serum)(P-value:2.97e-11)(PMID:24816252);isovalerylcarnitine (serum)(P-value:2.61e-30)(PMID:24816252);hexanoylcarnitine (serum)(P-value:3.63e-10)(PMID:24816252);homostachydrine* (serum)(P-value:9.42e-9)(PMID:24816252);oleoylcarnitine (serum)(P-value:3.99e-10)(PMID:24816252);2-tetradecenoyl carnitine (serum)(P-value:1.88e-9)(PMID:24816252);butyrylcarnitine (serum)(P-value:4.26e-8)(…	NA	NIJMEGEN BREAKAGE SYNDROME-LIKE DISORDER/MIM:613078/RAD50;CARNITINE DEFICIENCY, SYSTEMIC PRIMARY/MIM:212140/SLC22A5;RHEUMATOID ARTHRITIS/MIM:180300/SLC22A4	SLC22A4/skin/p-value:1.40e-6;P4HA2/blood/p-value:1.94e-6;SLC22A5/skin/p-value:5.59e-12;SLC22A5/blood/p-value:6.23e-6;RAD50/blood/p-value:2.17e-5;AC034220.3/atrial appendage/p-value:3.16e-13;SLC22A5/transformed fibroblasts/p-value:3.18e-10;PDLIM4/transformed fibroblasts/p-value:9.48e-6;P4HA2-AS1/transformed fibroblasts/p-value:2.07e-5;SLC22A5/blood/p-value:8.98e-7;AC116366.6/blood/p-value:3.56e-7;…	NA	SLC22A4(hrem);P4HA2(hre);SLC22A5(he);CCNI2(r);ACSL6(r);IRF1(r);SHROOM1(r);GDF9(r);UQCRQ(r);PDLIM4(e);RAD50(e);SAR1B(e)	SLC22A4(hrem)	0	0	0	0	0	0	7.553	147	251421
rs162890	rs274559	5	131123658	132123658	22	18	0.0163622	0.406301	131720070	-0.012281	0.0020436	1.86e-09	547361	0.082	5.927	0.5	1.65	NA	intron variant(SLC22A5)	NA	NA	octanoylcarnitine (serum)(P-value:1.39e-5)(PMID:24816252);acetylcarnitine (serum)(P-value:1.42e-10)(PMID:24816252);isovalerylcarnitine (serum)(P-value:1.21e-29)(PMID:24816252);hexanoylcarnitine (serum)(P-value:1.19e-9)(PMID:24816252);homostachydrine* (serum)(P-value:1.09e-8)(PMID:24816252);glutaroyl carnitine (serum)(P-value:6.66e-5)(PMID:24816252);X-13435 (serum)(P-value:1.19e-6)(PMID:24816252);…	acetylcarnitine (serum)(P-value:1.42e-10)(PMID:24816252);isovalerylcarnitine (serum)(P-value:1.21e-29)(PMID:24816252);hexanoylcarnitine (serum)(P-value:1.19e-9)(PMID:24816252);homostachydrine* (serum)(P-value:1.09e-8)(PMID:24816252);oleoylcarnitine (serum)(P-value:9.70e-11)(PMID:24816252);2-tetradecenoyl carnitine (serum)(P-value:4.18e-9)(PMID:24816252);3-dehydrocarnitine* (serum)(P-value:6.22e-2…	NA	NIJMEGEN BREAKAGE SYNDROME-LIKE DISORDER/MIM:613078/RAD50;CARNITINE DEFICIENCY, SYSTEMIC PRIMARY/MIM:212140/SLC22A5;RHEUMATOID ARTHRITIS/MIM:180300/SLC22A4	SLC22A4/skin/p-value:1.01e-6;P4HA2/blood/p-value:1.89e-6;SLC22A5/skin/p-value:9.80e-12;SLC22A5/blood/p-value:6.86e-6;RAD50/blood/p-value:1.66e-5;AC034220.3/atrial appendage/p-value:3.81e-13;SLC22A5/transformed fibroblasts/p-value:4.82e-10;PDLIM4/transformed fibroblasts/p-value:7.10e-6;P4HA2-AS1/transformed fibroblasts/p-value:1.24e-5;SLC22A5/blood/p-value:1.04e-7;AC116366.6/blood/p-value:5.71e-7;…	NA	SLC22A4(hrem);P4HA2(hre);SLC22A5(he);CCNI2(r);ACSL6(r);IRF1(r);SHROOM1(r);GDF9(r);UQCRQ(r);PDLIM4(e);RAD50(e);SAR1B(e)	SLC22A4(hrem)	0	0	0	0	0	0	5.927	147	251421
rs162890	rs4705933	5	131123658	132123658	22	19	0.0161601	0.422462	131678412	-0.0122654	0.0020417	1.89e-09	547361	0	0.842	-0.86	-3.74	NA	intron variant(SLC22A4);intron variant(AC034220.3)	NA	NA	palmitoylcarnitine (serum)(P-value:4.22e-6)(PMID:28263315);isovalerylcarnitine (serum)(P-value:6.37e-12)(PMID:28263315);myristoleoylcarnitine (serum)(P-value:6.11e-6)(PMID:28263315);oleoylcarnitine (serum)(P-value:4.28e-7)(PMID:28263315);myristoylcarnitine (serum)(P-value:9.85e-9)(PMID:28263315);X-21365 (serum)(P-value:6.93e-9)(PMID:28263315)	isovalerylcarnitine (serum)(P-value:6.37e-12)(PMID:28263315);myristoylcarnitine (serum)(P-value:9.85e-9)(PMID:28263315);X-21365 (serum)(P-value:6.93e-9)(PMID:28263315)	NA	CARNITINE DEFICIENCY, SYSTEMIC PRIMARY/MIM:212140/SLC22A5;RHEUMATOID ARTHRITIS/MIM:180300/SLC22A4	AC034220.3/pancreas/p-value:5.30e-6;AC034220.3/muscularis mucosae/p-value:2.84e-8;SLC22A5/lung/p-value:1.86e-6;AC034220.3/atrial appendage/p-value:3.16e-13;SLC22A5/transformed fibroblasts/p-value:3.18e-10;PDLIM4/transformed fibroblasts/p-value:9.48e-6;P4HA2-AS1/transformed fibroblasts/p-value:2.07e-5;SLC22A5/blood/p-value:8.98e-7;AC116366.6/blood/p-value:3.56e-7;P4HA2/tibial artery/p-value:7.59e-…	NA	SLC22A4(hrem);P4HA2(hre);SLC22A5(he);CCNI2(r);ACSL6(r);IRF1(r);SHROOM1(r);GDF9(r);UQCRQ(r);PDLIM4(e);RAD50(e);SAR1B(e)	SLC22A4(hrem)	1	1	0	1	0	0	0.842	147	251421
rs162890	rs273913	5	131123658	132123658	22	20	0.015383	0.437845	131661156	0.012319	0.0020536	1.99e-09	541607	0.013	2.7	0.563	2.16	NA	intron variant(SLC22A4);intron variant(AC034220.3)	Blood metabolite levels (P-value:1.00e-25)(PMID:24816252)	Blood metabolite levels (P-value:1.00e-25)(PMID:24816252)	octanoylcarnitine (serum)(P-value:4.08e-5)(PMID:24816252);acetylcarnitine (serum)(P-value:3.01e-11)(PMID:24816252);isovalerylcarnitine (serum)(P-value:1.60e-30)(PMID:24816252);hexanoylcarnitine (serum)(P-value:3.75e-10)(PMID:24816252);homostachydrine* (serum)(P-value:9.77e-10)(PMID:24816252);isobutyrylcarnitine (serum)(P-value:6.28e-5)(PMID:24816252);glutaroyl carnitine (serum)(P-value:4.04e-5)(P…	acetylcarnitine (serum)(P-value:3.01e-11)(PMID:24816252);isovalerylcarnitine (serum)(P-value:1.60e-30)(PMID:24816252);hexanoylcarnitine (serum)(P-value:3.75e-10)(PMID:24816252);homostachydrine* (serum)(P-value:9.77e-10)(PMID:24816252);oleoylcarnitine (serum)(P-value:5.88e-10)(PMID:24816252);2-tetradecenoyl carnitine (serum)(P-value:2.52e-8)(PMID:24816252);butyrylcarnitine (serum)(P-value:3.87e-8)…	NA	NIJMEGEN BREAKAGE SYNDROME-LIKE DISORDER/MIM:613078/RAD50;CARNITINE DEFICIENCY, SYSTEMIC PRIMARY/MIM:212140/SLC22A5;RHEUMATOID ARTHRITIS/MIM:180300/SLC22A4	SLC22A4/skin/p-value:7.74e-7;P4HA2/blood/p-value:4.08e-6;SLC22A5/skin/p-value:1.46e-11;SLC22A5/blood/p-value:5.79e-6;RAD50/blood/p-value:2.10e-5;AC034220.3/atrial appendage/p-value:1.70e-11;SLC22A5/transformed fibroblasts/p-value:6.23e-12;PDLIM4/transformed fibroblasts/p-value:9.47e-6;P4HA2-AS1/transformed fibroblasts/p-value:1.50e-5;AC034220.3/blood/p-value:1.01e-5;SLC22A5/blood/p-value:6.01e-6;…	NA	SLC22A4(hrem);P4HA2(hre);SLC22A5(he);CCNI2(r);ACSL6(r);IRF1(r);SHROOM1(r);GDF9(r);UQCRQ(r);PDLIM4(e);RAD50(e);SAR1B(e)	SLC22A4(hrem)	0	0	0	0	0	0	2.7	147	251421
rs162890	rs2631370	5	131123658	132123658	22	21	0.0152325	0.453077	131703776	-0.0122574	0.0020438	2.01e-09	546427	0	5.542	0.021	0.794	NA	intron variant(AC034220.3)	NA	NA	octanoylcarnitine (serum)(P-value:2.10e-5)(PMID:24816252);acetylcarnitine (serum)(P-value:9.20e-11)(PMID:24816252);isovalerylcarnitine (serum)(P-value:9.20e-31)(PMID:24816252);hexanoylcarnitine (serum)(P-value:1.16e-9)(PMID:24816252);homostachydrine* (serum)(P-value:5.72e-10)(PMID:24816252);glutaroyl carnitine (serum)(P-value:7.50e-5)(PMID:24816252);X-13435 (serum)(P-value:2.15e-7)(PMID:24816252)…	acetylcarnitine (serum)(P-value:9.20e-11)(PMID:24816252);isovalerylcarnitine (serum)(P-value:9.20e-31)(PMID:24816252);hexanoylcarnitine (serum)(P-value:1.16e-9)(PMID:24816252);homostachydrine* (serum)(P-value:5.72e-10)(PMID:24816252);oleoylcarnitine (serum)(P-value:1.36e-10)(PMID:24816252);2-tetradecenoyl carnitine (serum)(P-value:4.23e-9)(PMID:24816252);3-dehydrocarnitine* (serum)(P-value:7.47e-…	NA	NIJMEGEN BREAKAGE SYNDROME-LIKE DISORDER/MIM:613078/RAD50;CARNITINE DEFICIENCY, SYSTEMIC PRIMARY/MIM:212140/SLC22A5;RHEUMATOID ARTHRITIS/MIM:180300/SLC22A4	SLC22A4/skin/p-value:9.03e-7;P4HA2/blood/p-value:4.39e-6;SLC22A5/skin/p-value:1.56e-11;SLC22A5/blood/p-value:5.99e-6;RAD50/blood/p-value:1.63e-5;AC034220.3/atrial appendage/p-value:3.16e-13;SLC22A5/transformed fibroblasts/p-value:3.18e-10;PDLIM4/transformed fibroblasts/p-value:9.48e-6;P4HA2-AS1/transformed fibroblasts/p-value:2.07e-5;SLC22A5/blood/p-value:8.98e-7;AC116366.6/blood/p-value:3.56e-7;…	NA	SLC22A4(hrem);P4HA2(hre);SLC22A5(he);CCNI2(r);ACSL6(r);IRF1(r);SHROOM1(r);GDF9(r);UQCRQ(r);PDLIM4(e);RAD50(e);SAR1B(e)	SLC22A4(hrem)	0	0	0	0	0	0	5.542	147	251421
rs162890	rs273914	5	131123658	132123658	22	22	0.0142454	0.467323	131660431	0.0122762	0.0020509	2.16e-09	542541	0	0.467	-0.585	-6.6	NA	intron variant(SLC22A4);intron variant(AC034220.3)	Blood metabolite levels (P-value:3.00e-11)(PMID:24816252)	Blood metabolite levels (P-value:3.00e-11)(PMID:24816252)	octanoylcarnitine (serum)(P-value:8.09e-5)(PMID:24816252);acetylcarnitine (serum)(P-value:2.39e-11)(PMID:24816252);isovalerylcarnitine (serum)(P-value:3.59e-32)(PMID:24816252);hexanoylcarnitine (serum)(P-value:1.88e-10)(PMID:24816252);homostachydrine* (serum)(P-value:4.49e-8)(PMID:24816252);isobutyrylcarnitine (serum)(P-value:7.13e-5)(PMID:24816252);glutaroyl carnitine (serum)(P-value:9.89e-6)(PM…	acetylcarnitine (serum)(P-value:2.39e-11)(PMID:24816252);isovalerylcarnitine (serum)(P-value:3.59e-32)(PMID:24816252);hexanoylcarnitine (serum)(P-value:1.88e-10)(PMID:24816252);homostachydrine* (serum)(P-value:4.49e-8)(PMID:24816252);oleoylcarnitine (serum)(P-value:3.04e-11)(PMID:24816252);2-tetradecenoyl carnitine (serum)(P-value:1.99e-8)(PMID:24816252);butyrylcarnitine (serum)(P-value:1.17e-8)(…	NA	NIJMEGEN BREAKAGE SYNDROME-LIKE DISORDER/MIM:613078/RAD50;CARNITINE DEFICIENCY, SYSTEMIC PRIMARY/MIM:212140/SLC22A5;RHEUMATOID ARTHRITIS/MIM:180300/SLC22A4	SLC22A4/skin/p-value:1.31e-6;P4HA2/blood/p-value:4.13e-6;SLC22A5/skin/p-value:9.27e-11;SLC22A5/blood/p-value:1.86e-5;RAD50/blood/p-value:2.47e-5;AC034220.3/atrial appendage/p-value:3.16e-13;SLC22A5/transformed fibroblasts/p-value:2.97e-10;PDLIM4/transformed fibroblasts/p-value:8.66e-6;P4HA2-AS1/transformed fibroblasts/p-value:2.04e-5;AC034220.3/blood/p-value:1.32e-5;SLC22A5/blood/p-value:8.89e-7;…	NA	SLC22A4(hrem);P4HA2(hre);SLC22A5(he);CCNI2(r);ACSL6(r);IRF1(r);SHROOM1(r);GDF9(r);UQCRQ(r);PDLIM4(e);RAD50(e);SAR1B(e)	SLC22A4(hrem)	0	0	0	0	0	0	0.467	147	251421
rs162890	rs274565	5	131123658	132123658	22	23	0.0138312	0.481154	131715268	0.0124216	0.0020772	2.23e-09	533701	0	0.228	-1.65	0.401	NA	intron variant(SLC22A5);non coding exon variant(SLC22A5)	NA	NA	isovalerylcarnitine (serum)(P-value:1.65e-11)(PMID:28263315);oleoylcarnitine (serum)(P-value:2.56e-6)(PMID:28263315);myristoylcarnitine (serum)(P-value:5.46e-8)(PMID:28263315);X-21365 (serum)(P-value:4.25e-8)(PMID:28263315)	isovalerylcarnitine (serum)(P-value:1.65e-11)(PMID:28263315);X-21365 (serum)(P-value:4.25e-8)(PMID:28263315)	NA	CARNITINE DEFICIENCY, SYSTEMIC PRIMARY/MIM:212140/SLC22A5;RHEUMATOID ARTHRITIS/MIM:180300/SLC22A4	AC034220.3/pancreas/p-value:9.79e-6;AC034220.3/muscularis mucosae/p-value:3.97e-7;SLC22A5/lung/p-value:7.22e-6;AC034220.3/atrial appendage/p-value:1.07e-12;SLC22A5/transformed fibroblasts/p-value:4.05e-9;P4HA2-AS1/transformed fibroblasts/p-value:1.02e-5;SLC22A5/blood/p-value:1.41e-7;P4HA2/tibial artery/p-value:6.25e-8;P4HA2-AS1/tibial artery/p-value:1.36e-6;AC034220.3/thyroid/p-value:3.83e-18;P4H…	NA	SLC22A4(hrem);P4HA2(hre);SLC22A5(he);CCNI2(r);ACSL6(r);IRF1(r);SHROOM1(r);GDF9(r);UQCRQ(r);PDLIM4(e);RAD50(e);SAR1B(e)	SLC22A4(hrem)	0	0	0	0	0	0	0.228	147	251421
rs162890	rs272894	5	131123658	132123658	22	24	0.0136321	0.494786	131662460	-0.0122709	0.0020526	2.26e-09	541607	0	3.263	-3.058	-6.6	NA	intron variant(SLC22A4);intron variant(AC034220.3)	NA	NA	palmitoylcarnitine (serum)(P-value:4.31e-6)(PMID:28263315);isovalerylcarnitine (serum)(P-value:4.90e-12)(PMID:28263315);myristoleoylcarnitine (serum)(P-value:6.32e-6)(PMID:28263315);oleoylcarnitine (serum)(P-value:4.30e-7)(PMID:28263315);myristoylcarnitine (serum)(P-value:9.36e-9)(PMID:28263315);X-21365 (serum)(P-value:7.36e-9)(PMID:28263315)	isovalerylcarnitine (serum)(P-value:4.90e-12)(PMID:28263315);myristoylcarnitine (serum)(P-value:9.36e-9)(PMID:28263315);X-21365 (serum)(P-value:7.36e-9)(PMID:28263315)	NA	CARNITINE DEFICIENCY, SYSTEMIC PRIMARY/MIM:212140/SLC22A5;RHEUMATOID ARTHRITIS/MIM:180300/SLC22A4	AC034220.3/atrial appendage/p-value:3.16e-13;SLC22A5/transformed fibroblasts/p-value:3.18e-10;PDLIM4/transformed fibroblasts/p-value:9.48e-6;P4HA2-AS1/transformed fibroblasts/p-value:2.07e-5;SLC22A5/blood/p-value:8.98e-7;AC116366.6/blood/p-value:3.56e-7;SLC22A4/monocyte/p-value:5.47e-5;SLC22A5/monocyte/p-value:3.97e-18;SLC22A5/b-cell/p-value:6.06e-5;AC034220.3/skeletal muscle/p-value:4.59e-34;SLC…	NA	SLC22A4(hrem);P4HA2(hre);SLC22A5(he);CCNI2(r);ACSL6(r);IRF1(r);SHROOM1(r);GDF9(r);UQCRQ(r);PDLIM4(e);RAD50(e);SAR1B(e)	SLC22A4(hrem)	0	0	0	0	0	0	3.263	147	251421
rs162890	rs7730247	5	131123658	132123658	22	25	0.0134162	0.508202	131781288	-0.0150603	0.0025236	2.41e-09	546427	0.018	2.354	2.647	1.79	NA	intron variant(C5orf56)	NA	NA	3-dehydrocarnitine* (serum)(P-value:9.42e-13)(PMID:24816252);acetylcarnitine (serum)(P-value:5.40e-7)(PMID:24816252);isovalerylcarnitine (serum)(P-value:2.98e-13)(PMID:24816252);laurylcarnitine (serum)(P-value:7.93e-6)(PMID:24816252);propionylcarnitine (serum)(P-value:5.56e-5)(PMID:24816252);decanoylcarnitine (serum)(P-value:4.66e-5)(PMID:24816252);glutaroyl carnitine (serum)(P-value:1.59e-5)(PMI…	3-dehydrocarnitine* (serum)(P-value:9.42e-13)(PMID:24816252);isovalerylcarnitine (serum)(P-value:2.98e-13)(PMID:24816252);Octadecadienylcarnitine (serum)(P-value:1.53e-13)(PMID:26068415);Octadecenoylcarnitine (serum)(P-value:5.19e-10)(PMID:26068415)	NA	CARNITINE DEFICIENCY, SYSTEMIC PRIMARY/MIM:212140/SLC22A5;RHEUMATOID ARTHRITIS/MIM:180300/SLC22A4;GASTRIC CANCERGASTRIC CANCER, INTESTINAL, INCLUDED/MIM:613659/IRF1	AC034220.3/atrial appendage/p-value:1.95e-8;P4HA2/tibial nerve/p-value:4.70e-6;SLC22A5/transformed fibroblasts/p-value:1.41e-5;PDLIM4/transformed fibroblasts/p-value:2.82e-5;P4HA2/tibial artery/p-value:3.98e-6;SLC22A5/monocyte/p-value:5.83e-6;SLC22A5/esophagus mucosa/p-value:2.72e-6;AC034220.3/thyroid/p-value:1.94e-9;P4HA2/thyroid/p-value:4.52e-6;P4HA2-AS1/thyroid/p-value:2.31e-5;AC034220.3/skele…	NA	C5orf56(hrm);P4HA2(re);SLC22A4(re);IRF1(re);GDF9(r);SEPT8(r);ACSL6(r);IL5(r);RAD50(r);IL13(r);AFF4(r);IL4(r);IL3(r);KIF3A(r);SLC22A5(e);PDLIM4(e)	C5orf56(hrm)	0	0	0	0	0	0	2.354	147	251421
rs162890	rs11242113	5	131123658	132123658	22	26	0.0133755	0.521578	131777234	0.015056	0.0025231	2.41e-09	547327	0.009	3.604	0.487	0.149	NA	intron variant(C5orf56)	NA	NA	NA	NA	NA	CARNITINE DEFICIENCY, SYSTEMIC PRIMARY/MIM:212140/SLC22A5;RHEUMATOID ARTHRITIS/MIM:180300/SLC22A4;GASTRIC CANCERGASTRIC CANCER, INTESTINAL, INCLUDED/MIM:613659/IRF1	AC034220.3/atrial appendage/p-value:1.94e-8;P4HA2/tibial nerve/p-value:5.20e-6;SLC22A5/transformed fibroblasts/p-value:1.43e-5;PDLIM4/transformed fibroblasts/p-value:2.70e-5;P4HA2/tibial artery/p-value:3.91e-6;SLC22A5/esophagus mucosa/p-value:2.69e-6;AC034220.3/thyroid/p-value:2.10e-9;P4HA2/thyroid/p-value:4.07e-6;P4HA2-AS1/thyroid/p-value:2.28e-5;AC034220.3/skeletal muscle/p-value:1.23e-8;SLC22A…	NA	C5orf56(hrm);P4HA2(re);SLC22A4(re);IRF1(re);GDF9(r);SEPT8(r);ACSL6(r);IL5(r);RAD50(r);IL13(r);AFF4(r);IL4(r);IL3(r);KIF3A(r);SLC22A5(e);PDLIM4(e)	C5orf56(hrm)	0	0	0	0	0	0	3.604	147	251421
rs162890	rs6874639	5	131123658	132123658	22	27	0.0131622	0.53474	131778716	-0.0150514	0.0025235	2.45e-09	547358	0	2.102	0.047	0.0628	NA	intron variant(C5orf56)	NA	NA	3-dehydrocarnitine* (serum)(P-value:1.38e-12)(PMID:24816252);acetylcarnitine (serum)(P-value:6.20e-7)(PMID:24816252);isovalerylcarnitine (serum)(P-value:4.63e-13)(PMID:24816252);laurylcarnitine (serum)(P-value:1.12e-5)(PMID:24816252);propionylcarnitine (serum)(P-value:5.50e-5)(PMID:24816252);decanoylcarnitine (serum)(P-value:5.37e-5)(PMID:24816252);glutaroyl carnitine (serum)(P-value:7.53e-6)(PMI…	3-dehydrocarnitine* (serum)(P-value:1.38e-12)(PMID:24816252);isovalerylcarnitine (serum)(P-value:4.63e-13)(PMID:24816252);Octadecadienylcarnitine (serum)(P-value:2.85e-13)(PMID:26068415);Octadecenoylcarnitine (serum)(P-value:4.78e-10)(PMID:26068415)	NA	CARNITINE DEFICIENCY, SYSTEMIC PRIMARY/MIM:212140/SLC22A5;RHEUMATOID ARTHRITIS/MIM:180300/SLC22A4;GASTRIC CANCERGASTRIC CANCER, INTESTINAL, INCLUDED/MIM:613659/IRF1	AC034220.3/atrial appendage/p-value:2.83e-8;P4HA2/tibial nerve/p-value:5.58e-6;SLC22A5/transformed fibroblasts/p-value:1.69e-5;PDLIM4/transformed fibroblasts/p-value:3.15e-5;P4HA2/tibial artery/p-value:3.30e-6;SLC22A5/esophagus mucosa/p-value:2.67e-6;AC034220.3/thyroid/p-value:2.00e-9;P4HA2/thyroid/p-value:4.27e-6;P4HA2-AS1/thyroid/p-value:2.10e-5;AC034220.3/skeletal muscle/p-value:1.08e-8;SLC22A…	NA	C5orf56(hrm);P4HA2(re);SLC22A4(re);IRF1(re);GDF9(r);SEPT8(r);ACSL6(r);IL5(r);RAD50(r);IL13(r);AFF4(r);IL4(r);IL3(r);KIF3A(r);SLC22A5(e);PDLIM4(e)	C5orf56(hrm)	0	0	0	0	0	0	2.102	147	251421
rs162890	rs274567	5	131123658	132123658	22	28	0.0130632	0.547803	131714409	0.0122619	0.0020536	2.36e-09	546427	0.004	7.234	1.605	3.98	NA	intron variant(SLC22A5);non coding exon variant(SLC22A5)	Blood metabolite levels (P-value:3.00e-12)(PMID:24816252)	Blood metabolite levels (P-value:3.00e-12)(PMID:24816252)	octanoylcarnitine (serum)(P-value:3.93e-6)(PMID:24816252);acetylcarnitine (serum)(P-value:2.85e-12)(PMID:24816252);isovalerylcarnitine (serum)(P-value:4.64e-31)(PMID:24816252);hexanoylcarnitine (serum)(P-value:5.86e-11)(PMID:24816252);homostachydrine* (serum)(P-value:1.19e-9)(PMID:24816252);isobutyrylcarnitine (serum)(P-value:4.04e-5)(PMID:24816252);glutaroyl carnitine (serum)(P-value:6.19e-6)(PM…	acetylcarnitine (serum)(P-value:2.85e-12)(PMID:24816252);isovalerylcarnitine (serum)(P-value:4.64e-31)(PMID:24816252);hexanoylcarnitine (serum)(P-value:5.86e-11)(PMID:24816252);homostachydrine* (serum)(P-value:1.19e-9)(PMID:24816252);oleoylcarnitine (serum)(P-value:5.65e-11)(PMID:24816252);2-tetradecenoyl carnitine (serum)(P-value:1.27e-9)(PMID:24816252);butyrylcarnitine (serum)(P-value:6.23e-9)(…	NA	NIJMEGEN BREAKAGE SYNDROME-LIKE DISORDER/MIM:613078/RAD50;CARNITINE DEFICIENCY, SYSTEMIC PRIMARY/MIM:212140/SLC22A5;RHEUMATOID ARTHRITIS/MIM:180300/SLC22A4	SLC22A4/skin/p-value:2.50e-6;P4HA2/blood/p-value:2.38e-6;SLC22A5/skin/p-value:3.09e-11;SLC22A5/blood/p-value:2.38e-5;RAD50/blood/p-value:2.85e-5;AC034220.3/atrial appendage/p-value:1.65e-11;SLC22A5/transformed fibroblasts/p-value:1.68e-10;PDLIM4/transformed fibroblasts/p-value:2.07e-5;SLC22A5/blood/p-value:1.32e-6;AC116366.6/blood/p-value:1.30e-5;SLC22A4/monocyte/p-value:5.82e-5;SLC22A5/monocyte/…	NA	SLC22A4(hrem);P4HA2(hre);SLC22A5(he);CCNI2(r);ACSL6(r);IRF1(r);SHROOM1(r);GDF9(r);UQCRQ(r);PDLIM4(e);RAD50(e)	SLC22A4(hrem)	1	1	1	1	0	1	7.234	147	251421
rs162890	rs2631361	5	131123658	132123658	22	29	0.0130524	0.560855	131707380	0.0122622	0.0020537	2.36e-09	546427	0	7.774	-0.537	-5.26	NA	intron variant(SLC22A5)	NA	NA	2-tetradecenoyl carnitine (serum)(P-value:1.08e-5)(PMID:24816252);3-dehydrocarnitine* (serum)(P-value:1.24e-15)(PMID:24816252);acetylcarnitine (serum)(P-value:5.73e-7)(PMID:24816252);isovalerylcarnitine (serum)(P-value:3.42e-17)(PMID:24816252);propionylcarnitine (serum)(P-value:1.47e-5)(PMID:24816252);hexanoylcarnitine (serum)(P-value:2.03e-6)(PMID:24816252);carnitine (serum)(P-value:2.56e-12)(PM…	3-dehydrocarnitine* (serum)(P-value:1.24e-15)(PMID:24816252);isovalerylcarnitine (serum)(P-value:3.42e-17)(PMID:24816252);carnitine (serum)(P-value:2.56e-12)(PMID:24816252);Octadecadienylcarnitine (serum)(P-value:4.09e-8)(PMID:26068415);isovalerylcarnitine (serum)(P-value:3.94e-12)(PMID:28263315);myristoylcarnitine (serum)(P-value:3.62e-8)(PMID:28263315);X-21365 (serum)(P-value:3.16e-8)(PMID:2826…	NA	NIJMEGEN BREAKAGE SYNDROME-LIKE DISORDER/MIM:613078/RAD50;CARNITINE DEFICIENCY, SYSTEMIC PRIMARY/MIM:212140/SLC22A5;RHEUMATOID ARTHRITIS/MIM:180300/SLC22A4	SLC22A4/skin/p-value:2.50e-6;P4HA2/blood/p-value:2.32e-6;SLC22A5/skin/p-value:3.07e-11;SLC22A5/blood/p-value:2.41e-5;RAD50/blood/p-value:2.83e-5;AC034220.3/atrial appendage/p-value:1.65e-11;SLC22A5/transformed fibroblasts/p-value:1.68e-10;PDLIM4/transformed fibroblasts/p-value:2.07e-5;SLC22A5/blood/p-value:1.32e-6;AC116366.6/blood/p-value:1.30e-5;SLC22A4/monocyte/p-value:5.82e-5;SLC22A5/monocyte/…	NA	SLC22A4(hrem);P4HA2(hre);SLC22A5(he);CCNI2(r);ACSL6(r);IRF1(r);SHROOM1(r);GDF9(r);UQCRQ(r);PDLIM4(e);RAD50(e)	SLC22A4(hrem)	1	1	0	1	0	0	7.774	147	251421
rs162890	rs274560	5	131123658	132123658	22	30	0.0128117	0.573667	131719450	-0.0122545	0.0020535	2.41e-09	546427	0	11.76	-0.375	-0.549	NA	intron variant(SLC22A5);non coding exon variant(SLC22A5)	NA	NA	acetylcarnitine (serum)(P-value:5.28e-11)(PMID:24816252);isovalerylcarnitine (serum)(P-value:1.11e-30)(PMID:24816252);hexanoylcarnitine (serum)(P-value:7.33e-11)(PMID:24816252);homostachydrine* (serum)(P-value:1.24e-9)(PMID:24816252);isobutyrylcarnitine (serum)(P-value:2.95e-5)(PMID:24816252);glutaroyl carnitine (serum)(P-value:3.88e-5)(PMID:24816252);X-13435 (serum)(P-value:8.88e-7)(PMID:2481625…	acetylcarnitine (serum)(P-value:5.28e-11)(PMID:24816252);isovalerylcarnitine (serum)(P-value:1.11e-30)(PMID:24816252);hexanoylcarnitine (serum)(P-value:7.33e-11)(PMID:24816252);homostachydrine* (serum)(P-value:1.24e-9)(PMID:24816252);oleoylcarnitine (serum)(P-value:1.86e-10)(PMID:24816252);2-tetradecenoyl carnitine (serum)(P-value:9.19e-9)(PMID:24816252);butyrylcarnitine (serum)(P-value:3.33e-8)(…	NA	NIJMEGEN BREAKAGE SYNDROME-LIKE DISORDER/MIM:613078/RAD50;CARNITINE DEFICIENCY, SYSTEMIC PRIMARY/MIM:212140/SLC22A5;RHEUMATOID ARTHRITIS/MIM:180300/SLC22A4	SLC22A4/skin/p-value:2.42e-6;P4HA2/blood/p-value:3.88e-6;SLC22A5/skin/p-value:4.69e-11;SLC22A5/blood/p-value:2.46e-5;RAD50/blood/p-value:2.16e-5;AC034220.3/atrial appendage/p-value:1.65e-11;SLC22A5/transformed fibroblasts/p-value:1.68e-10;PDLIM4/transformed fibroblasts/p-value:2.07e-5;SLC22A5/blood/p-value:1.32e-6;AC116366.6/blood/p-value:1.30e-5;SLC22A4/monocyte/p-value:4.27e-5;SLC22A5/monocyte/…	NA	SLC22A4(hrem);P4HA2(hre);SLC22A5(he);CCNI2(r);ACSL6(r);IRF1(r);SHROOM1(r);GDF9(r);UQCRQ(r);PDLIM4(e);RAD50(e)	SLC22A4(hrem)	0	0	0	0	0	0	11.76	147	251421
rs162890	rs2631363	5	131123658	132123658	22	31	0.012441	0.586108	131707095	-0.0122448	0.0020536	2.48e-09	546427	0	1.267	-2.079	-4.63	NA	intron variant(SLC22A5)	NA	NA	2-tetradecenoyl carnitine (serum)(P-value:1.08e-5)(PMID:24816252);3-dehydrocarnitine* (serum)(P-value:1.24e-15)(PMID:24816252);acetylcarnitine (serum)(P-value:5.73e-7)(PMID:24816252);isovalerylcarnitine (serum)(P-value:4.25e-18)(PMID:24816252);propionylcarnitine (serum)(P-value:1.47e-5)(PMID:24816252);hexanoylcarnitine (serum)(P-value:2.03e-6)(PMID:24816252);carnitine (serum)(P-value:2.56e-12)(PM…	3-dehydrocarnitine* (serum)(P-value:1.24e-15)(PMID:24816252);isovalerylcarnitine (serum)(P-value:4.25e-18)(PMID:24816252);carnitine (serum)(P-value:2.56e-12)(PMID:24816252);Octadecadienylcarnitine (serum)(P-value:3.77e-8)(PMID:26068415);isovalerylcarnitine (serum)(P-value:5.92e-12)(PMID:28263315);myristoylcarnitine (serum)(P-value:4.58e-8)(PMID:28263315);X-21365 (serum)(P-value:2.93e-8)(PMID:2826…	NA	NIJMEGEN BREAKAGE SYNDROME-LIKE DISORDER/MIM:613078/RAD50;CARNITINE DEFICIENCY, SYSTEMIC PRIMARY/MIM:212140/SLC22A5;RHEUMATOID ARTHRITIS/MIM:180300/SLC22A4	SLC22A4/skin/p-value:2.51e-6;P4HA2/blood/p-value:2.38e-6;SLC22A5/skin/p-value:2.99e-11;SLC22A5/blood/p-value:2.38e-5;RAD50/blood/p-value:2.83e-5;AC034220.3/atrial appendage/p-value:1.65e-11;SLC22A5/transformed fibroblasts/p-value:1.68e-10;PDLIM4/transformed fibroblasts/p-value:2.07e-5;SLC22A5/blood/p-value:1.32e-6;AC116366.6/blood/p-value:1.30e-5;SLC22A4/monocyte/p-value:5.82e-5;SLC22A5/monocyte/…	NA	SLC22A4(hrem);P4HA2(hre);SLC22A5(he);CCNI2(r);ACSL6(r);IRF1(r);SHROOM1(r);GDF9(r);UQCRQ(r);PDLIM4(e);RAD50(e)	SLC22A4(hrem)	1	0	0	1	0	0	1.267	147	251421
rs162890	rs419291	5	131123658	132123658	22	32	0.0123314	0.598439	131633355	0.0122942	0.0020625	2.51e-09	546427	0.001	0.924	0.309	0.586	NA	intron variant(SLC22A4)	Blood metabolite levels (P-value:3.00e-18)(PMID:24816252)	Blood metabolite levels (P-value:3.00e-18)(PMID:24816252)	octanoylcarnitine (serum)(P-value:3.42e-5)(PMID:24816252);acetylcarnitine (serum)(P-value:9.83e-12)(PMID:24816252);isovalerylcarnitine (serum)(P-value:1.55e-31)(PMID:24816252);hexanoylcarnitine (serum)(P-value:1.67e-11)(PMID:24816252);homostachydrine* (serum)(P-value:2.07e-10)(PMID:24816252);isobutyrylcarnitine (serum)(P-value:2.59e-5)(PMID:24816252);glutaroyl carnitine (serum)(P-value:1.34e-5)(P…	acetylcarnitine (serum)(P-value:9.83e-12)(PMID:24816252);isovalerylcarnitine (serum)(P-value:1.55e-31)(PMID:24816252);hexanoylcarnitine (serum)(P-value:1.67e-11)(PMID:24816252);homostachydrine* (serum)(P-value:2.07e-10)(PMID:24816252);oleoylcarnitine (serum)(P-value:1.00e-9)(PMID:24816252);3-dehydrocarnitine* (serum)(P-value:2.21e-25)(PMID:24816252);propionylcarnitine (serum)(P-value:6.02e-12)(PM…	NA	NIJMEGEN BREAKAGE SYNDROME-LIKE DISORDER/MIM:613078/RAD50;CARNITINE DEFICIENCY, SYSTEMIC PRIMARY/MIM:212140/SLC22A5;RHEUMATOID ARTHRITIS/MIM:180300/SLC22A4	SLC22A4/skin/p-value:4.42e-6;P4HA2/blood/p-value:1.06e-6;SLC22A5/skin/p-value:3.34e-11;SLC22A5/blood/p-value:4.62e-5;RAD50/blood/p-value:5.98e-5;AC034220.3/atrial appendage/p-value:8.68e-11;SLC22A5/transformed fibroblasts/p-value:1.03e-10;PDLIM4/transformed fibroblasts/p-value:2.26e-5;P4HA2-AS1/transformed fibroblasts/p-value:2.82e-5;AC034220.3/blood/p-value:7.06e-6;SLC22A5/blood/p-value:1.06e-5;…	NA	SLC22A4(hrem);P4HA2(hre);SLC22A5(he);CCNI2(r);ACSL6(r);IRF1(r);SHROOM1(r);GDF9(r);UQCRQ(r);PDLIM4(e);RAD50(e)	SLC22A4(hrem)	0	0	0	0	0	0	0.924	147	251421
rs162890	rs272884	5	131123658	132123658	22	33	0.0121599	0.610599	131668654	-0.0122303	0.0020525	2.54e-09	541607	0	0.399	-0.008	-4.78	NA	intron variant(SLC22A4);intron variant(AC034220.3)	NA	NA	octanoylcarnitine (serum)(P-value:1.88e-5)(PMID:24816252);acetylcarnitine (serum)(P-value:3.59e-11)(PMID:24816252);isovalerylcarnitine (serum)(P-value:1.11e-30)(PMID:24816252);hexanoylcarnitine (serum)(P-value:2.30e-10)(PMID:24816252);homostachydrine* (serum)(P-value:8.86e-10)(PMID:24816252);isobutyrylcarnitine (serum)(P-value:9.03e-5)(PMID:24816252);glutaroyl carnitine (serum)(P-value:1.36e-5)(P…	acetylcarnitine (serum)(P-value:3.59e-11)(PMID:24816252);isovalerylcarnitine (serum)(P-value:1.11e-30)(PMID:24816252);hexanoylcarnitine (serum)(P-value:2.30e-10)(PMID:24816252);homostachydrine* (serum)(P-value:8.86e-10)(PMID:24816252);oleoylcarnitine (serum)(P-value:1.35e-10)(PMID:24816252);2-tetradecenoyl carnitine (serum)(P-value:3.48e-9)(PMID:24816252);butyrylcarnitine (serum)(P-value:3.83e-8)…	NA	NIJMEGEN BREAKAGE SYNDROME-LIKE DISORDER/MIM:613078/RAD50;CARNITINE DEFICIENCY, SYSTEMIC PRIMARY/MIM:212140/SLC22A5;RHEUMATOID ARTHRITIS/MIM:180300/SLC22A4	SLC22A4/skin/p-value:8.41e-7;P4HA2/blood/p-value:3.53e-6;SLC22A5/skin/p-value:1.49e-11;SLC22A5/blood/p-value:5.53e-6;RAD50/blood/p-value:1.87e-5;AC034220.3/atrial appendage/p-value:3.16e-13;SLC22A5/transformed fibroblasts/p-value:2.79e-10;PDLIM4/transformed fibroblasts/p-value:7.94e-6;P4HA2-AS1/transformed fibroblasts/p-value:2.01e-5;AC034220.3/blood/p-value:1.24e-5;SLC22A5/blood/p-value:8.83e-7;…	NA	SLC22A4(hrem);P4HA2(hre);SLC22A5(he);CCNI2(r);ACSL6(r);IRF1(r);SHROOM1(r);GDF9(r);UQCRQ(r);PDLIM4(e);RAD50(e);SAR1B(e)	SLC22A4(hrem)	0	0	0	1	0	0	0.399	147	251421
rs162890	rs7727038	5	131123658	132123658	22	34	0.0116726	0.622272	131590257	-0.0118798	0.0019954	2.62e-09	547361	0	6.411	-0.185	0.674	NA	intron variant(P4HA2)	NA	NA	octanoylcarnitine (serum)(P-value:1.08e-5)(PMID:24816252);acetylcarnitine (serum)(P-value:9.67e-9)(PMID:24816252);isovalerylcarnitine (serum)(P-value:2.53e-23)(PMID:24816252);hexanoylcarnitine (serum)(P-value:1.60e-9)(PMID:24816252);homostachydrine* (serum)(P-value:5.31e-9)(PMID:24816252);X-13435 (serum)(P-value:2.30e-5)(PMID:24816252);cis-4-decenoyl carnitine (serum)(P-value:8.45e-5)(PMID:248162…	acetylcarnitine (serum)(P-value:9.67e-9)(PMID:24816252);isovalerylcarnitine (serum)(P-value:2.53e-23)(PMID:24816252);hexanoylcarnitine (serum)(P-value:1.60e-9)(PMID:24816252);homostachydrine* (serum)(P-value:5.31e-9)(PMID:24816252);3-dehydrocarnitine* (serum)(P-value:7.75e-18)(PMID:24816252);propionylcarnitine (serum)(P-value:6.67e-16)(PMID:24816252);carnitine (serum)(P-value:3.04e-11)(PMID:24816…	NA	CARNITINE DEFICIENCY, SYSTEMIC PRIMARY/MIM:212140/SLC22A5;RHEUMATOID ARTHRITIS/MIM:180300/SLC22A4	SLC22A4/skin/p-value:5.68e-7;P4HA2/blood/p-value:2.93e-8;SLC22A5/skin/p-value:4.50e-9;SLC22A5/blood/p-value:1.01e-7;PDLIM4/skin/p-value:2.17e-5;SLC22A5/lung/p-value:2.75e-7;AC034220.3/atrial appendage/p-value:3.00e-13;SLC22A5/transformed fibroblasts/p-value:2.67e-11;PDLIM4/transformed fibroblasts/p-value:5.86e-8;SLC22A5/blood/p-value:5.37e-8;AC116366.6/blood/p-value:5.61e-6;P4HA2/tibial artery/p-…	NA	P4HA2(hre);PDLIM4(he);RAD50(r);KIF3A(r);SLC22A4(e);SLC22A5(e);IL4(e)	P4HA2(hre)	0	0	0	0	0	0	6.411	147	251421
rs162890	rs610735	5	131123658	132123658	22	35	0.0115727	0.633845	131709776	-0.0122094	0.0020519	2.68e-09	547361	0	0.482	-1.091	-1.11	NA	intron variant(SLC22A5)	NA	NA	isovalerylcarnitine (serum)(P-value:9.10e-13)(PMID:28263315);oleoylcarnitine (serum)(P-value:3.56e-6)(PMID:28263315);myristoylcarnitine (serum)(P-value:4.70e-8)(PMID:28263315);X-21365 (serum)(P-value:1.05e-7)(PMID:28263315)	isovalerylcarnitine (serum)(P-value:9.10e-13)(PMID:28263315);myristoylcarnitine (serum)(P-value:4.70e-8)(PMID:28263315)	NA	CARNITINE DEFICIENCY, SYSTEMIC PRIMARY/MIM:212140/SLC22A5;RHEUMATOID ARTHRITIS/MIM:180300/SLC22A4	AC034220.3/pancreas/p-value:2.72e-6;AC034220.3/muscularis mucosae/p-value:5.02e-8;SLC22A5/lung/p-value:1.61e-7;AC034220.3/atrial appendage/p-value:1.65e-11;SLC22A5/transformed fibroblasts/p-value:1.68e-10;PDLIM4/transformed fibroblasts/p-value:2.07e-5;SLC22A5/blood/p-value:1.32e-6;AC116366.6/blood/p-value:1.30e-5;P4HA2/tibial artery/p-value:7.29e-9;P4HA2-AS1/tibial artery/p-value:4.18e-8;AC034220…	NA	SLC22A4(hrem);P4HA2(hre);SLC22A5(he);CCNI2(r);ACSL6(r);IRF1(r);SHROOM1(r);GDF9(r);UQCRQ(r);PDLIM4(e);RAD50(e)	SLC22A4(hrem)	0	0	0	0	0	0	0.482	147	251421
rs162890	rs611084	5	131123658	132123658	22	36	0.0114254	0.64527	131709739	-0.0122049	0.0020519	2.71e-09	547361	0	0.831	-1.492	-0.407	NA	intron variant(SLC22A5)	NA	NA	isovalerylcarnitine (serum)(P-value:9.05e-13)(PMID:28263315);oleoylcarnitine (serum)(P-value:3.77e-6)(PMID:28263315);myristoylcarnitine (serum)(P-value:1.24e-7)(PMID:28263315);X-21365 (serum)(P-value:1.73e-7)(PMID:28263315)	isovalerylcarnitine (serum)(P-value:9.05e-13)(PMID:28263315)	NA	CARNITINE DEFICIENCY, SYSTEMIC PRIMARY/MIM:212140/SLC22A5;RHEUMATOID ARTHRITIS/MIM:180300/SLC22A4	AC034220.3/pancreas/p-value:2.72e-6;AC034220.3/muscularis mucosae/p-value:5.02e-8;SLC22A5/lung/p-value:1.61e-7;AC034220.3/atrial appendage/p-value:1.65e-11;SLC22A5/transformed fibroblasts/p-value:1.68e-10;PDLIM4/transformed fibroblasts/p-value:2.07e-5;SLC22A5/blood/p-value:1.32e-6;AC116366.6/blood/p-value:1.30e-5;P4HA2/tibial artery/p-value:7.29e-9;P4HA2-AS1/tibial artery/p-value:4.18e-8;AC034220…	NA	SLC22A4(hrem);P4HA2(hre);SLC22A5(he);CCNI2(r);ACSL6(r);IRF1(r);SHROOM1(r);GDF9(r);UQCRQ(r);PDLIM4(e);RAD50(e)	SLC22A4(hrem)	0	0	0	0	0	0	0.831	147	251421
rs162890	rs1012793	5	131123658	132123658	22	37	0.0113593	0.656629	131781345	0.0149742	0.0025213	2.87e-09	547358	0	2.328	-0.237	-3.89	NA	intron variant(C5orf56)	NA	NA	3-dehydrocarnitine* (serum)(P-value:9.42e-13)(PMID:24816252);acetylcarnitine (serum)(P-value:5.40e-7)(PMID:24816252);isovalerylcarnitine (serum)(P-value:2.98e-13)(PMID:24816252);laurylcarnitine (serum)(P-value:7.93e-6)(PMID:24816252);propionylcarnitine (serum)(P-value:5.56e-5)(PMID:24816252);decanoylcarnitine (serum)(P-value:4.67e-5)(PMID:24816252);glutaroyl carnitine (serum)(P-value:1.59e-5)(PMI…	3-dehydrocarnitine* (serum)(P-value:9.42e-13)(PMID:24816252);isovalerylcarnitine (serum)(P-value:2.98e-13)(PMID:24816252);Octadecadienylcarnitine (serum)(P-value:1.55e-13)(PMID:26068415);Octadecenoylcarnitine (serum)(P-value:4.88e-10)(PMID:26068415)	NA	CARNITINE DEFICIENCY, SYSTEMIC PRIMARY/MIM:212140/SLC22A5;RHEUMATOID ARTHRITIS/MIM:180300/SLC22A4;GASTRIC CANCERGASTRIC CANCER, INTESTINAL, INCLUDED/MIM:613659/IRF1	AC034220.3/atrial appendage/p-value:1.95e-8;P4HA2/tibial nerve/p-value:4.70e-6;SLC22A5/transformed fibroblasts/p-value:1.41e-5;PDLIM4/transformed fibroblasts/p-value:2.82e-5;P4HA2/tibial artery/p-value:4.09e-6;SLC22A5/esophagus mucosa/p-value:2.84e-6;AC034220.3/thyroid/p-value:1.84e-9;P4HA2/thyroid/p-value:4.57e-6;P4HA2-AS1/thyroid/p-value:2.33e-5;AC034220.3/skeletal muscle/p-value:1.36e-8;SLC22A…	NA	C5orf56(hrm);P4HA2(re);SLC22A4(re);IRF1(re);GDF9(r);SEPT8(r);ACSL6(r);IL5(r);RAD50(r);IL13(r);AFF4(r);IL4(r);IL3(r);KIF3A(r);SLC22A5(e);PDLIM4(e)	C5orf56(hrm)	1	1	1	1	0	0	2.328	147	251421
rs162890	rs183894	5	131123658	132123658	22	38	0.0110959	0.667725	131693057	0.0121858	0.0020504	2.8e-09	547341	0.003	4.033	0.592	0.53	NA	intron variant(AC034220.3)	NA	NA	isovalerylcarnitine (serum)(P-value:1.25e-11)(PMID:28263315);oleoylcarnitine (serum)(P-value:2.93e-6)(PMID:28263315);myristoylcarnitine (serum)(P-value:4.03e-7)(PMID:28263315);X-21365 (serum)(P-value:1.03e-8)(PMID:28263315)	isovalerylcarnitine (serum)(P-value:1.25e-11)(PMID:28263315);X-21365 (serum)(P-value:1.03e-8)(PMID:28263315)	NA	CARNITINE DEFICIENCY, SYSTEMIC PRIMARY/MIM:212140/SLC22A5;RHEUMATOID ARTHRITIS/MIM:180300/SLC22A4	AC034220.3/atrial appendage/p-value:1.65e-11;SLC22A5/transformed fibroblasts/p-value:7.45e-11;PDLIM4/transformed fibroblasts/p-value:2.26e-5;SLC22A5/blood/p-value:7.45e-6;AC116366.6/blood/p-value:6.56e-6;AC034220.3/skeletal muscle/p-value:1.73e-28;SLC22A4/skeletal muscle/p-value:8.07e-6;AC034220.3/putamen/p-value:8.48e-7;SLC22A5/unexposed skin/p-value:2.49e-12;AC034220.3/sun exposed skin/p-value:…	NA	SLC22A4(hrem);P4HA2(hre);SLC22A5(he);CCNI2(r);ACSL6(r);IRF1(r);SHROOM1(r);GDF9(r);UQCRQ(r);PDLIM4(e);RAD50(e)	SLC22A4(hrem)	0	0	0	0	0	0	4.033	147	251421
rs162890	rs272889	5	131123658	132123658	22	39	0.0110451	0.67877	131665378	0.0121983	0.0020528	2.81e-09	546427	0	3.644	-0.571	-7.17	NA	intron variant(SLC22A4);intron variant(AC034220.3)	Blood metabolite ratios (P-value:3.00e-51)(PMID:24816252);Metabolic traits (P-value:7.00e-16)(PMID:21886157)	Blood metabolite ratios (P-value:3.00e-51)(PMID:24816252);Metabolic traits (P-value:7.00e-16)(PMID:21886157)	octanoylcarnitine (serum)(P-value:4.72e-6)(PMID:24816252);acetylcarnitine (serum)(P-value:2.05e-11)(PMID:24816252);isovalerylcarnitine (serum)(P-value:3.75e-32)(PMID:24816252);hexanoylcarnitine (serum)(P-value:1.71e-11)(PMID:24816252);homostachydrine* (serum)(P-value:7.62e-10)(PMID:24816252);isobutyrylcarnitine (serum)(P-value:1.30e-5)(PMID:24816252);glutaroyl carnitine (serum)(P-value:8.16e-6)(P…	acetylcarnitine (serum)(P-value:2.05e-11)(PMID:24816252);isovalerylcarnitine (serum)(P-value:3.75e-32)(PMID:24816252);hexanoylcarnitine (serum)(P-value:1.71e-11)(PMID:24816252);homostachydrine* (serum)(P-value:7.62e-10)(PMID:24816252);oleoylcarnitine (serum)(P-value:6.11e-10)(PMID:24816252);2-tetradecenoyl carnitine (serum)(P-value:8.17e-9)(PMID:24816252);butyrylcarnitine (serum)(P-value:1.84e-8)…	NA	NIJMEGEN BREAKAGE SYNDROME-LIKE DISORDER/MIM:613078/RAD50;CARNITINE DEFICIENCY, SYSTEMIC PRIMARY/MIM:212140/SLC22A5;RHEUMATOID ARTHRITIS/MIM:180300/SLC22A4	SLC22A4/skin/p-value:2.28e-6;P4HA2/blood/p-value:2.91e-6;SLC22A5/skin/p-value:4.01e-11;SLC22A5/blood/p-value:2.29e-5;RAD50/blood/p-value:2.71e-5;AC034220.3/atrial appendage/p-value:1.65e-11;SLC22A5/transformed fibroblasts/p-value:7.46e-11;PDLIM4/transformed fibroblasts/p-value:2.26e-5;SLC22A5/blood/p-value:7.46e-6;AC116366.6/blood/p-value:6.56e-6;SLC22A4/monocyte/p-value:5.82e-5;SLC22A5/monocyte/…	NA	SLC22A4(hrem);P4HA2(hre);SLC22A5(he);CCNI2(r);ACSL6(r);IRF1(r);SHROOM1(r);GDF9(r);UQCRQ(r);PDLIM4(e);RAD50(e)	SLC22A4(hrem)	0	0	0	0	0	0	3.644	147	251421
rs162890	rs272857	5	131123658	132123658	22	40	0.010913	0.689683	131685297	-0.0121829	0.0020509	2.84e-09	547359	0.002	1.925	0.252	0.149	NA	non coding exon variant(AC034220.3);intron variant(AC034220.3)	NA	NA	palmitoylcarnitine (serum)(P-value:9.01e-6)(PMID:28263315);isovalerylcarnitine (serum)(P-value:1.93e-12)(PMID:28263315);oleoylcarnitine (serum)(P-value:1.50e-6)(PMID:28263315);myristoylcarnitine (serum)(P-value:1.47e-8)(PMID:28263315);X-21365 (serum)(P-value:4.92e-9)(PMID:28263315)	isovalerylcarnitine (serum)(P-value:1.93e-12)(PMID:28263315);myristoylcarnitine (serum)(P-value:1.47e-8)(PMID:28263315);X-21365 (serum)(P-value:4.92e-9)(PMID:28263315)	NA	CARNITINE DEFICIENCY, SYSTEMIC PRIMARY/MIM:212140/SLC22A5;RHEUMATOID ARTHRITIS/MIM:180300/SLC22A4	AC034220.3/atrial appendage/p-value:1.58e-11;SLC22A5/transformed fibroblasts/p-value:6.54e-11;PDLIM4/transformed fibroblasts/p-value:2.45e-5;SLC22A5/blood/p-value:7.33e-6;AC116366.6/blood/p-value:5.80e-6;AC034220.3/skeletal muscle/p-value:3.08e-28;SLC22A4/skeletal muscle/p-value:7.91e-6;AC034220.3/putamen/p-value:9.02e-7;SLC22A5/unexposed skin/p-value:2.43e-12;AC034220.3/sun exposed skin/p-value:…	NA	SLC22A4(hrem);P4HA2(hre);SLC22A5(he);CCNI2(r);ACSL6(r);IRF1(r);SHROOM1(r);GDF9(r);UQCRQ(r);PDLIM4(e);RAD50(e)	SLC22A4(hrem)	0	0	0	0	0	0	1.925	147	251421
rs162890	rs272881	5	131123658	132123658	22	41	0.0108684	0.700552	131669264	-0.0121938	0.002053	2.86e-09	541607	0.183	3.372	0.336	0.235	NA	intron variant(SLC22A4);intron variant(AC034220.3)	NA	NA	octanoylcarnitine (serum)(P-value:1.88e-5)(PMID:24816252);acetylcarnitine (serum)(P-value:3.59e-11)(PMID:24816252);isovalerylcarnitine (serum)(P-value:1.11e-30)(PMID:24816252);hexanoylcarnitine (serum)(P-value:2.30e-10)(PMID:24816252);homostachydrine* (serum)(P-value:8.85e-10)(PMID:24816252);isobutyrylcarnitine (serum)(P-value:9.03e-5)(PMID:24816252);glutaroyl carnitine (serum)(P-value:1.36e-5)(P…	acetylcarnitine (serum)(P-value:3.59e-11)(PMID:24816252);isovalerylcarnitine (serum)(P-value:1.11e-30)(PMID:24816252);hexanoylcarnitine (serum)(P-value:2.30e-10)(PMID:24816252);homostachydrine* (serum)(P-value:8.85e-10)(PMID:24816252);oleoylcarnitine (serum)(P-value:1.35e-10)(PMID:24816252);2-tetradecenoyl carnitine (serum)(P-value:3.48e-9)(PMID:24816252);butyrylcarnitine (serum)(P-value:3.83e-8)…	NA	NIJMEGEN BREAKAGE SYNDROME-LIKE DISORDER/MIM:613078/RAD50;CARNITINE DEFICIENCY, SYSTEMIC PRIMARY/MIM:212140/SLC22A5;RHEUMATOID ARTHRITIS/MIM:180300/SLC22A4	SLC22A4/skin/p-value:8.45e-7;P4HA2/blood/p-value:3.61e-6;SLC22A5/skin/p-value:1.49e-11;SLC22A5/blood/p-value:5.51e-6;RAD50/blood/p-value:1.90e-5;AC034220.3/atrial appendage/p-value:3.16e-13;SLC22A5/transformed fibroblasts/p-value:2.84e-10;PDLIM4/transformed fibroblasts/p-value:8.11e-6;P4HA2-AS1/transformed fibroblasts/p-value:2.02e-5;AC034220.3/blood/p-value:1.26e-5;SLC22A5/blood/p-value:8.84e-7;…	NA	SLC22A4(hrem);P4HA2(hre);SLC22A5(he);CCNI2(r);ACSL6(r);IRF1(r);SHROOM1(r);GDF9(r);UQCRQ(r);PDLIM4(e);RAD50(e);SAR1B(e)	SLC22A4(hrem)	0	0	0	0	0	0	3.372	147	251421
rs162890	rs273902	5	131123658	132123658	22	42	0.0103898	0.710942	131692966	-0.0121621	0.0020503	2.99e-09	547341	0.012	4.638	-0.169	0.158	NA	intron variant(AC034220.3)	NA	NA	isovalerylcarnitine (serum)(P-value:1.37e-11)(PMID:28263315);oleoylcarnitine (serum)(P-value:9.96e-6)(PMID:28263315);myristoylcarnitine (serum)(P-value:4.23e-6)(PMID:28263315);X-21365 (serum)(P-value:1.10e-8)(PMID:28263315)	isovalerylcarnitine (serum)(P-value:1.37e-11)(PMID:28263315);X-21365 (serum)(P-value:1.10e-8)(PMID:28263315)	NA	CARNITINE DEFICIENCY, SYSTEMIC PRIMARY/MIM:212140/SLC22A5;RHEUMATOID ARTHRITIS/MIM:180300/SLC22A4	AC034220.3/atrial appendage/p-value:1.65e-11;SLC22A5/transformed fibroblasts/p-value:7.45e-11;PDLIM4/transformed fibroblasts/p-value:2.26e-5;SLC22A5/blood/p-value:7.45e-6;AC116366.6/blood/p-value:6.56e-6;AC034220.3/skeletal muscle/p-value:1.73e-28;SLC22A4/skeletal muscle/p-value:8.07e-6;AC034220.3/putamen/p-value:8.48e-7;SLC22A5/unexposed skin/p-value:2.49e-12;AC034220.3/sun exposed skin/p-value:…	NA	SLC22A4(hrem);P4HA2(hre);SLC22A5(he);CCNI2(r);ACSL6(r);IRF1(r);SHROOM1(r);GDF9(r);UQCRQ(r);PDLIM4(e);RAD50(e)	SLC22A4(hrem)	0	0	0	0	0	0	4.638	147	251421
rs162890	rs272849	5	131123658	132123658	22	43	0.0102924	0.721234	131690241	0.0121582	0.0020502	3.03e-09	547359	0.711	11.38	0.222	0.149	NA	intron variant(AC034220.3)	NA	NA	palmitoylcarnitine (serum)(P-value:9.01e-6)(PMID:28263315);isovalerylcarnitine (serum)(P-value:1.09e-12)(PMID:28263315);oleoylcarnitine (serum)(P-value:1.70e-6)(PMID:28263315);myristoylcarnitine (serum)(P-value:2.30e-8)(PMID:28263315);X-21365 (serum)(P-value:3.89e-9)(PMID:28263315)	isovalerylcarnitine (serum)(P-value:1.09e-12)(PMID:28263315);myristoylcarnitine (serum)(P-value:2.30e-8)(PMID:28263315);X-21365 (serum)(P-value:3.89e-9)(PMID:28263315)	NA	CARNITINE DEFICIENCY, SYSTEMIC PRIMARY/MIM:212140/SLC22A5;RHEUMATOID ARTHRITIS/MIM:180300/SLC22A4;GASTRIC CANCERGASTRIC CANCER, INTESTINAL, INCLUDED/MIM:613659/IRF1	AC034220.3/atrial appendage/p-value:1.65e-11;SLC22A5/transformed fibroblasts/p-value:7.44e-11;PDLIM4/transformed fibroblasts/p-value:2.26e-5;SLC22A5/blood/p-value:7.45e-6;AC116366.6/blood/p-value:6.56e-6;AC034220.3/skeletal muscle/p-value:1.73e-28;SLC22A4/skeletal muscle/p-value:8.07e-6;AC034220.3/putamen/p-value:8.48e-7;SLC22A5/unexposed skin/p-value:2.49e-12;AC034220.3/sun exposed skin/p-value:…	NA	SLC22A4(hrem);P4HA2(hre);SLC22A5(he);CCNI2(r);ACSL6(r);IRF1(r);SHROOM1(r);GDF9(r);UQCRQ(r);PDLIM4(e);RAD50(e)	SLC22A4(hrem)	1	1	0	0	0	0	11.38	147	251421
rs162890	rs270602	5	131123658	132123658	22	44	0.010274	0.731508	131656700	0.0121693	0.0020522	3.03e-09	546427	0.002	1.493	0.355	-0.623	NA	intron variant(SLC22A4);intron variant(AC034220.3)	Acylcarnitine levels (P-value:2.00e-15)(PMID:26068415)	Acylcarnitine levels (P-value:2.00e-15)(PMID:26068415)	octanoylcarnitine (serum)(P-value:4.79e-6)(PMID:24816252);acetylcarnitine (serum)(P-value:1.83e-11)(PMID:24816252);isovalerylcarnitine (serum)(P-value:5.03e-32)(PMID:24816252);hexanoylcarnitine (serum)(P-value:1.61e-11)(PMID:24816252);homostachydrine* (serum)(P-value:6.62e-10)(PMID:24816252);isobutyrylcarnitine (serum)(P-value:1.23e-5)(PMID:24816252);glutaroyl carnitine (serum)(P-value:8.48e-6)(P…	acetylcarnitine (serum)(P-value:1.83e-11)(PMID:24816252);isovalerylcarnitine (serum)(P-value:5.03e-32)(PMID:24816252);hexanoylcarnitine (serum)(P-value:1.61e-11)(PMID:24816252);homostachydrine* (serum)(P-value:6.62e-10)(PMID:24816252);oleoylcarnitine (serum)(P-value:6.20e-10)(PMID:24816252);2-tetradecenoyl carnitine (serum)(P-value:8.05e-9)(PMID:24816252);butyrylcarnitine (serum)(P-value:1.97e-8)…	NA	NIJMEGEN BREAKAGE SYNDROME-LIKE DISORDER/MIM:613078/RAD50;CARNITINE DEFICIENCY, SYSTEMIC PRIMARY/MIM:212140/SLC22A5;RHEUMATOID ARTHRITIS/MIM:180300/SLC22A4	SLC22A4/skin/p-value:3.53e-6;P4HA2/blood/p-value:2.43e-6;SLC22A5/skin/p-value:1.87e-11;SLC22A5/blood/p-value:2.18e-5;RAD50/blood/p-value:3.43e-5;AC034220.3/atrial appendage/p-value:1.65e-11;SLC22A5/transformed fibroblasts/p-value:7.46e-11;PDLIM4/transformed fibroblasts/p-value:2.26e-5;SLC22A5/blood/p-value:7.46e-6;AC116366.6/blood/p-value:6.56e-6;SLC22A4/monocyte/p-value:5.82e-5;SLC22A5/monocyte/…	NA	SLC22A4(hrem);P4HA2(hre);SLC22A5(he);CCNI2(r);ACSL6(r);IRF1(r);SHROOM1(r);GDF9(r);UQCRQ(r);PDLIM4(e);RAD50(e)	SLC22A4(hrem)	0	0	0	0	0	0	1.493	147	251421
rs162890	rs274561	5	131123658	132123658	22	45	0.0101141	0.741622	131719228	0.0121755	0.0020542	3.08e-09	546427	0	4.73	-0.2	0.713	NA	intron variant(SLC22A5);non coding exon variant(SLC22A5)	NA	NA	acetylcarnitine (serum)(P-value:7.62e-11)(PMID:24816252);isovalerylcarnitine (serum)(P-value:2.12e-31)(PMID:24816252);hexanoylcarnitine (serum)(P-value:1.06e-10)(PMID:24816252);homostachydrine* (serum)(P-value:1.43e-9)(PMID:24816252);isobutyrylcarnitine (serum)(P-value:1.90e-5)(PMID:24816252);glutaroyl carnitine (serum)(P-value:5.73e-5)(PMID:24816252);X-13435 (serum)(P-value:8.59e-7)(PMID:2481625…	acetylcarnitine (serum)(P-value:7.62e-11)(PMID:24816252);isovalerylcarnitine (serum)(P-value:2.12e-31)(PMID:24816252);hexanoylcarnitine (serum)(P-value:1.06e-10)(PMID:24816252);homostachydrine* (serum)(P-value:1.43e-9)(PMID:24816252);oleoylcarnitine (serum)(P-value:2.56e-10)(PMID:24816252);2-tetradecenoyl carnitine (serum)(P-value:1.31e-8)(PMID:24816252);butyrylcarnitine (serum)(P-value:2.42e-8)(…	NA	NIJMEGEN BREAKAGE SYNDROME-LIKE DISORDER/MIM:613078/RAD50;CARNITINE DEFICIENCY, SYSTEMIC PRIMARY/MIM:212140/SLC22A5;RHEUMATOID ARTHRITIS/MIM:180300/SLC22A4	SLC22A4/skin/p-value:2.67e-6;P4HA2/blood/p-value:3.69e-6;SLC22A5/skin/p-value:5.06e-11;SLC22A5/blood/p-value:2.48e-5;RAD50/blood/p-value:2.09e-5;AC034220.3/atrial appendage/p-value:8.68e-11;SLC22A5/transformed fibroblasts/p-value:3.97e-10;P4HA2-AS1/transformed fibroblasts/p-value:2.32e-5;SLC22A5/blood/p-value:2.34e-6;SLC22A4/monocyte/p-value:5.82e-5;SLC22A5/monocyte/p-value:9.43e-18;SLC22A5/b-cel…	NA	SLC22A4(hrem);P4HA2(hre);SLC22A5(he);CCNI2(r);ACSL6(r);IRF1(r);SHROOM1(r);GDF9(r);UQCRQ(r);PDLIM4(e);RAD50(e)	SLC22A4(hrem)	1	0	0	0	0	0	4.73	147	251421
rs16864515	rs16864515	1	170935542	171935542	5	1	0.145591	0.145591	171435542	-0.0188738	0.0033621	1.98e-08	547278	0.007	3.56	0.196	-0.618	NA	NA	NA	NA	NA	NA	NA	NA	NA	NA	PRRC2C(e)	PRRC2C(e)	0	0	0	0	0	0	3.56	74	150016
rs16864515	rs12727104	1	170935542	171935542	5	2	0.10119	0.24678	171423167	-0.0187705	0.0033846	2.93e-08	547305	0	6.702	-0.48	-2.32	NA	NA	NA	NA	NA	NA	NA	NA	NA	NA	PRRC2C(e)	PRRC2C(e)	0	0	0	0	0	0	6.702	74	150016
rs16864515	rs4916229	1	170935542	171935542	5	3	0.0927936	0.339574	171443368	0.0188535	0.0034093	3.2e-08	533701	0.003	11.76	0.395	0.672	NA	NA	NA	NA	NA	NA	NA	NA	NA	NA	PRRC2C(e)	PRRC2C(e)	0	0	0	0	0	0	11.76	74	150016
rs16864515	rs34529680	1	170935542	171935542	5	4	0.0925199	0.432094	171416687	-0.0187226	0.0033863	3.22e-08	547340	0.004	3.054	0.451	0.458	NA	NA	NA	NA	NA	NA	NA	NA	NA	NA	PRRC2C(e)	PRRC2C(e)	0	0	0	0	0	0	3.054	74	150016
rs16864515	rs12740811	1	170935542	171935542	5	5	0.0895491	0.521643	171416256	0.0187033	0.0033866	3.34e-08	547340	0.356	3.025	0.102	-0.186	NA	NA	NA	NA	NA	NA	NA	NA	NA	NA	PRRC2C(e)	PRRC2C(e)	0	0	0	0	0	0	3.025	74	150016
rs16864515	rs61817278	1	170935542	171935542	5	6	0.0894953	0.611138	171430482	-0.0185876	0.003366	3.35e-08	547274	0.039	0.793	-0.582	-0.47	NA	NA	NA	NA	NA	NA	NA	NA	NA	NA	PRRC2C(e)	PRRC2C(e)	0	0	0	0	0	0	0.793	74	150016
rs16864515	rs4916228	1	170935542	171935542	5	7	0.0892769	0.700415	171429409	0.0185838	0.0033656	3.36e-08	547276	0.004	2.417	-0.2	0.175	NA	NA	NA	NA	NA	NA	NA	NA	NA	NA	PRRC2C(e)	PRRC2C(e)	0	0	0	0	0	0	2.417	74	150016
rs16864515	rs34915447	1	170935542	171935542	5	8	0.0844281	0.784843	171431826	-0.0185626	0.0033682	3.56e-08	546340	0	2.454	-0.482	-0.224	NA	NA	NA	NA	NA	NA	NA	NA	NA	NA	PRRC2C(e)	PRRC2C(e)	0	0	0	0	0	0	2.454	74	150016
rs16864515	rs12755107	1	170935542	171935542	5	9	0.0730771	0.857921	171420393	-0.0185832	0.0033886	4.16e-08	547315	0	0.083	-2.579	-0.093	NA	NA	NA	NA	NA	NA	NA	NA	PRRC2C/subcutaneous adipocytes/p-value:1.80e-5	NA	PRRC2C(e)	PRRC2C(e)	0	0	0	0	0	0	0.083	74	150016
rs16864515	rs35277691	1	170935542	171935542	5	10	0.0612645	0.919185	171415327	0.0184796	0.0033906	5.03e-08	547328	0.024	7.063	0.231	0.0465	NA	NA	NA	NA	NA	NA	NA	NA	NA	NA	PRRC2C(e)	PRRC2C(e)	0	0	0	0	0	0	7.063	74	150016
rs16864515	rs35041900	1	170935542	171935542	5	11	0.0205734	0.939758	171451621	-0.0179474	0.0034273	1.64e-07	547352	0	8.644	-0.293	-2.3	NA	NA	NA	NA	NA	NA	NA	NA	PRRC2C/visceral adipocytes/p-value:5.40e-6;PRRC2C/subcutaneous adipocytes/p-value:6.45e-6	NA	PRRC2C(hre)	PRRC2C(hre)	0	0	0	0	0	0	8.644	74	150016
rs16864515	rs34720381	1	170935542	171935542	5	12	0.0128496	0.952608	171455322	-0.0176957	0.0034417	2.73e-07	546424	0	4.56	-0.259	-5.64	NA	intron variant(PRRC2C)	NA	NA	NA	NA	NA	NA	PRRC2C/lung/p-value:4.29e-6;PRRC2C/tibial nerve/p-value:1.75e-5;PRRC2C/subcutaneous adipocytes/p-value:3.03e-7	NA	PRRC2C(hre)	PRRC2C(hre)	1	1	1	1	0	1	4.56	74	150016
rs1688031	rs1688031	19	35056640	36056640	53	1	0.1884	0.1884	35556640	-0.019485	0.002893	1.64e-11	533701	0	5.156	-0.163	0.473	NA	intron variant(HPN);intron variant(HPN-AS1)	NA	NA	NA	NA	NA	NA	NA	NA	HPN(h)	HPN(h)	0	0	0	0	0	0	5.156	23	9679
rs1688031	rs12609794	19	35056640	36056640	53	2	0.147984	0.336384	35555585	0.015216	0.0022746	2.24e-11	547314	0.001	1.468	0.275	0.269	NA	intron variant(HPN);intron variant(HPN-AS1)	NA	NA	NA	NA	NA	NA	NA	NA	HPN(h);TMEM147(r);ZNF302(r);DMKN(r);LGI4(r)	HPN(h);TMEM147(r);ZNF302(r);DMKN(r);LGI4(r)	0	0	0	0	0	0	1.468	23	9679
rs1688031	rs1672990	19	35056640	36056640	53	3	0.136874	0.473259	35554751	0.0152042	0.0022769	2.43e-11	547291	0.001	3.636	-0.074	1.29	NA	intron variant(HPN);intron variant(HPN-AS1)	NA	NA	NA	NA	NA	NA	NA	NA	HPN(h);TMEM147(r);ZNF302(r);DMKN(r);LGI4(r)	HPN(h);TMEM147(r);ZNF302(r);DMKN(r);LGI4(r)	0	1	0	0	0	0	3.636	23	9679
rs1688031	rs1672992	19	35056640	36056640	53	4	0.117408	0.590667	35556729	0.0192593	0.0028909	2.7e-11	533701	0	2.644	-0.09	-0.435	NA	intron variant(HPN);intron variant(HPN-AS1)	NA	NA	NA	NA	NA	NA	NA	NA	HPN(h)	HPN(h)	0	1	0	0	0	0	2.644	23	9679
rs1688031	rs2305747	19	35056640	36056640	53	5	0.0848136	0.675481	35556357	0.01508	0.0022835	4e-11	546427	0	3.308	-0.687	-3.23	NA	intron variant(HPN);intron variant(HPN-AS1)	NA	NA	NA	NA	NA	NA	NA	NA	HPN(h);TMEM147(r);ZNF302(r);DMKN(r);LGI4(r)	HPN(h);TMEM147(r);ZNF302(r);DMKN(r);LGI4(r)	0	1	0	0	0	0	3.308	23	9679
rs1688031	rs2305744	19	35056640	36056640	53	6	0.0797195	0.7552	35556123	0.0150245	0.0022784	4.27e-11	546427	0	3.281	-2.374	-7.88	NA	intron variant(HPN);intron variant(HPN-AS1)	NA	NA	NA	NA	NA	NA	NA	NA	HPN(h);TMEM147(r);ZNF302(r);DMKN(r);LGI4(r)	HPN(h);TMEM147(r);ZNF302(r);DMKN(r);LGI4(r)	0	0	0	0	0	0	3.281	23	9679
rs1688031	rs2305745	19	35056640	36056640	53	7	0.0718384	0.827039	35556281	0.0150028	0.0022807	4.76e-11	547353	0	0.8	-1.625	-9.67	NA	intron variant(HPN);intron variant(HPN-AS1)	NA	NA	NA	NA	NA	NA	NA	NA	HPN(h);TMEM147(r);ZNF302(r);DMKN(r);LGI4(r)	HPN(h);TMEM147(r);ZNF302(r);DMKN(r);LGI4(r)	1	1	0	0	0	0	0.8	23	9679
rs1688031	rs4396637	19	35056640	36056640	53	8	0.0651879	0.892226	35555996	0.0149336	0.0022754	5.27e-11	547357	0	0.478	-1.121	-0.841	NA	intron variant(HPN);intron variant(HPN-AS1)	NA	NA	NA	NA	NA	NA	NA	NA	HPN(h);TMEM147(r);ZNF302(r);DMKN(r);LGI4(r)	HPN(h);TMEM147(r);ZNF302(r);DMKN(r);LGI4(r)	0	0	0	0	0	0	0.478	23	9679
rs1688031	rs4558519	19	35056640	36056640	53	9	0.0530123	0.945239	35555927	0.0148758	0.0022778	6.54e-11	547357	0	1.381	-0.397	0.421	NA	intron variant(HPN);intron variant(HPN-AS1)	NA	NA	NA	NA	NA	NA	NA	NA	HPN(h);TMEM147(r);ZNF302(r);DMKN(r);LGI4(r)	HPN(h);TMEM147(r);ZNF302(r);DMKN(r);LGI4(r)	0	0	0	0	0	0	1.381	23	9679
rs17035646	rs17035646	1	10296547	11296547	1	1	0.274228	0.274228	10796547	0.0120302	0.0021185	1.36e-08	545747	0.001	5.48	0.85	2.7	NA	intron variant(CASZ1)	NA	NA	NA	NA	NA	NA	NA	NA	CASZ1(h);APITD1(r);EXOSC10(r);PGD(r);MASP2(r)	CASZ1(h);APITD1(r);EXOSC10(r);PGD(r);MASP2(r)	1	0	0	0	0	0	5.48	9	9944
rs17035646	rs880315	1	10296547	11296547	1	2	0.251838	0.526066	10796866	-0.0119754	0.0021145	1.48e-08	544925	0	9.247	-0.84	0.183	NA	intron variant(CASZ1)	Blood pressure (P-value:7.00e-7)(PMID:21572416);Hypertension (P-value:2.00e-9)(PMID:25249183);Systolic blood pressure (P-value:6.00e-10)(PMID:25249183);Diastolic blood pressure (P-value:8.00e-8)(PMID:25249183)	Hypertension (P-value:2.00e-9)(PMID:25249183);Systolic blood pressure (P-value:6.00e-10)(PMID:25249183)	NA	NA	NA	NA	NA	NA	CASZ1(h);APITD1(r);EXOSC10(r);PGD(r);MASP2(r)	CASZ1(h);APITD1(r);EXOSC10(r);PGD(r);MASP2(r)	1	1	0	0	0	1	9.247	9	9944
rs17035646	rs34071855	1	10296547	11296547	1	3	0.238114	0.76418	10798489	-0.0121076	0.002142	1.58e-08	532972	0	1.45	-1.486	-2.89	NA	intron variant(CASZ1)	NA	NA	NA	NA	NA	NA	NA	NA	CASZ1(h);APITD1(r);EXOSC10(r);PGD(r);MASP2(r)	CASZ1(h);APITD1(r);EXOSC10(r);PGD(r);MASP2(r)	1	1	1	1	0	0	1.45	9	9944
rs17035646	rs12046278	1	10296547	11296547	1	4	0.0890603	0.85324	10799577	-0.011482	0.0020976	4.4e-08	545698	0	2.077	0.049	1.61	NA	intron variant(CASZ1)	Systolic blood pressure (P-value:5.00e-6)(PMID:19430479)		NA	NA	NA	MASP2 DEFICIENCY/MIM:613791/MASP2	NA	NA	CASZ1(h);APITD1(r);EXOSC10(r);PGD(r);MASP2(r)	CASZ1(h);APITD1(r);EXOSC10(r);PGD(r);MASP2(r)	0	0	0	0	0	0	2.077	9	9944
rs17035646	rs284278	1	10296547	11296547	1	5	0.0867106	0.939951	10790536	0.0116763	0.0021356	4.56e-08	530315	0	2.37	-0.031	-0.286	NA	intron variant(CASZ1)	NA	NA	NA	NA	NA	NA	NA	NA	CASZ1(h);APITD1(r);EXOSC10(r)	CASZ1(h);APITD1(r);EXOSC10(r)	0	1	0	0	0	0	2.37	9	9944
rs17035646	rs682178	1	10296547	11296547	1	6	0.0222495	0.9622	10798552	-0.0110079	0.0021134	1.9e-07	532199	0.018	4.351	-0.185	0.707	NA	intron variant(CASZ1)	NA	NA	NA	NA	NA	NA	NA	NA	CASZ1(h);APITD1(r);EXOSC10(r)	CASZ1(h);APITD1(r);EXOSC10(r)	1	1	0	0	0	0	4.351	9	9944
rs17035646	rs284279	1	10296547	11296547	1	7	0.0115179	0.973718	10789697	0.0106491	0.0020967	3.8e-07	531249	0	2.912	0.069	-2.96	NA	intron variant(CASZ1)	NA	NA	NA	NA	NA	NA	NA	NA	CASZ1(h)	CASZ1(h)	0	1	0	0	0	0	2.912	9	9944
rs17158386	rs17158386	7	29305361	30305361	28	1	0.756843	0.756843	29805361	0.019817	0.0023357	2.17e-17	532767	0	11.59	-2.564	-6.83	NA	NA	NA	NA	NA	NA	NA	NA	SCRN1/blood/p-value:1.78e-6;WIPF3/left ventricle/p-value:1.16e-6	NA	CHN2(r);WIPF3(e);SCRN1(e)	CHN2(r);WIPF3(e);SCRN1(e)	1	1	0	0	0	1	11.59	2	10425
rs17158386	rs9638860	7	29305361	30305361	28	2	0.243154	0.999997	29794937	0.0194499	0.0023304	7.06e-17	533701	0	7.58	-0.427	1.59	NA	NA	NA	NA	NA	NA	NA	NA	WIPF3/left ventricle/p-value:3.00e-6	NA	CHN2(r);WIPF3(e);SCRN1(e)	CHN2(r);WIPF3(e);SCRN1(e)	0	1	0	0	0	0	7.58	2	10425
rs17453832	rs17453832	1	47465130	48465130	3	1	0.193151	0.193151	47961174	-0.0153814	0.00248107	5.66e-10	343278	NA	NA	NA	NA	NA	NA	NA	NA	NA	NA	NA	NA	NA	NA	CYP4X1(r)	CYP4X1(r)	1	1	0	0	0	1	NA	28	39474
rs17453832	rs55668525	1	47465130	48465130	3	2	0.128222	0.321373	47956731	0.0151578	0.00247219	8.72e-10	551539	0	0.237	-1.129	-1.67	NA	NA	NA	NA	NA	NA	NA	NA	NA	NA	CYP4X1(r)	CYP4X1(r)	0	0	0	0	0	0	0.237	28	39474
rs17453832	rs72904554	1	47465130	48465130	3	3	0.0630615	0.384434	47958502	0.0149187	0.00248176	1.84e-09	551696	0	1.509	0.058	-1.81	NA	NA	NA	NA	NA	NA	NA	NA	NA	NA	CYP4X1(r)	CYP4X1(r)	0	0	0	0	0	0	1.509	28	39474
rs17453832	rs72904553	1	47465130	48465130	3	4	0.0612202	0.445655	47958448	0.0149053	0.00248162	1.9e-09	551783	0	0.978	-0.094	0.355	NA	NA	NA	NA	NA	NA	NA	NA	NA	NA	CYP4X1(r)	CYP4X1(r)	0	0	0	0	0	0	0.978	28	39474
rs17453832	rs17103383	1	47465130	48465130	3	5	0.0528923	0.498547	47993130	-0.0149004	0.00249121	2.22e-09	552368	0.001	2.075	0.501	1.65	NA	NA	NA	NA	NA	NA	NA	NA	NA	NA	CYP4X1(r)	CYP4X1(r)	0	0	0	0	0	0	2.075	28	39474
rs17453832	rs1024108	1	47465130	48465130	3	6	0.046859	0.545406	47990749	0.0148515	0.00249171	2.52e-09	551797	0	1.274	-0.066	0.896	NA	NA	NA	NA	tyrosine (urine)(P-value:2.33e-5)(PMID:26352407)		NA	NA	NA	NA	CYP4X1(r)	CYP4X1(r)	0	0	0	0	0	0	1.274	28	39474
rs17453832	rs11799997	1	47465130	48465130	3	7	0.0448501	0.590256	47989490	-0.0148081	0.00248757	2.64e-09	552740	0	1.632	-0.048	0.591	NA	NA	NA	NA	NA	NA	NA	NA	NA	NA	CYP4X1(r)	CYP4X1(r)	0	0	0	0	0	0	1.632	28	39474
rs17453832	rs478526	1	47465130	48465130	3	8	0.0435541	0.63381	47991951	0.0148059	0.00248932	2.72e-09	552398	0.001	2.381	-0.629	0.235	NA	NA	NA	NA	tyrosine (urine)(P-value:1.05e-5)(PMID:26352407)		NA	NA	NA	NA	CYP4X1(r)	CYP4X1(r)	0	0	0	0	0	0	2.381	28	39474
rs17453832	rs60503680	1	47465130	48465130	3	9	0.0390854	0.672896	47993351	-0.0148698	0.002508	3.05e-09	553354	0.005	2.132	1.455	2.87	NA	NA	NA	NA	NA	NA	NA	NA	NA	NA	CYP4X1(r)	CYP4X1(r)	0	0	1	0	0	0	2.132	28	39474
rs17453832	rs2102437	1	47465130	48465130	3	10	0.0338657	0.706761	47992260	0.0148097	0.00250839	3.55e-09	552064	0	0.257	-0.876	-0.793	NA	NA	NA	NA	tyrosine (urine)(P-value:6.70e-6)(PMID:26352407)		NA	NA	NA	NA	CYP4X1(r)	CYP4X1(r)	0	0	0	0	0	0	0.257	28	39474
rs17453832	rs822886	1	47465130	48465130	3	11	0.0307486	0.73751	47981663	-0.0146531	0.0024889	3.92e-09	553393	0	1.63	-0.12	-3.56	NA	NA	NA	NA	NA	NA	NA	NA	NA	NA	CYP4X1(r)	CYP4X1(r)	0	0	0	0	0	0	1.63	28	39474
rs17453832	rs560540	1	47465130	48465130	3	12	0.0279855	0.765495	47983283	0.0145965	0.00248622	4.33e-09	552865	0	3.153	-0.177	0.0832	NA	NA	NA	NA	tyrosine (urine)(P-value:4.57e-6)(PMID:26352407)		NA	NA	NA	NA	CYP4X1(r)	CYP4X1(r)	0	0	0	0	0	0	3.153	28	39474
rs17453832	rs59326446	1	47465130	48465130	3	13	0.0205372	0.786033	47987548	0.0145465	0.00250091	6.01e-09	553265	0.006	7.632	0.021	0.235	NA	NA	NA	NA	NA	NA	NA	NA	NA	NA	CYP4X1(r)	CYP4X1(r)	0	1	0	0	0	1	7.632	28	39474
rs17453832	rs6688849	1	47465130	48465130	3	14	0.0197713	0.805804	47996204	-0.0145498	0.00250438	6.26e-09	551750	0	8.68	-0.213	0.951	NA	NA	NA	NA	tyrosine (urine)(P-value:6.12e-6)(PMID:26352407)		NA	NA	NA	NA	CYP4X1(r)	CYP4X1(r)	0	0	0	0	0	0	8.68	28	39474
rs17453832	rs56404532	1	47465130	48465130	3	15	0.019696	0.8255	47986919	0.0145249	0.00250037	6.28e-09	553395	0.001	2.415	0.133	-0.772	NA	NA	NA	NA	NA	NA	NA	NA	NA	NA	CYP4X1(r)	CYP4X1(r)	0	1	1	0	0	0	2.415	28	39474
rs17453832	rs578335	1	47465130	48465130	3	16	0.0196203	0.84512	47985114	0.0145221	0.00250018	6.31e-09	554672	0	2.284	-0.307	0.596	NA	NA	NA	NA	NA	NA	NA	NA	NA	NA	CYP4X1(r)	CYP4X1(r)	0	0	0	0	0	0	2.284	28	39474
rs17453832	rs7531586	1	47465130	48465130	3	17	0.0190904	0.864211	47988496	0.0145141	0.00250089	6.49e-09	553136	0	0.063	-1.405	-2.52	NA	NA	NA	NA	NA	NA	NA	NA	NA	NA	CYP4X1(r)	CYP4X1(r)	0	0	0	0	0	0	0.063	28	39474
rs17453832	rs635710	1	47465130	48465130	3	18	0.0189784	0.883189	47984920	-0.0145045	0.00249968	6.53e-09	554995	0.103	2.814	0.492	0.605	NA	NA	NA	NA	NA	NA	NA	NA	NA	NA	CYP4X1(r)	CYP4X1(r)	0	0	0	0	0	0	2.814	28	39474
rs17453832	rs471608	1	47465130	48465130	3	19	0.0184753	0.901664	47984692	-0.0144914	0.00249947	6.72e-09	554845	0	3.507	0.266	2.14	NA	NA	NA	NA	7-methylguanine (serum)(P-value:7.96e-5)(PMID:24816252)		NA	NA	NA	NA	CYP4X1(r)	CYP4X1(r)	0	0	0	0	0	0	3.507	28	39474
rs17453832	rs11585530	1	47465130	48465130	3	20	0.0184737	0.920138	47981523	-0.0145043	0.00250171	6.72e-09	554002	0	1.117	-1.804	-7.4	NA	NA	NA	NA	NA	NA	NA	NA	NA	NA	CYP4X1(r)	CYP4X1(r)	0	0	0	0	0	0	1.117	28	39474
rs17453832	rs1415540	1	47465130	48465130	3	21	0.0134785	0.933617	47982642	0.0118469	0.00205987	8.86e-09	553847	0	0.306	-0.21	-2.24	NA	NA	NA	NA	7-methylguanine (serum)(P-value:9.57e-6)(PMID:24816252)		NA	NA	NA	NA	NA	NA	0	0	0	0	0	0	0.306	28	39474
rs17453832	rs1013176	1	47465130	48465130	3	22	0.0117984	0.945415	47972418	0.0143678	0.00251287	1.08e-08	538551	0.122	12.95	-0.029	-2.12	NA	NA	NA	NA	NA	NA	NA	NA	NA	NA	CYP4X1(r)	CYP4X1(r)	0	0	0	0	0	0	12.95	28	39474
rs17453832	rs28493519	1	47465130	48465130	3	23	0.0116337	0.957049	47960978	0.0143672	0.00251388	1.1e-08	537285	0.01	2.103	0.305	-0.603	NA	NA	NA	NA	NA	NA	NA	NA	NA	NA	CYP4X1(r)	CYP4X1(r)	0	0	0	0	0	1	2.103	28	39474
rs2023844	rs2023844	7	26743238	27743238	27	1	0.20164	0.20164	27243238	0.0265227	0.0037816	2.32e-12	547356	0.852	10.98	1.733	1.13	NA	intron variant(HOTTIP)	NA	NA	NA	NA	NA	PREAXIAL DEFICIENCY, POSTAXIAL POLYDACTYLY, AND HYPOSPADIAS/MIM:176305/HOXA13;HAND-FOOT-GENITAL SYNDROME/MIM:140000/HOXA13	NA	NA	HOXA11(hr);HOXA13(h);HOXA10(r);HOXA9(r)	HOXA11(hr)	1	1	0	0	0	1	10.98	9	25063
rs2023844	rs4722675	7	26743238	27743238	27	2	0.150128	0.351768	27243962	-0.026357	0.0037821	3.2e-12	547355	0.004	8.557	-0.058	-0.417	NA	intron variant(HOTTIP)	NA	NA	NA	NA	NA	PREAXIAL DEFICIENCY, POSTAXIAL POLYDACTYLY, AND HYPOSPADIAS/MIM:176305/HOXA13;HAND-FOOT-GENITAL SYNDROME/MIM:140000/HOXA13	NA	NA	HOXA11(hr);HOXA13(h);HOXA10(r);HOXA9(r)	HOXA11(hr)	1	1	0	0	0	0	8.557	9	25063
rs2023844	rs929250	7	26743238	27743238	27	3	0.13787	0.489638	27245101	0.0263281	0.0037849	3.5e-12	547305	0	8.099	-1.948	-7.7	NA	non coding exon variant(HOTTIP)	NA	NA	NA	NA	NA	NA	NA	NA	HOXA11(hr);HOXA13(h);HOXA10(r);HOXA9(r)	HOXA11(hr)	1	1	0	0	0	1	8.099	9	25063
rs2023844	rs1859168	7	26743238	27743238	27	4	0.135749	0.625387	27242359	-0.0263278	0.0037861	3.55e-12	547340	0	2.145	-0.379	-0.271	NA	non coding exon variant(HOTTIP);intron variant(HOTTIP)	NA	NA	NA	NA	NA	PREAXIAL DEFICIENCY, POSTAXIAL POLYDACTYLY, AND HYPOSPADIAS/MIM:176305/HOXA13;HAND-FOOT-GENITAL SYNDROME/MIM:140000/HOXA13	NA	NA	HOXA11(hr);HOXA13(h);HOXA10(r);HOXA9(r)	HOXA11(hr)	0	0	0	0	0	1	2.145	9	25063
rs2023844	rs2023843	7	26743238	27743238	27	5	0.131031	0.756418	27243221	0.026249	0.003778	3.71e-12	546427	0	3.004	-1.594	-4.45	NA	intron variant(HOTTIP)	NA	NA	NA	NA	NA	PREAXIAL DEFICIENCY, POSTAXIAL POLYDACTYLY, AND HYPOSPADIAS/MIM:176305/HOXA13;HAND-FOOT-GENITAL SYNDROME/MIM:140000/HOXA13	NA	NA	HOXA11(hr);HOXA13(h);HOXA10(r);HOXA9(r)	HOXA11(hr)	1	1	0	0	0	1	3.004	9	25063
rs2023844	rs3735533	7	26743238	27743238	27	6	0.0990394	0.855457	27245893	-0.0261679	0.0037893	5e-12	547282	0.702	7.06	0.889	4.93	NA	non coding exon variant(HOTTIP_4);non coding exon variant(HOTTIP)	NA	NA	NA	NA	NA	NA	NA	NA	HOXA11(hr);HOXA13(h);HOXA10(r);HOXA9(r)	HOXA11(hr)	1	0	0	0	0	1	7.06	9	25063
rs2023844	rs2071265	7	26743238	27743238	27	7	0.0733632	0.928821	27238691	-0.0260473	0.003797	6.89e-12	547313	0.251	10.74	1.556	3.36	NA	intron variant(HOXA13);intron variant(HOTTIP)	NA	NA	NA	NA	NA	PREAXIAL DEFICIENCY, POSTAXIAL POLYDACTYLY, AND HYPOSPADIAS/MIM:176305/HOXA13;HAND-FOOT-GENITAL SYNDROME/MIM:140000/HOXA13	NA	NA	HOXA11(hr);HOXA13(h);HOXA10(r);HOXA9(r)	HOXA11(hr)	1	1	0	0	0	0	10.74	9	25063
rs2023844	rs916880	7	26743238	27743238	27	8	0.0541467	0.982967	27229119	0.0258661	0.0037967	9.58e-12	547339	0	16.94	-0.186	-0.0968	NA	intron variant(RP1-170O19.14)	NA	NA	NA	NA	NA	PREAXIAL DEFICIENCY, POSTAXIAL POLYDACTYLY, AND HYPOSPADIAS/MIM:176305/HOXA13;HAND-FOOT-GENITAL SYNDROME/MIM:140000/HOXA13;RADIOULNAR SYNOSTOSIS WITH AMEGAKARYOCYTIC THROMBOCYTOPENIA/MIM:605432/HOXA11	NA	NA	HOXA11(hr);HOXA13(h);HOXA10(r);HOXA9(r)	HOXA11(hr)	1	1	1	1	0	1	16.94	9	25063
rs2023844	rs6461992	7	26743238	27743238	27	9	0.0113324	0.9943	27220831	-0.0251153	0.0038249	5.16e-11	546427	0	0.372	-1.35	-7.19	NA	NA	NA	NA	NA	NA	NA	RADIOULNAR SYNOSTOSIS WITH AMEGAKARYOCYTIC THROMBOCYTOPENIA/MIM:605432/HOXA11	NA	NA	HOXA10(h);HOXA10-HOXA9(h);HOXA11(h)	HOXA10(h);HOXA10-HOXA9(h);HOXA11(h)	0	1	0	0	0	1	0.372	9	25063
rs2068888	rs2068888	10	94339642	95339642	38	1	0.548675	0.548675	94839642	-0.0124266	0.0020029	5.5e-10	546427	0.001	5.667	0.888	-0.0601	NA	NA	Triglycerides (P-value:2.00e-11)(PMID:24097068);Triglycerides (P-value:2.00e-8)(PMID:20686565)	Triglycerides (P-value:2.00e-11)(PMID:24097068);Triglycerides (P-value:2.00e-8)(PMID:20686565)	PC ae C36:5 (serum)(P-value:5.61e-5)(PMID:26068415);PC ae C34:2 (serum)(P-value:1.46e-5)(PMID:26068415);PC ae C30:1 (serum)(P-value:2.14e-5)(PMID:26068415);PC ae C30:2 (serum)(P-value:6.58e-6)(PMID:26068415);SM C16:1 (serum)(P-value:4.24e-5)(PMID:26068415);PC ae C36:3 (serum)(P-value:2.00e-5)(PMID:26068415);PC ae C34:3 (serum)(P-value:6.71e-6)(PMID:26068415)		NA	NA	NA	NA	CYP26A1(hr);CEP55(r)	CYP26A1(hr)	1	0	0	0	0	0	5.667	2	83
rs2068888	rs4418728	10	94339642	95339642	38	2	0.442691	0.991365	94839724	-0.0123602	0.0020036	6.87e-10	546364	0	3.448	-1.127	-0.981	NA	NA	NA	NA	PC ae C34:2 (serum)(P-value:1.37e-5)(PMID:26068415);PC ae C30:1 (serum)(P-value:1.16e-5)(PMID:26068415);PC ae C30:2 (serum)(P-value:2.82e-6)(PMID:26068415);SM C16:1 (serum)(P-value:4.69e-5)(PMID:26068415);PC ae C36:3 (serum)(P-value:2.35e-5)(PMID:26068415);PC ae C34:3 (serum)(P-value:9.02e-6)(PMID:26068415)		NA	NA	NA	NA	CYP26A1(hr);CEP55(r)	CYP26A1(hr)	1	0	0	0	0	0	3.448	2	83
rs2240060	rs2240060	6	30614900	31614900	23	1	0.183109	0.183109	31114900	0.0136336	0.0022064	6.44e-10	541635	0.001	0.254	-0.756	0	NA	intron variant(CCHCR1)	NA	NA	NA	NA	NA	NA	HCG27/muscularis mucosae/p-value:2.65e-6;XXbac-BPG248L24.12/muscularis mucosae/p-value:1.96e-10;HCG27/lung/p-value:2.24e-6;XXbac-BPG248L24.12/lung/p-value:2.33e-12;HCG27/transformed fibroblasts/p-value:1.21e-6;CCHCR1/transformed fibroblasts/p-value:1.07e-8;XXbac-BPG248L24.12/transformed fibroblasts/p-value:1.19e-13;HLA-B/blood/p-value:2.47e-6;XXbac-BPG248L24.12/blood/p-value:2.97e-16;XXbac-BPG248…	NA	CCHCR1(he);PSORS1C1(he);PSORS1C2(h);POU5F1(h);LST1(e);HCG27(e);TCF19(e);HLA-B(e);DDX39B(e);VARS2(e);HLA-DRB5(e);HLA-C(e);MUC22(e)	CCHCR1(he);PSORS1C1(he)	0	0	0	0	0	0	0.254	29	212810
rs2240060	rs3131013	6	30614900	31614900	23	2	0.130985	0.314094	31115604	0.0135152	0.0022071	9.15e-10	541636	0	1.351	-1.083	-0.779	NA	intron variant(CCHCR1)	NA	NA	NA	NA	NA	NA	HCG27/muscularis mucosae/p-value:1.11e-6;XXbac-BPG248L24.12/muscularis mucosae/p-value:1.82e-11;HCG27/lung/p-value:2.34e-6;XXbac-BPG248L24.12/lung/p-value:2.10e-13;HCG27/transformed fibroblasts/p-value:4.06e-6;CCHCR1/transformed fibroblasts/p-value:2.37e-9;XXbac-BPG248L24.12/transformed fibroblasts/p-value:1.65e-13;HLA-B/blood/p-value:4.66e-8;XXbac-BPG248L24.12/blood/p-value:5.59e-17;XXbac-BPG248…	NA	CCHCR1(he);PSORS1C1(he);PSORS1C2(h);POU5F1(h);LST1(e);HCG27(e);TCF19(e);HLA-B(e);DDX39B(e);VARS2(e);HLA-DRB5(e);HLA-C(e);MUC22(e)	CCHCR1(he);PSORS1C1(he)	0	0	0	0	0	0	1.351	29	212810
rs2240060	rs3130454	6	30614900	31614900	23	3	0.121592	0.435685	31108485	-0.0134799	0.0022058	9.9e-10	541636	0.001	0.968	-1.132	-1.17	NA	NA	NA	NA	NA	NA	NA	COMBINED OXIDATIVE PHOSPHORYLATION DEFICIENCY 20/MIM:615917/VARS2	TCF19/blood/p-value:6.86e-6;HCG22/blood/p-value:5.38e-29;HCG27/blood/p-value:3.75e-14;HCG27/adipocyte/p-value:1.03e-8;HCG27/muscularis mucosae/p-value:1.11e-6;XXbac-BPG248L24.12/muscularis mucosae/p-value:1.82e-11;HCG27/lung/p-value:2.34e-6;XXbac-BPG248L24.12/lung/p-value:2.10e-13;HCG27/transformed fibroblasts/p-value:4.06e-6;CCHCR1/transformed fibroblasts/p-value:2.37e-9;XXbac-BPG248L24.12/trans…	NA	CCHCR1(he);PSORS1C1(he);PSORS1C2(h);POU5F1(h);LST1(e);HCG27(e);TCF19(e);HLA-B(e);DDX39B(e);VARS2(e);HLA-DRB5(e);HLA-C(e);MUC22(e)	CCHCR1(he);PSORS1C1(he)	0	0	0	0	0	0	0.968	29	212810
rs2240060	rs3130464	6	30614900	31614900	23	4	0.0985924	0.534278	31107245	0.0134157	0.002208	1.23e-09	540703	0	7.716	-0.277	3.02	NA	intron variant(PSORS1C1)	NA	NA	NA	NA	NA	COMBINED OXIDATIVE PHOSPHORYLATION DEFICIENCY 20/MIM:615917/VARS2	TCF19/blood/p-value:5.16e-6;HCG22/blood/p-value:3.10e-29;HCG27/blood/p-value:3.36e-14;HCG27/adipocyte/p-value:1.15e-8;HCG27/muscularis mucosae/p-value:3.28e-6;XXbac-BPG248L24.12/muscularis mucosae/p-value:7.05e-12;HCG27/lung/p-value:5.85e-6;XXbac-BPG248L24.12/lung/p-value:2.03e-13;HCG27/transformed fibroblasts/p-value:3.75e-6;CCHCR1/transformed fibroblasts/p-value:9.88e-9;XXbac-BPG248L24.12/trans…	NA	CCHCR1(he);PSORS1C2(h);PSORS1C1(h);LST1(e);HCG27(e);TCF19(e);HLA-B(e);DDX39B(e);VARS2(e);HLA-DRB5(e)	CCHCR1(he)	1	0	0	0	0	0	7.716	29	212810
rs2240060	rs9263758	6	30614900	31614900	23	5	0.0964286	0.630706	31115874	0.0134141	0.0022091	1.26e-09	540702	0	8.542	-0.258	1.89	NA	intron variant(CCHCR1)	NA	NA	NA	NA	NA	NA	HCG27/muscularis mucosae/p-value:1.11e-6;XXbac-BPG248L24.12/muscularis mucosae/p-value:1.82e-11;HCG27/lung/p-value:2.34e-6;XXbac-BPG248L24.12/lung/p-value:2.10e-13;HCG27/transformed fibroblasts/p-value:4.06e-6;CCHCR1/transformed fibroblasts/p-value:2.37e-9;XXbac-BPG248L24.12/transformed fibroblasts/p-value:1.65e-13;HLA-B/blood/p-value:4.66e-8;XXbac-BPG248L24.12/blood/p-value:5.59e-17;XXbac-BPG248…	NA	CCHCR1(he);PSORS1C1(he);PSORS1C2(h);POU5F1(h);LST1(e);HCG27(e);TCF19(e);HLA-B(e);DDX39B(e);VARS2(e);HLA-DRB5(e);HLA-C(e);MUC22(e)	CCHCR1(he);PSORS1C1(he)	0	0	1	0	0	0	8.542	29	212810
rs2240060	rs3094663	6	30614900	31614900	23	6	0.0888148	0.719521	31107087	0.0133769	0.002208	1.37e-09	540700	0.016	10.03	0.126	1.77	NA	intron variant(PSORS1C1);5 prime UTR variant(PSORS1C2);non coding exon variant(PSORS1C1)	NA	NA	NA	NA	NA	COMBINED OXIDATIVE PHOSPHORYLATION DEFICIENCY 20/MIM:615917/VARS2	TCF19/blood/p-value:4.15e-6;HCG22/blood/p-value:4.69e-29;HCG27/blood/p-value:2.58e-14;HCG27/adipocyte/p-value:1.01e-8;HCG27/muscularis mucosae/p-value:3.28e-6;XXbac-BPG248L24.12/muscularis mucosae/p-value:7.05e-12;HCG27/lung/p-value:5.85e-6;XXbac-BPG248L24.12/lung/p-value:2.03e-13;HCG27/transformed fibroblasts/p-value:3.75e-6;CCHCR1/transformed fibroblasts/p-value:9.88e-9;XXbac-BPG248L24.12/trans…	NA	CCHCR1(he);PSORS1C2(h);PSORS1C1(h);LST1(e);HCG27(e);TCF19(e);HLA-B(e);DDX39B(e);VARS2(e);HLA-DRB5(e)	CCHCR1(he)	1	0	0	0	0	0	10.03	29	212810
rs2240060	rs130073	6	30614900	31614900	23	7	0.084965	0.804486	31111180	0.0133586	0.0022077	1.44e-09	540701	0.998	6.54	0.199	3.32	NA	synonymous variant(CCHCR1);intron variant(CCHCR1);non coding exon variant(CCHCR1)	NA	NA	NA	NA	NA	COMBINED OXIDATIVE PHOSPHORYLATION DEFICIENCY 20/MIM:615917/VARS2	TCF19/blood/p-value:6.05e-6;HCG22/blood/p-value:5.72e-29;HCG27/blood/p-value:2.71e-14;HCG27/adipocyte/p-value:8.44e-9;HCG27/muscularis mucosae/p-value:1.11e-6;XXbac-BPG248L24.12/muscularis mucosae/p-value:1.82e-11;HCG27/lung/p-value:2.34e-6;XXbac-BPG248L24.12/lung/p-value:2.10e-13;HCG27/transformed fibroblasts/p-value:4.06e-6;CCHCR1/transformed fibroblasts/p-value:2.37e-9;XXbac-BPG248L24.12/trans…	NA	CCHCR1(he);PSORS1C1(he);PSORS1C2(h);POU5F1(h);LST1(e);HCG27(e);TCF19(e);HLA-B(e);DDX39B(e);VARS2(e);HLA-DRB5(e);HLA-C(e);MUC22(e)	CCHCR1(he);PSORS1C1(he)	1	1	1	1	0	1	6.54	29	212810
rs2240060	rs2285803	6	30614900	31614900	23	8	0.083002	0.887488	31107258	0.0133601	0.0022094	1.48e-09	540703	0	6.853	-0.48	1.73	NA	intron variant(PSORS1C1)	Multiple myeloma (P-value:1.00e-10)(PMID:23955597)	Multiple myeloma (P-value:1.00e-10)(PMID:23955597)	NA	NA	NA	COMBINED OXIDATIVE PHOSPHORYLATION DEFICIENCY 20/MIM:615917/VARS2	TCF19/blood/p-value:5.15e-6;HCG22/blood/p-value:3.53e-29;HCG27/blood/p-value:3.25e-14;HCG27/adipocyte/p-value:1.08e-8;HCG27/muscularis mucosae/p-value:3.28e-6;XXbac-BPG248L24.12/muscularis mucosae/p-value:7.05e-12;HCG27/lung/p-value:5.85e-6;XXbac-BPG248L24.12/lung/p-value:2.03e-13;HCG27/transformed fibroblasts/p-value:3.75e-6;CCHCR1/transformed fibroblasts/p-value:9.88e-9;XXbac-BPG248L24.12/trans…	NA	CCHCR1(he);PSORS1C2(h);PSORS1C1(h);LST1(e);HCG27(e);TCF19(e);HLA-B(e);DDX39B(e);VARS2(e);HLA-DRB5(e)	CCHCR1(he)	1	0	0	0	0	0	6.853	29	212810
rs2240060	rs3132535	6	30614900	31614900	23	9	0.0498631	0.937351	31116526	0.0130835	0.002195	2.51e-09	541636	0	5	-0.173	-2.6	NA	intron variant(CCHCR1)	NA	NA	NA	NA	NA	NA	HCG27/muscularis mucosae/p-value:1.10e-6;XXbac-BPG248L24.12/muscularis mucosae/p-value:2.26e-11;HCG27/lung/p-value:1.32e-6;XXbac-BPG248L24.12/lung/p-value:4.43e-12;CCHCR1/transformed fibroblasts/p-value:7.77e-11;XXbac-BPG248L24.12/transformed fibroblasts/p-value:3.10e-12;HCG27/blood/p-value:9.98e-7;HLA-B/blood/p-value:1.25e-8;XXbac-BPG248L24.12/blood/p-value:1.55e-16;XXbac-BPG248L24.12/breast/p-v…	NA	CCHCR1(he);PSORS1C2(h);PSORS1C1(h);LST1(e);HCG27(e);TCF19(e);HLA-B(e);DDX39B(e);VARS2(e);HLA-DRB5(e)	CCHCR1(he)	0	0	0	0	0	0	5	29	212810
rs2240060	rs3132537	6	30614900	31614900	23	10	0.021953	0.959304	31114019	0.0130188	0.0022379	5.98e-09	527977	0.015	2.4	-0.039	0.217	NA	intron variant(CCHCR1)	NA	NA	NA	NA	NA	NA	HCG27/muscularis mucosae/p-value:1.12e-6;XXbac-BPG248L24.12/muscularis mucosae/p-value:1.82e-11;HCG27/lung/p-value:2.33e-6;XXbac-BPG248L24.12/lung/p-value:2.11e-13;HCG27/transformed fibroblasts/p-value:3.95e-6;CCHCR1/transformed fibroblasts/p-value:2.31e-9;XXbac-BPG248L24.12/transformed fibroblasts/p-value:1.66e-13;HLA-B/blood/p-value:4.61e-8;XXbac-BPG248L24.12/blood/p-value:5.57e-17;XXbac-BPG248…	NA	CCHCR1(he);PSORS1C1(he);PSORS1C2(h);POU5F1(h);LST1(e);HCG27(e);TCF19(e);HLA-B(e);DDX39B(e);VARS2(e);HLA-DRB5(e);HLA-C(e);MUC22(e)	CCHCR1(he);PSORS1C1(he)	0	0	0	0	0	0	2.4	29	212810
rs2433611	rs2433611	15	45165653	46165653	46	1	0.0158552	0.0158552	45665653	-0.0175444	0.0022635	9.11e-15	547360	0	2.392	-2.338	0.149	NA	intron variant(GATM)	NA	NA	homoarginine (serum)(P-value:2.83e-16)(PMID:28263315);guanidinoacetate (serum)(P-value:1.63e-9)(PMID:28263315)	homoarginine (serum)(P-value:2.83e-16)(PMID:28263315);guanidinoacetate (serum)(P-value:1.63e-9)(PMID:28263315)	NA	CEREBRAL CREATINE DEFICIENCY SYNDROME 3/MIM:612718/GATM	CTD-2651B20.3/atrial appendage/p-value:6.51e-11;SPATA5L1/atrial appendage/p-value:1.03e-8;CTD-2651B20.3/transformed fibroblasts/p-value:1.75e-14;SPATA5L1/transformed fibroblasts/p-value:1.52e-26;GATM/blood/p-value:2.58e-7;SPATA5L1/blood/p-value:1.24e-18;CTD-2651B20.3/breast/p-value:2.38e-10;CTD-2651B20.4/breast/p-value:4.98e-6;SPATA5L1/breast/p-value:8.92e-6;GATM/skeletal muscle/p-value:2.54e-20;…	NA	GATM(hremc);SPATA5L1(hrem);SLC28A2(re);C15orf48(h);SLC30A4(r);DUOXA2(r);DUOX1(e);DUOXA1(e);BLOC1S6(e)	GATM(hremc)	0	0	0	0	0	0	2.392	109	85823
rs2433611	rs67461176	15	45165653	46165653	46	2	0.0153745	0.0312297	45676819	-0.01755	0.0022654	9.42e-15	547361	0	3.444	-0.049	-0.951	NA	intron variant(GATM)	NA	NA	homoarginine (serum)(P-value:6.15e-16)(PMID:28263315);guanidinoacetate (serum)(P-value:3.54e-9)(PMID:28263315)	homoarginine (serum)(P-value:6.15e-16)(PMID:28263315);guanidinoacetate (serum)(P-value:3.54e-9)(PMID:28263315)	NA	CEREBRAL CREATINE DEFICIENCY SYNDROME 3/MIM:612718/GATM	CTD-2651B20.3/atrial appendage/p-value:2.71e-12;SPATA5L1/atrial appendage/p-value:1.09e-9;CTD-2651B20.3/transformed fibroblasts/p-value:2.10e-16;SPATA5L1/transformed fibroblasts/p-value:1.94e-39;GATM/blood/p-value:2.53e-10;SPATA5L1/blood/p-value:2.52e-28;CTD-2651B20.3/breast/p-value:2.66e-10;SPATA5L1/breast/p-value:6.82e-10;GATM/skeletal muscle/p-value:1.32e-19;CTD-2651B20.3/skeletal muscle/p-val…	NA	GATM(hremc);SPATA5L1(hrem);SLC28A2(re);C15orf48(h);SLC30A4(r);DUOXA2(r);DUOX1(e);DUOXA1(e);BLOC1S6(e)	GATM(hremc)	1	0	0	0	0	0	3.444	109	85823
rs2433611	rs7164139	15	45165653	46165653	46	3	0.0150982	0.0463279	45670851	-0.0175617	0.0022676	9.59e-15	546426	0	15.74	0.39	0.68	NA	5 prime UTR variant(GATM);intron variant(GATM)	NA	NA	homoarginine (serum)(P-value:3.37e-14)(PMID:28263315);guanidinoacetate (serum)(P-value:4.08e-9)(PMID:28263315)	homoarginine (serum)(P-value:3.37e-14)(PMID:28263315);guanidinoacetate (serum)(P-value:4.08e-9)(PMID:28263315)	NA	CEREBRAL CREATINE DEFICIENCY SYNDROME 3/MIM:612718/GATM	CTD-2651B20.3/atrial appendage/p-value:2.71e-12;SPATA5L1/atrial appendage/p-value:1.10e-9;CTD-2651B20.3/transformed fibroblasts/p-value:2.09e-16;SPATA5L1/transformed fibroblasts/p-value:1.95e-39;GATM/blood/p-value:2.53e-10;SPATA5L1/blood/p-value:2.52e-28;CTD-2651B20.3/breast/p-value:2.66e-10;SPATA5L1/breast/p-value:6.83e-10;GATM/skeletal muscle/p-value:1.32e-19;CTD-2651B20.3/skeletal muscle/p-val…	NA	GATM(hremc);SPATA5L1(hrem);SLC28A2(re);C15orf48(h);SLC30A4(r);DUOXA2(r);DUOX1(e);DUOXA1(e);BLOC1S6(e)	GATM(hremc)	1	1	0	0	0	1	15.74	109	85823
rs2433611	rs2114501	15	45165653	46165653	46	4	0.014522	0.0608499	45670316	-0.0175345	0.0022656	9.98e-15	547361	0	10.88	-0.364	-3.05	NA	intron variant(GATM);non coding exon variant(GATM)	NA	NA	homoarginine (serum)(P-value:7.68e-15)(PMID:28263315);guanidinoacetate (serum)(P-value:1.38e-8)(PMID:28263315)	homoarginine (serum)(P-value:7.68e-15)(PMID:28263315);guanidinoacetate (serum)(P-value:1.38e-8)(PMID:28263315)	NA	CEREBRAL CREATINE DEFICIENCY SYNDROME 3/MIM:612718/GATM	CTD-2651B20.3/atrial appendage/p-value:2.19e-11;SPATA5L1/atrial appendage/p-value:9.17e-11;CTD-2651B20.3/transformed fibroblasts/p-value:4.38e-15;SPATA5L1/transformed fibroblasts/p-value:1.31e-38;CTD-2651B20.3/breast/p-value:3.47e-10;SPATA5L1/breast/p-value:2.06e-10;GATM/blood/p-value:5.48e-10;SPATA5L1/blood/p-value:8.44e-27;GATM/skeletal muscle/p-value:1.96e-18;CTD-2651B20.3/skeletal muscle/p-va…	NA	GATM(hremc);SPATA5L1(hrem);SLC28A2(re);C15orf48(h);SLC30A4(r);DUOXA2(r);DUOX1(e);DUOXA1(e);BLOC1S6(e)	GATM(hremc)	1	0	0	0	0	1	10.88	109	85823
rs2433611	rs12437840	15	45165653	46165653	46	5	0.0143329	0.0751828	45669055	-0.0175298	0.0022655	1.01e-14	547361	0	6.743	-0.174	2.51	NA	intron variant(GATM);5 prime UTR variant(GATM);non coding exon variant(GATM)	NA	NA	homoarginine (serum)(P-value:9.15e-16)(PMID:28263315);guanidinoacetate (serum)(P-value:5.39e-9)(PMID:28263315)	homoarginine (serum)(P-value:9.15e-16)(PMID:28263315);guanidinoacetate (serum)(P-value:5.39e-9)(PMID:28263315)	NA	CEREBRAL CREATINE DEFICIENCY SYNDROME 3/MIM:612718/GATM;HERMANSKY-PUDLAK SYNDROME 9/MIM:614171/BLOC1S6	CTD-2651B20.3/atrial appendage/p-value:2.71e-12;SPATA5L1/atrial appendage/p-value:1.10e-9;CTD-2651B20.3/transformed fibroblasts/p-value:2.09e-16;SPATA5L1/transformed fibroblasts/p-value:1.95e-39;GATM/blood/p-value:2.53e-10;SPATA5L1/blood/p-value:2.52e-28;CTD-2651B20.3/breast/p-value:2.66e-10;SPATA5L1/breast/p-value:6.83e-10;GATM/skeletal muscle/p-value:1.32e-19;CTD-2651B20.3/skeletal muscle/p-val…	NA	GATM(hremc);SPATA5L1(hrem);SLC28A2(re);C15orf48(h);SLC30A4(r);DUOXA2(r);DUOX1(e);DUOXA1(e);BLOC1S6(e)	GATM(hremc)	0	0	0	0	0	0	6.743	109	85823
rs2433611	rs66528868	15	45165653	46165653	46	6	0.0143281	0.0895109	45668547	0.0175297	0.0022655	1.01e-14	547361	0	2.26	0.23	1.22	NA	intron variant(GATM)	NA	NA	homoarginine (serum)(P-value:1.06e-15)(PMID:28263315);guanidinoacetate (serum)(P-value:2.62e-9)(PMID:28263315)	homoarginine (serum)(P-value:1.06e-15)(PMID:28263315);guanidinoacetate (serum)(P-value:2.62e-9)(PMID:28263315)	NA	CEREBRAL CREATINE DEFICIENCY SYNDROME 3/MIM:612718/GATM	CTD-2651B20.3/atrial appendage/p-value:2.71e-12;SPATA5L1/atrial appendage/p-value:1.10e-9;CTD-2651B20.3/transformed fibroblasts/p-value:2.09e-16;SPATA5L1/transformed fibroblasts/p-value:1.95e-39;CTD-2651B20.3/breast/p-value:2.66e-10;SPATA5L1/breast/p-value:6.83e-10;GATM/blood/p-value:2.53e-10;SPATA5L1/blood/p-value:2.52e-28;GATM/skeletal muscle/p-value:1.32e-19;CTD-2651B20.3/skeletal muscle/p-val…	NA	GATM(hremc);SPATA5L1(hrem);SLC28A2(re);C15orf48(h);SLC30A4(r);DUOXA2(r);DUOX1(e);DUOXA1(e);BLOC1S6(e)	GATM(hremc)	0	0	0	0	0	0	2.26	109	85823
rs2433611	rs7494956	15	45165653	46165653	46	7	0.0143281	0.103839	45668565	0.0175297	0.0022655	1.01e-14	547361	0	1.159	0.193	-3.91	NA	intron variant(GATM)	NA	NA	homoarginine (serum)(P-value:1.12e-15)(PMID:28263315);guanidinoacetate (serum)(P-value:3.42e-9)(PMID:28263315)	homoarginine (serum)(P-value:1.12e-15)(PMID:28263315);guanidinoacetate (serum)(P-value:3.42e-9)(PMID:28263315)	NA	CEREBRAL CREATINE DEFICIENCY SYNDROME 3/MIM:612718/GATM	CTD-2651B20.3/atrial appendage/p-value:2.71e-12;SPATA5L1/atrial appendage/p-value:1.10e-9;CTD-2651B20.3/transformed fibroblasts/p-value:2.09e-16;SPATA5L1/transformed fibroblasts/p-value:1.95e-39;CTD-2651B20.3/breast/p-value:2.66e-10;SPATA5L1/breast/p-value:6.83e-10;GATM/blood/p-value:2.53e-10;SPATA5L1/blood/p-value:2.52e-28;GATM/skeletal muscle/p-value:1.32e-19;CTD-2651B20.3/skeletal muscle/p-val…	NA	GATM(hremc);SPATA5L1(hrem);SLC28A2(re);C15orf48(h);SLC30A4(r);DUOXA2(r);DUOX1(e);DUOXA1(e);BLOC1S6(e)	GATM(hremc)	0	0	0	0	0	0	1.159	109	85823
rs2433611	rs66939267	15	45165653	46165653	46	8	0.0142421	0.118081	45676902	-0.0175279	0.0022655	1.02e-14	547361	0.005	6.608	0.319	-0.115	NA	intron variant(GATM)	NA	NA	homoarginine (serum)(P-value:7.21e-16)(PMID:28263315);guanidinoacetate (serum)(P-value:3.64e-9)(PMID:28263315)	homoarginine (serum)(P-value:7.21e-16)(PMID:28263315);guanidinoacetate (serum)(P-value:3.64e-9)(PMID:28263315)	NA	CEREBRAL CREATINE DEFICIENCY SYNDROME 3/MIM:612718/GATM	CTD-2651B20.3/atrial appendage/p-value:2.71e-12;SPATA5L1/atrial appendage/p-value:1.09e-9;CTD-2651B20.3/transformed fibroblasts/p-value:2.10e-16;SPATA5L1/transformed fibroblasts/p-value:1.94e-39;GATM/blood/p-value:2.53e-10;SPATA5L1/blood/p-value:2.52e-28;CTD-2651B20.3/breast/p-value:2.66e-10;SPATA5L1/breast/p-value:6.82e-10;GATM/skeletal muscle/p-value:1.32e-19;CTD-2651B20.3/skeletal muscle/p-val…	NA	GATM(hremc);SPATA5L1(hrem);SLC28A2(re);C15orf48(h);SLC30A4(r);DUOXA2(r);DUOX1(e);DUOXA1(e);BLOC1S6(e)	GATM(hremc)	1	1	0	0	0	0	6.608	109	85823
rs2433611	rs12437887	15	45165653	46165653	46	9	0.0140802	0.132161	45669094	-0.0175408	0.0022676	1.03e-14	546427	0.002	2.765	-0.435	-1.63	NA	intron variant(GATM);5 prime UTR variant(GATM);non coding exon variant(GATM)	NA	NA	creatine (serum)(P-value:9.06e-5)(PMID:24816252);homoarginine (serum)(P-value:1.13e-15)(PMID:28263315);guanidinoacetate (serum)(P-value:5.64e-9)(PMID:28263315)	homoarginine (serum)(P-value:1.13e-15)(PMID:28263315);guanidinoacetate (serum)(P-value:5.64e-9)(PMID:28263315)	NA	CEREBRAL CREATINE DEFICIENCY SYNDROME 3/MIM:612718/GATM;HERMANSKY-PUDLAK SYNDROME 9/MIM:614171/BLOC1S6	CTD-2651B20.3/atrial appendage/p-value:2.71e-12;SPATA5L1/atrial appendage/p-value:1.10e-9;CTD-2651B20.3/transformed fibroblasts/p-value:2.09e-16;SPATA5L1/transformed fibroblasts/p-value:1.95e-39;CTD-2651B20.3/breast/p-value:2.66e-10;SPATA5L1/breast/p-value:6.83e-10;GATM/blood/p-value:2.53e-10;SPATA5L1/blood/p-value:2.52e-28;SPATA5L1/monocyte/p-value:7.48e-14;SPATA5L1/b-cell/p-value:8.33e-7;GATM/m…	NA	GATM(hremc);SPATA5L1(hrem);SLC28A2(re);C15orf48(h);SLC30A4(r);DUOXA2(r);DUOX1(e);DUOXA1(e);BLOC1S6(e)	GATM(hremc)	0	0	0	0	0	0	2.765	109	85823
rs2433611	rs10519022	15	45165653	46165653	46	10	0.0139076	0.146069	45663684	0.0175169	0.002265	1.04e-14	547334	0	2.881	-0.311	-0.112	NA	intron variant(GATM)	NA	NA	homoarginine (serum)(P-value:7.67e-16)(PMID:28263315);guanidinoacetate (serum)(P-value:3.53e-9)(PMID:28263315)	homoarginine (serum)(P-value:7.67e-16)(PMID:28263315);guanidinoacetate (serum)(P-value:3.53e-9)(PMID:28263315)	NA	CEREBRAL CREATINE DEFICIENCY SYNDROME 3/MIM:612718/GATM;HERMANSKY-PUDLAK SYNDROME 9/MIM:614171/BLOC1S6	CTD-2651B20.3/atrial appendage/p-value:2.72e-12;SPATA5L1/atrial appendage/p-value:1.10e-9;CTD-2651B20.3/transformed fibroblasts/p-value:3.86e-16;SPATA5L1/transformed fibroblasts/p-value:1.24e-39;GATM/blood/p-value:2.06e-10;SPATA5L1/blood/p-value:1.79e-28;CTD-2651B20.3/breast/p-value:3.30e-10;SPATA5L1/breast/p-value:8.39e-10;GATM/skeletal muscle/p-value:2.07e-19;CTD-2651B20.3/skeletal muscle/p-val…	NA	GATM(hremc);SPATA5L1(hrem);SLC28A2(re);C15orf48(h);SLC30A4(r);DUOXA2(r);DUOX1(e);DUOXA1(e);BLOC1S6(e)	GATM(hremc)	0	0	0	0	0	0	2.881	109	85823
rs2433611	rs1145078	15	45165653	46165653	46	11	0.0133502	0.159419	45682277	-0.0175031	0.0022648	1.09e-14	547361	0	4.156	-0.555	-0.58	NA	intron variant(GATM)	NA	NA	homoarginine (serum)(P-value:4.15e-16)(PMID:28263315);guanidinoacetate (serum)(P-value:1.96e-9)(PMID:28263315)	homoarginine (serum)(P-value:4.15e-16)(PMID:28263315);guanidinoacetate (serum)(P-value:1.96e-9)(PMID:28263315)	NA	CEREBRAL CREATINE DEFICIENCY SYNDROME 3/MIM:612718/GATM	CTD-2651B20.3/atrial appendage/p-value:9.40e-11;SPATA5L1/atrial appendage/p-value:1.43e-8;CTD-2651B20.3/transformed fibroblasts/p-value:3.67e-14;SPATA5L1/transformed fibroblasts/p-value:2.83e-25;GATM/blood/p-value:1.06e-7;SPATA5L1/blood/p-value:2.04e-18;CTD-2651B20.3/breast/p-value:2.32e-10;CTD-2651B20.4/breast/p-value:5.36e-6;GATM/skeletal muscle/p-value:4.70e-20;CTD-2651B20.3/skeletal muscle/p-…	NA	GATM(hremc);SPATA5L1(hrem);SLC28A2(re);C15orf48(h);SLC30A4(r);DUOXA2(r);DUOX1(e);DUOXA1(e);BLOC1S6(e)	GATM(hremc)	1	0	0	0	0	0	4.156	109	85823
rs2433611	rs1346268	15	45165653	46165653	46	12	0.0131979	0.172617	45673029	0.0175051	0.0022655	1.1e-14	547361	0.004	1.097	0.44	0.798	NA	intron variant(GATM)	NA	NA	creatine (serum)(P-value:8.88e-5)(PMID:24816252);homoarginine (serum)(P-value:1.13e-15)(PMID:28263315);guanidinoacetate (serum)(P-value:5.64e-9)(PMID:28263315)	homoarginine (serum)(P-value:1.13e-15)(PMID:28263315);guanidinoacetate (serum)(P-value:5.64e-9)(PMID:28263315)	NA	CEREBRAL CREATINE DEFICIENCY SYNDROME 3/MIM:612718/GATM;HERMANSKY-PUDLAK SYNDROME 9/MIM:614171/BLOC1S6	SPATA5L1/skin/p-value:7.46e-6;SPATA5L1/blood/p-value:6.66e-12;SPATA5L1/adipocyte/p-value:3.76e-14;GATM/adipocyte/p-value:1.37e-6;CTD-2651B20.3/atrial appendage/p-value:2.71e-12;SPATA5L1/atrial appendage/p-value:1.10e-9;CTD-2651B20.3/transformed fibroblasts/p-value:2.09e-16;SPATA5L1/transformed fibroblasts/p-value:1.95e-39;GATM/blood/p-value:2.53e-10;SPATA5L1/blood/p-value:2.52e-28;CTD-2651B20.3/b…	NA	GATM(hremc);SPATA5L1(hrem);SLC28A2(re);C15orf48(h);SLC30A4(r);DUOXA2(r);DUOX1(e);DUOXA1(e);BLOC1S6(e)	GATM(hremc)	0	0	0	0	0	0	1.097	109	85823
rs2433611	rs12441971	15	45165653	46165653	46	13	0.0131915	0.185808	45671957	0.0175034	0.0022653	1.1e-14	547361	0	0.157	-2.544	-0.78	NA	intron variant(GATM);non coding exon variant(GATM-AS1)	NA	NA	homoarginine (serum)(P-value:1.67e-14)(PMID:28263315);guanidinoacetate (serum)(P-value:1.22e-8)(PMID:28263315)	homoarginine (serum)(P-value:1.67e-14)(PMID:28263315);guanidinoacetate (serum)(P-value:1.22e-8)(PMID:28263315)	NA	CEREBRAL CREATINE DEFICIENCY SYNDROME 3/MIM:612718/GATM	CTD-2651B20.3/atrial appendage/p-value:2.71e-12;SPATA5L1/atrial appendage/p-value:1.10e-9;CTD-2651B20.3/transformed fibroblasts/p-value:2.09e-16;SPATA5L1/transformed fibroblasts/p-value:1.95e-39;GATM/blood/p-value:2.53e-10;SPATA5L1/blood/p-value:2.52e-28;CTD-2651B20.3/breast/p-value:2.66e-10;SPATA5L1/breast/p-value:6.83e-10;GATM/skeletal muscle/p-value:1.32e-19;CTD-2651B20.3/skeletal muscle/p-val…	NA	GATM(hremc);SPATA5L1(hrem);SLC28A2(re);C15orf48(h);SLC30A4(r);DUOXA2(r);DUOX1(e);DUOXA1(e);BLOC1S6(e)	GATM(hremc)	0	1	0	0	0	0	0.157	109	85823
rs2433611	rs7164602	15	45165653	46165653	46	14	0.0130339	0.198842	45671325	0.0174998	0.0022653	1.12e-14	547361	0.349	6.834	0.334	-0.568	NA	non coding exon variant(GATM-AS1);intron variant(GATM)	NA	NA	creatine (serum)(P-value:8.96e-5)(PMID:24816252);homoarginine (serum)(P-value:9.15e-16)(PMID:28263315);guanidinoacetate (serum)(P-value:5.39e-9)(PMID:28263315)	homoarginine (serum)(P-value:9.15e-16)(PMID:28263315);guanidinoacetate (serum)(P-value:5.39e-9)(PMID:28263315)	NA	CEREBRAL CREATINE DEFICIENCY SYNDROME 3/MIM:612718/GATM;HERMANSKY-PUDLAK SYNDROME 9/MIM:614171/BLOC1S6	CTD-2651B20.3/atrial appendage/p-value:2.71e-12;SPATA5L1/atrial appendage/p-value:1.10e-9;CTD-2651B20.3/transformed fibroblasts/p-value:2.09e-16;SPATA5L1/transformed fibroblasts/p-value:1.95e-39;GATM/blood/p-value:2.53e-10;SPATA5L1/blood/p-value:2.52e-28;CTD-2651B20.3/breast/p-value:2.66e-10;SPATA5L1/breast/p-value:6.83e-10;GATM/skeletal muscle/p-value:1.32e-19;CTD-2651B20.3/skeletal muscle/p-val…	NA	GATM(hremc);SPATA5L1(hrem);SLC28A2(re);C15orf48(h);SLC30A4(r);DUOXA2(r);DUOX1(e);DUOXA1(e);BLOC1S6(e)	GATM(hremc)	1	1	0	0	0	0	6.834	109	85823
rs2433611	rs1145074	15	45165653	46165653	46	15	0.0128898	0.211732	45703824	-0.0176222	0.0022815	1.13e-14	539633	0.002	6.307	-4.118	0.158	NA	intron variant(SPATA5L1)	NA	NA	homoarginine (serum)(P-value:8.69e-16)(PMID:28263315);guanidinoacetate (serum)(P-value:9.61e-10)(PMID:28263315)	homoarginine (serum)(P-value:8.69e-16)(PMID:28263315);guanidinoacetate (serum)(P-value:9.61e-10)(PMID:28263315)	NA	CEREBRAL CREATINE DEFICIENCY SYNDROME 3/MIM:612718/GATM	CTD-2651B20.3/atrial appendage/p-value:1.68e-9;SPATA5L1/atrial appendage/p-value:3.79e-9;CTD-2651B20.3/transformed fibroblasts/p-value:9.34e-12;SPATA5L1/transformed fibroblasts/p-value:4.14e-28;GATM/blood/p-value:1.59e-7;SPATA5L1/blood/p-value:1.17e-18;CTD-2651B20.3/breast/p-value:8.97e-10;SPATA5L1/breast/p-value:2.27e-7;GATM/skeletal muscle/p-value:1.05e-17;CTD-2651B20.3/skeletal muscle/p-value:…	NA	GATM(hremc);SPATA5L1(hrem);SLC28A2(re);C15orf48(h);SLC30A4(r);DUOXA2(r);DUOX1(e);DUOXA1(e);BLOC1S6(e)	GATM(hremc)	0	0	0	0	0	0	6.307	109	85823
rs2433611	rs7402650	15	45165653	46165653	46	16	0.0128399	0.224572	45701895	-0.0176513	0.0022854	1.13e-14	539631	0	1.963	-0.405	0.199	NA	intron variant(SPATA5L1)	NA	NA	homoarginine (serum)(P-value:2.30e-11)(PMID:28263315);guanidinoacetate (serum)(P-value:3.97e-6)(PMID:28263315)	homoarginine (serum)(P-value:2.30e-11)(PMID:28263315)	NA	CEREBRAL CREATINE DEFICIENCY SYNDROME 3/MIM:612718/GATM	CTD-2651B20.3/atrial appendage/p-value:5.20e-11;SPATA5L1/atrial appendage/p-value:2.26e-10;CTD-2651B20.3/transformed fibroblasts/p-value:3.62e-15;SPATA5L1/transformed fibroblasts/p-value:1.87e-41;GATM/blood/p-value:2.18e-10;SPATA5L1/blood/p-value:2.21e-29;CTD-2651B20.3/breast/p-value:1.81e-10;SPATA5L1/breast/p-value:2.39e-10;GATM/skeletal muscle/p-value:1.64e-18;CTD-2651B20.3/skeletal muscle/p-va…	NA	GATM(hremc);SPATA5L1(hrem);SLC28A2(re);C15orf48(h);SLC30A4(r);DUOXA2(r);DUOX1(e);DUOXA1(e);BLOC1S6(e)	GATM(hremc)	0	0	0	0	0	0	1.963	109	85823
rs2433611	rs1554521	15	45165653	46165653	46	17	0.0126126	0.237185	45664189	-0.0174884	0.0022651	1.16e-14	547360	0.004	4.395	-0.006	-0.573	NA	intron variant(GATM)	NA	NA	creatine (serum)(P-value:9.51e-5)(PMID:24816252);homoarginine (serum)(P-value:6.15e-16)(PMID:28263315);guanidinoacetate (serum)(P-value:3.54e-9)(PMID:28263315)	homoarginine (serum)(P-value:6.15e-16)(PMID:28263315);guanidinoacetate (serum)(P-value:3.54e-9)(PMID:28263315)	NA	CEREBRAL CREATINE DEFICIENCY SYNDROME 3/MIM:612718/GATM;HERMANSKY-PUDLAK SYNDROME 9/MIM:614171/BLOC1S6	CTD-2651B20.3/atrial appendage/p-value:2.71e-12;SPATA5L1/atrial appendage/p-value:1.10e-9;CTD-2651B20.3/transformed fibroblasts/p-value:2.09e-16;SPATA5L1/transformed fibroblasts/p-value:1.95e-39;GATM/blood/p-value:2.53e-10;SPATA5L1/blood/p-value:2.52e-28;CTD-2651B20.3/breast/p-value:2.66e-10;SPATA5L1/breast/p-value:6.83e-10;GATM/skeletal muscle/p-value:1.32e-19;CTD-2651B20.3/skeletal muscle/p-val…	NA	GATM(hremc);SPATA5L1(hrem);SLC28A2(re);C15orf48(h);SLC30A4(r);DUOXA2(r);DUOX1(e);DUOXA1(e);BLOC1S6(e)	GATM(hremc)	0	0	0	0	0	0	4.395	109	85823
rs2433611	rs4775937	15	45165653	46165653	46	18	0.0125757	0.24976	45678614	-0.0174914	0.0022656	1.16e-14	547361	0	4.71	-0.037	-1.05	NA	intron variant(GATM)	NA	NA	homoarginine (serum)(P-value:6.15e-16)(PMID:28263315);guanidinoacetate (serum)(P-value:3.54e-9)(PMID:28263315)	homoarginine (serum)(P-value:6.15e-16)(PMID:28263315);guanidinoacetate (serum)(P-value:3.54e-9)(PMID:28263315)	NA	CEREBRAL CREATINE DEFICIENCY SYNDROME 3/MIM:612718/GATM;HERMANSKY-PUDLAK SYNDROME 9/MIM:614171/BLOC1S6	CTD-2651B20.3/atrial appendage/p-value:2.71e-12;SPATA5L1/atrial appendage/p-value:1.09e-9;CTD-2651B20.3/transformed fibroblasts/p-value:2.10e-16;SPATA5L1/transformed fibroblasts/p-value:1.94e-39;GATM/blood/p-value:2.53e-10;SPATA5L1/blood/p-value:2.52e-28;CTD-2651B20.3/breast/p-value:2.66e-10;SPATA5L1/breast/p-value:6.82e-10;GATM/skeletal muscle/p-value:1.32e-19;CTD-2651B20.3/skeletal muscle/p-val…	NA	GATM(hremc);SPATA5L1(hrem);SLC28A2(re);C15orf48(h);SLC30A4(r);DUOXA2(r);DUOX1(e);DUOXA1(e);BLOC1S6(e)	GATM(hremc)	0	0	0	0	0	0	4.71	109	85823
rs2433611	rs16942568	15	45165653	46165653	46	19	0.0124061	0.262167	45677390	0.017485	0.0022653	1.18e-14	547361	0.048	3.884	1.185	3.43	NA	intron variant(GATM)	NA	NA	homoarginine (serum)(P-value:7.61e-16)(PMID:28263315);guanidinoacetate (serum)(P-value:3.70e-9)(PMID:28263315)	homoarginine (serum)(P-value:7.61e-16)(PMID:28263315);guanidinoacetate (serum)(P-value:3.70e-9)(PMID:28263315)	NA	CEREBRAL CREATINE DEFICIENCY SYNDROME 3/MIM:612718/GATM;HERMANSKY-PUDLAK SYNDROME 9/MIM:614171/BLOC1S6	CTD-2651B20.3/atrial appendage/p-value:2.71e-12;SPATA5L1/atrial appendage/p-value:1.09e-9;CTD-2651B20.3/transformed fibroblasts/p-value:2.10e-16;SPATA5L1/transformed fibroblasts/p-value:1.94e-39;GATM/blood/p-value:2.53e-10;SPATA5L1/blood/p-value:2.52e-28;CTD-2651B20.3/breast/p-value:2.66e-10;SPATA5L1/breast/p-value:6.82e-10;GATM/skeletal muscle/p-value:1.32e-19;CTD-2651B20.3/skeletal muscle/p-val…	NA	GATM(hremc);SPATA5L1(hrem);SLC28A2(re);C15orf48(h);SLC30A4(r);DUOXA2(r);DUOX1(e);DUOXA1(e);BLOC1S6(e)	GATM(hremc)	0	0	0	0	0	0	3.884	109	85823
rs2433611	rs67045941	15	45165653	46165653	46	20	0.0122703	0.274437	45677011	0.0174817	0.0022653	1.19e-14	547361	0.001	0.738	-1.08	-0.47	NA	intron variant(GATM)	NA	NA	homoarginine (serum)(P-value:6.15e-16)(PMID:28263315);guanidinoacetate (serum)(P-value:3.54e-9)(PMID:28263315)	homoarginine (serum)(P-value:6.15e-16)(PMID:28263315);guanidinoacetate (serum)(P-value:3.54e-9)(PMID:28263315)	NA	CEREBRAL CREATINE DEFICIENCY SYNDROME 3/MIM:612718/GATM	CTD-2651B20.3/atrial appendage/p-value:2.71e-12;SPATA5L1/atrial appendage/p-value:1.09e-9;CTD-2651B20.3/transformed fibroblasts/p-value:2.10e-16;SPATA5L1/transformed fibroblasts/p-value:1.94e-39;GATM/blood/p-value:2.53e-10;SPATA5L1/blood/p-value:2.52e-28;CTD-2651B20.3/breast/p-value:2.66e-10;SPATA5L1/breast/p-value:6.82e-10;GATM/skeletal muscle/p-value:1.32e-19;CTD-2651B20.3/skeletal muscle/p-val…	NA	GATM(hremc);SPATA5L1(hrem);SLC28A2(re);C15orf48(h);SLC30A4(r);DUOXA2(r);DUOX1(e);DUOXA1(e);BLOC1S6(e)	GATM(hremc)	1	1	1	1	0	1	0.738	109	85823
rs2433611	rs67744121	15	45165653	46165653	46	21	0.0122622	0.286699	45677237	0.0174815	0.0022653	1.19e-14	547361	0	1.699	0.095	0.881	NA	intron variant(GATM)	NA	NA	homoarginine (serum)(P-value:6.15e-16)(PMID:28263315);guanidinoacetate (serum)(P-value:3.54e-9)(PMID:28263315)	homoarginine (serum)(P-value:6.15e-16)(PMID:28263315);guanidinoacetate (serum)(P-value:3.54e-9)(PMID:28263315)	NA	CEREBRAL CREATINE DEFICIENCY SYNDROME 3/MIM:612718/GATM	CTD-2651B20.3/atrial appendage/p-value:2.71e-12;SPATA5L1/atrial appendage/p-value:1.09e-9;CTD-2651B20.3/transformed fibroblasts/p-value:2.10e-16;SPATA5L1/transformed fibroblasts/p-value:1.94e-39;GATM/blood/p-value:2.53e-10;SPATA5L1/blood/p-value:2.52e-28;CTD-2651B20.3/breast/p-value:2.66e-10;SPATA5L1/breast/p-value:6.82e-10;GATM/skeletal muscle/p-value:1.32e-19;CTD-2651B20.3/skeletal muscle/p-val…	NA	GATM(hremc);SPATA5L1(hrem);SLC28A2(re);C15orf48(h);SLC30A4(r);DUOXA2(r);DUOX1(e);DUOXA1(e);BLOC1S6(e)	GATM(hremc)	0	0	0	0	0	0	1.699	109	85823
[truncated: 504 more rows]

## Sheet: Figure 6_S8
Figure 6 and Supplementary Figure 8
RSID	chr	pos	reported_gene	pval	Effect	tissue	ensembl_id	H0	H1	H2	H3	H4	weighted_betas__gwas_over_eqtl	nvariants	hgnc_id
rs45551835	10	16932384	CUBN	4.83e-126	0.2011	sampson_nephro_tube	ENSG00000165983	0	0	0.000615	0.999373	1.1e-05	-0.583154	2952	PTER
rs45551835	10	16932384	CUBN	4.83e-126	0.2011	sampson_nephro_tube	ENSG00000165985	0	0	0	1	0	0.479304	2786	C1QL3
rs45551835	10	16932384	CUBN	4.83e-126	0.2011	sampson_nephro_tube	ENSG00000148484	0	0	0	1	0	-0.210726	3476	RSU1
[truncated: 93,329 more rows]

## Sheet: Figure 7
Figure 7
Panel A
[truncated: 13,278 more rows]
[truncated: 9 more columns]

## Sheet: Figure 8
Figure 8
Summary (after correction)
[truncated: 24 more rows]

## Sheet: Figure S9
Supplementary Figure 9
[truncated: 18 more rows]
